# Supplementary material for: Structural Characterization of Bacterioferritin from Blastochloris viridis
Source: PLoS One. 2012 Oct 9;7(10):e46992. doi: 10.1371/journal.pone.0046992 (PMC3467274; doi:10.1371/journal.pone.0046992)
Supplement: Dataset S1 — Coordinate and structure factor files of the additional crystal structure named in Table S2 as Dataset S1. (ZIP) [file pone.0046992.s008.zip › Dataset-S1.pdb]

HEADER    ----                                    XX-XXX-XX   xxxx              
COMPND    ---                                                                   
REMARK   3
REMARK   3 REFINEMENT.
REMARK   3   PROGRAM     : REFMAC 5.6.0117 
REMARK   3   AUTHORS     : MURSHUDOV,VAGIN,DODSON
REMARK   3
REMARK   3    REFINEMENT TARGET : MAXIMUM LIKELIHOOD
REMARK   3
REMARK   3  DATA USED IN REFINEMENT.
REMARK   3   RESOLUTION RANGE HIGH (ANGSTROMS) :   2.50
REMARK   3   RESOLUTION RANGE LOW  (ANGSTROMS) :  99.16
REMARK   3   DATA CUTOFF            (SIGMA(F)) : NONE
REMARK   3   COMPLETENESS FOR RANGE        (%) :  99.96
REMARK   3   NUMBER OF REFLECTIONS             :   13896
REMARK   3
REMARK   3  FIT TO DATA USED IN REFINEMENT.
REMARK   3   CROSS-VALIDATION METHOD          : THROUGHOUT
REMARK   3   FREE R VALUE TEST SET SELECTION  : RANDOM
REMARK   3   R VALUE     (WORKING + TEST SET) : 0.16106
REMARK   3   R VALUE            (WORKING SET) :  0.15828
REMARK   3   FREE R VALUE                     :  0.21080
REMARK   3   FREE R VALUE TEST SET SIZE   (%) :  5.1
REMARK   3   FREE R VALUE TEST SET COUNT      :   745
REMARK   3
REMARK   3  FIT IN THE HIGHEST RESOLUTION BIN.
REMARK   3   TOTAL NUMBER OF BINS USED           :      20
REMARK   3   BIN RESOLUTION RANGE HIGH           :    2.501
REMARK   3   BIN RESOLUTION RANGE LOW            :    2.566
REMARK   3   REFLECTION IN BIN     (WORKING SET) :     1009
REMARK   3   BIN COMPLETENESS (WORKING+TEST) (%) :   100.00
REMARK   3   BIN R VALUE           (WORKING SET) :    0.198
REMARK   3   BIN FREE R VALUE SET COUNT          :       46
REMARK   3   BIN FREE R VALUE                    :    0.276
REMARK   3
REMARK   3  NUMBER OF NON-HYDROGEN ATOMS USED IN REFINEMENT.
REMARK   3   ALL ATOMS                :     2778
REMARK   3
REMARK   3  B VALUES.
REMARK   3   FROM WILSON PLOT           (A**2) : NULL
REMARK   3   MEAN B VALUE      (OVERALL, A**2) :  25.648
REMARK   3   OVERALL ANISOTROPIC B VALUE.
REMARK   3    B11 (A**2) : NULL
REMARK   3    B22 (A**2) : NULL
REMARK   3    B33 (A**2) : NULL
REMARK   3    B12 (A**2) : NULL
REMARK   3    B13 (A**2) : NULL
REMARK   3    B23 (A**2) : NULL
REMARK   3
REMARK   3  ESTIMATED OVERALL COORDINATE ERROR.
REMARK   3   ESU BASED ON R VALUE                            (A):   0.402
REMARK   3   ESU BASED ON FREE R VALUE                       (A):   0.240
REMARK   3   ESU BASED ON MAXIMUM LIKELIHOOD                 (A):   0.156
REMARK   3   ESU FOR B VALUES BASED ON MAXIMUM LIKELIHOOD (A**2):   6.900
REMARK   3
REMARK   3 CORRELATION COEFFICIENTS.
REMARK   3   CORRELATION COEFFICIENT FO-FC      :   0.955
REMARK   3   CORRELATION COEFFICIENT FO-FC FREE :   0.916
REMARK   3
REMARK   3  RMS DEVIATIONS FROM IDEAL VALUES        COUNT    RMS    WEIGHT
REMARK   3   BOND LENGTHS REFINED ATOMS        (A):  2694 ; 0.016 ; 0.020
REMARK   3   BOND ANGLES REFINED ATOMS   (DEGREES):  3648 ; 2.341 ; 1.991
REMARK   3   TORSION ANGLES, PERIOD 1    (DEGREES):   316 ; 4.992 ; 5.000
REMARK   3   TORSION ANGLES, PERIOD 2    (DEGREES):   140 ;40.964 ;24.714
REMARK   3   TORSION ANGLES, PERIOD 3    (DEGREES):   484 ;16.277 ;15.000
REMARK   3   TORSION ANGLES, PERIOD 4    (DEGREES):    16 ;20.943 ;15.000
REMARK   3   CHIRAL-CENTER RESTRAINTS       (A**3):   380 ; 0.111 ; 0.200
REMARK   3   GENERAL PLANES REFINED ATOMS      (A):  2064 ; 0.009 ; 0.020
REMARK   3
REMARK   3  ISOTROPIC THERMAL FACTOR RESTRAINTS.     COUNT   RMS    WEIGHT
REMARK   3
REMARK   3  NCS RESTRAINTS STATISTICS
REMARK   3   NUMBER OF NCS GROUPS : NULL
REMARK   3
REMARK   3  TWIN DETAILS
REMARK   3   NUMBER OF TWIN DOMAINS  : NULL
REMARK   3
REMARK   3
REMARK   3  TLS DETAILS
REMARK   3   NUMBER OF TLS GROUPS  : NULL
REMARK   3
REMARK   3
REMARK   3  BULK SOLVENT MODELLING.
REMARK   3   METHOD USED :  MASK
REMARK   3   PARAMETERS FOR MASK CALCULATION
REMARK   3   VDW PROBE RADIUS   :   1.20
REMARK   3   ION PROBE RADIUS   :   0.80
REMARK   3   SHRINKAGE RADIUS   :   0.80
REMARK   3
REMARK   3  OTHER REFINEMENT REMARKS:
REMARK   3  HYDROGENS HAVE BEEN USED IF PRESENT IN THE INPUT
REMARK   3  U VALUES      : REFINED INDIVIDUALLY
REMARK   3
CRYST1  171.750  171.750  171.750  90.00  90.00  90.00 F 2 3                    
SCALE1      0.005822  0.000000  0.000000        0.00000                         
SCALE2     -0.000000  0.005822  0.000000        0.00000                         
SCALE3      0.000000 -0.000000  0.005822        0.00000                         
ATOM      1  N   MET A   1       3.686 -22.747  24.532  1.00 25.76           N
ATOM      2  CA  MET A   1       3.940 -22.207  23.168  1.00 29.49           C
ATOM      3  CB  MET A   1       2.673 -22.241  22.342  1.00 28.27           C
ATOM      4  CG  MET A   1       2.925 -22.103  20.849  1.00 33.21           C
ATOM      5  SD  MET A   1       1.419 -22.102  19.828  1.00 37.00           S
ATOM      6  CE  MET A   1       0.835 -20.416  20.133  1.00 31.33           C
ATOM      7  C   MET A   1       4.458 -20.780  23.235  1.00 28.92           C
ATOM      8  O   MET A   1       3.807 -19.950  23.813  1.00 26.81           O
ATOM      9  N   LYS A   2       5.634 -20.490  22.677  1.00 34.61           N
ATOM     10  CA  LYS A   2       6.125 -19.089  22.709  1.00 38.42           C
ATOM     11  CB  LYS A   2       7.608 -18.944  22.325  1.00 43.13           C
ATOM     12  CG  LYS A   2       8.514 -18.573  23.518  1.00 51.62           C
ATOM     13  CD  LYS A   2       8.759 -17.060  23.729  1.00 54.89           C
ATOM     14  CE  LYS A   2       7.529 -16.212  24.149  1.00 58.44           C
ATOM     15  NZ  LYS A   2       7.106 -16.199  25.599  1.00 52.23           N
ATOM     16  C   LYS A   2       5.229 -18.142  21.902  1.00 32.27           C
ATOM     17  O   LYS A   2       5.024 -18.343  20.723  1.00 31.36           O
ATOM     18  N   GLY A   3       4.656 -17.148  22.563  1.00 26.89           N
ATOM     19  CA  GLY A   3       3.701 -16.275  21.885  1.00 26.85           C
ATOM     20  C   GLY A   3       4.421 -15.012  21.467  1.00 26.35           C
ATOM     21  O   GLY A   3       5.618 -14.850  21.778  1.00 24.29           O
ATOM     22  N   ASP A   4       3.701 -14.124  20.790  1.00 23.43           N
ATOM     23  CA  ASP A   4       4.206 -12.793  20.473  1.00 25.68           C
ATOM     24  CB  ASP A   4       3.286 -12.250  19.384  1.00 27.18           C
ATOM     25  CG  ASP A   4       3.580 -10.825  19.001  1.00 28.69           C
ATOM     26  OD1 ASP A   4       4.160 -10.632  17.909  1.00 31.54           O
ATOM     27  OD2 ASP A   4       3.141  -9.899  19.729  1.00 29.25           O
ATOM     28  C   ASP A   4       4.294 -11.841  21.723  1.00 26.01           C
ATOM     29  O   ASP A   4       3.310 -11.698  22.476  1.00 24.87           O
ATOM     30  N   GLN A   5       5.445 -11.180  21.933  1.00 27.22           N
ATOM     31  CA  GLN A   5       5.621 -10.331  23.121  1.00 27.82           C
ATOM     32  CB  GLN A   5       7.065  -9.826  23.352  1.00 30.46           C
ATOM     33  CG  GLN A   5       7.502  -9.992  24.850  1.00 40.63           C
ATOM     34  CD  GLN A   5       7.349 -11.475  25.465  1.00 50.66           C
ATOM     35  OE1 GLN A   5       7.772 -12.489  24.822  1.00 44.14           O
ATOM     36  NE2 GLN A   5       6.730 -11.593  26.720  1.00 40.60           N
ATOM     37  C   GLN A   5       4.614  -9.206  23.190  1.00 25.38           C
ATOM     38  O   GLN A   5       4.058  -8.908  24.249  1.00 22.93           O
ATOM     39  N   LYS A   6       4.363  -8.595  22.055  1.00 25.74           N
ATOM     40  CA  LYS A   6       3.401  -7.517  21.997  1.00 29.04           C
ATOM     41  CB  LYS A   6       3.530  -6.802  20.658  1.00 31.85           C
ATOM     42  CG  LYS A   6       2.886  -5.449  20.505  1.00 37.92           C
ATOM     43  CD  LYS A   6       2.994  -4.600  21.749  1.00 47.58           C
ATOM     44  CE  LYS A   6       2.874  -3.103  21.453  1.00 56.37           C
ATOM     45  NZ  LYS A   6       2.022  -2.708  20.276  1.00 58.59           N
ATOM     46  C   LYS A   6       1.950  -8.021  22.337  1.00 29.74           C
ATOM     47  O   LYS A   6       1.246  -7.346  23.116  1.00 28.90           O
ATOM     48  N   VAL A   7       1.530  -9.200  21.832  1.00 24.16           N
ATOM     49  CA  VAL A   7       0.219  -9.720  22.189  1.00 22.02           C
ATOM     50  CB  VAL A   7      -0.169 -11.038  21.428  1.00 21.23           C
ATOM     51  CG1 VAL A   7      -1.405 -11.666  22.055  1.00 18.58           C
ATOM     52  CG2 VAL A   7      -0.405 -10.817  19.921  1.00 18.80           C
ATOM     53  C   VAL A   7       0.181  -9.940  23.722  1.00 24.41           C
ATOM     54  O   VAL A   7      -0.830  -9.602  24.399  1.00 23.15           O
ATOM     55  N   ILE A   8       1.257 -10.491  24.295  1.00 22.56           N
ATOM     56  CA  ILE A   8       1.267 -10.728  25.752  1.00 22.64           C
ATOM     57  CB  ILE A   8       2.541 -11.451  26.167  1.00 23.51           C
ATOM     58  CG1 ILE A   8       2.499 -12.855  25.550  1.00 23.65           C
ATOM     59  CD1 ILE A   8       3.843 -13.545  25.542  1.00 23.34           C
ATOM     60  CG2 ILE A   8       2.707 -11.437  27.687  1.00 20.75           C
ATOM     61  C   ILE A   8       1.089  -9.443  26.558  1.00 22.90           C
ATOM     62  O   ILE A   8       0.340  -9.385  27.579  1.00 21.89           O
ATOM     63  N   GLU A   9       1.697  -8.385  26.041  1.00 23.88           N
ATOM     64  CA  GLU A   9       1.603  -7.056  26.644  1.00 25.17           C
ATOM     65  CB  GLU A   9       2.606  -6.149  25.959  1.00 29.44           C
ATOM     66  CG  GLU A   9       2.603  -4.675  26.297  1.00 39.67           C
ATOM     67  CD  GLU A   9       3.540  -3.925  25.329  1.00 50.50           C
ATOM     68  OE1 GLU A   9       4.748  -4.305  25.227  1.00 49.64           O
ATOM     69  OE2 GLU A   9       3.067  -2.996  24.623  1.00 52.18           O
ATOM     70  C   GLU A   9       0.131  -6.556  26.618  1.00 22.54           C
ATOM     71  O   GLU A   9      -0.375  -6.117  27.664  1.00 21.01           O
ATOM     72  N   TYR A  10      -0.562  -6.709  25.480  1.00 19.30           N
ATOM     73  CA  TYR A  10      -2.016  -6.453  25.387  1.00 19.46           C
ATOM     74  CB  TYR A  10      -2.558  -6.636  23.969  1.00 18.78           C
ATOM     75  CG  TYR A  10      -2.308  -5.473  23.063  1.00 18.08           C
ATOM     76  CD1 TYR A  10      -3.037  -4.277  23.223  1.00 18.24           C
ATOM     77  CE1 TYR A  10      -2.799  -3.182  22.412  1.00 18.70           C
ATOM     78  CZ  TYR A  10      -1.849  -3.294  21.411  1.00 20.04           C
ATOM     79  OH  TYR A  10      -1.626  -2.204  20.592  1.00 20.58           O
ATOM     80  CE2 TYR A  10      -1.132  -4.487  21.226  1.00 18.21           C
ATOM     81  CD2 TYR A  10      -1.354  -5.549  22.069  1.00 16.99           C
ATOM     82  C   TYR A  10      -2.859  -7.330  26.334  1.00 19.92           C
ATOM     83  O   TYR A  10      -3.760  -6.814  27.012  1.00 22.64           O
ATOM     84  N   LEU A  11      -2.554  -8.619  26.400  1.00 17.33           N
ATOM     85  CA  LEU A  11      -3.188  -9.506  27.376  1.00 18.37           C
ATOM     86  CB  LEU A  11      -2.799 -10.988  27.158  1.00 16.43           C
ATOM     87  CG  LEU A  11      -3.087 -11.569  25.726  1.00 15.94           C
ATOM     88  CD1 LEU A  11      -2.221 -12.766  25.414  1.00 14.61           C
ATOM     89  CD2 LEU A  11      -4.546 -11.947  25.477  1.00 15.32           C
ATOM     90  C   LEU A  11      -2.979  -9.018  28.843  1.00 19.85           C
ATOM     91  O   LEU A  11      -3.968  -8.881  29.600  1.00 19.56           O
ATOM     92  N   ASN A  12      -1.739  -8.689  29.220  1.00 20.68           N
ATOM     93  CA  ASN A  12      -1.482  -8.165  30.580  1.00 20.51           C
ATOM     94  CB  ASN A  12       0.024  -7.961  30.872  1.00 19.74           C
ATOM     95  CG  ASN A  12       0.634  -9.119  31.621  1.00 20.77           C
ATOM     96  OD1 ASN A  12       0.078  -9.603  32.640  1.00 20.64           O
ATOM     97  ND2 ASN A  12       1.774  -9.604  31.115  1.00 18.68           N
ATOM     98  C   ASN A  12      -2.214  -6.854  30.828  1.00 21.52           C
ATOM     99  O   ASN A  12      -2.683  -6.620  31.947  1.00 24.51           O
ATOM    100  N   ARG A  13      -2.307  -5.991  29.818  1.00 20.73           N
ATOM    101  CA  ARG A  13      -3.063  -4.733  29.997  1.00 20.95           C
ATOM    102  CB  ARG A  13      -2.816  -3.761  28.857  1.00 21.87           C
ATOM    103  CG  ARG A  13      -1.346  -3.342  28.837  1.00 24.76           C
ATOM    104  CD  ARG A  13      -0.938  -2.573  27.587  1.00 27.19           C
ATOM    105  NE  ARG A  13      -1.791  -1.414  27.335  1.00 29.91           N
ATOM    106  CZ  ARG A  13      -1.908  -0.856  26.132  1.00 34.10           C
ATOM    107  NH1 ARG A  13      -1.222  -1.369  25.110  1.00 34.94           N
ATOM    108  NH2 ARG A  13      -2.686   0.209  25.953  1.00 31.27           N
ATOM    109  C   ARG A  13      -4.550  -4.967  30.237  1.00 21.15           C
ATOM    110  O   ARG A  13      -5.137  -4.306  31.106  1.00 20.86           O
ATOM    111  N   GLY A  14      -5.142  -5.911  29.478  1.00 20.97           N
ATOM    112  CA  GLY A  14      -6.518  -6.373  29.700  1.00 20.34           C
ATOM    113  C   GLY A  14      -6.705  -7.004  31.100  1.00 21.47           C
ATOM    114  O   GLY A  14      -7.692  -6.718  31.800  1.00 20.65           O
ATOM    115  N   LEU A  15      -5.765  -7.856  31.511  1.00 20.08           N
ATOM    116  CA  LEU A  15      -5.763  -8.345  32.868  1.00 21.49           C
ATOM    117  CB  LEU A  15      -4.502  -9.194  33.146  1.00 21.31           C
ATOM    118  CG  LEU A  15      -4.330  -9.853  34.538  1.00 22.94           C
ATOM    119  CD1 LEU A  15      -5.608 -10.499  35.101  1.00 19.99           C
ATOM    120  CD2 LEU A  15      -3.190 -10.894  34.504  1.00 24.43           C
ATOM    121  C   LEU A  15      -5.890  -7.179  33.896  1.00 21.13           C
ATOM    122  O   LEU A  15      -6.762  -7.234  34.790  1.00 20.94           O
ATOM    123  N   ARG A  16      -5.057  -6.146  33.740  1.00 19.46           N
ATOM    124  CA  ARG A  16      -5.044  -5.022  34.639  1.00 21.88           C
ATOM    125  CB  ARG A  16      -3.852  -4.083  34.391  1.00 22.30           C
ATOM    126  CG  ARG A  16      -3.783  -2.887  35.369  1.00 25.19           C
ATOM    127  CD  ARG A  16      -2.492  -2.067  35.190  1.00 29.60           C
ATOM    128  NE  ARG A  16      -2.621  -1.079  34.090  1.00 37.26           N
ATOM    129  CZ  ARG A  16      -1.944  -1.088  32.921  1.00 37.94           C
ATOM    130  NH1 ARG A  16      -1.020  -2.014  32.648  1.00 35.93           N
ATOM    131  NH2 ARG A  16      -2.187  -0.137  32.021  1.00 38.64           N
ATOM    132  C   ARG A  16      -6.395  -4.269  34.585  1.00 22.68           C
ATOM    133  O   ARG A  16      -6.948  -3.873  35.647  1.00 21.49           O
ATOM    134  N   SER A  17      -6.938  -4.109  33.373  1.00 22.03           N
ATOM    135  CA  SER A  17      -8.258  -3.512  33.198  1.00 21.44           C
ATOM    136  CB  SER A  17      -8.559  -3.373  31.709  1.00 22.95           C
ATOM    137  OG  SER A  17      -9.890  -2.904  31.461  1.00 22.50           O
ATOM    138  C   SER A  17      -9.365  -4.331  33.915  1.00 21.58           C
ATOM    139  O   SER A  17     -10.259  -3.749  34.579  1.00 23.96           O
ATOM    140  N   GLU A  18      -9.305  -5.657  33.792  1.00 19.70           N
ATOM    141  CA  GLU A  18     -10.274  -6.558  34.454  1.00 20.01           C
ATOM    142  CB  GLU A  18     -10.181  -7.982  33.902  1.00 19.90           C
ATOM    143  CG  GLU A  18     -10.644  -8.102  32.458  1.00 21.60           C
ATOM    144  CD  GLU A  18     -12.142  -7.819  32.282  1.00 25.86           C
ATOM    145  OE1 GLU A  18     -12.920  -7.774  33.296  1.00 24.89           O
ATOM    146  OE2 GLU A  18     -12.575  -7.638  31.107  1.00 27.07           O
ATOM    147  C   GLU A  18     -10.175  -6.578  35.994  1.00 20.10           C
ATOM    148  O   GLU A  18     -11.198  -6.625  36.686  1.00 19.06           O
ATOM    149  N   LEU A  19      -8.953  -6.514  36.532  1.00 18.54           N
ATOM    150  CA  LEU A  19      -8.792  -6.597  37.973  1.00 17.54           C
ATOM    151  CB  LEU A  19      -7.303  -6.747  38.359  1.00 17.23           C
ATOM    152  CG  LEU A  19      -6.691  -8.043  37.842  1.00 17.16           C
ATOM    153  CD1 LEU A  19      -5.176  -7.971  37.773  1.00 15.87           C
ATOM    154  CD2 LEU A  19      -7.231  -9.220  38.693  1.00 17.36           C
ATOM    155  C   LEU A  19      -9.375  -5.315  38.525  1.00 18.05           C
ATOM    156  O   LEU A  19      -9.968  -5.313  39.609  1.00 17.54           O
ATOM    157  N   THR A  20      -9.201  -4.225  37.764  1.00 18.00           N
ATOM    158  CA  THR A  20      -9.738  -2.935  38.134  1.00 18.09           C
ATOM    159  CB  THR A  20      -9.279  -1.810  37.162  1.00 19.02           C
ATOM    160  OG1 THR A  20      -7.819  -1.817  37.015  1.00 21.19           O
ATOM    161  CG2 THR A  20      -9.768  -0.431  37.679  1.00 15.24           C
ATOM    162  C   THR A  20     -11.267  -3.018  38.161  1.00 17.63           C
ATOM    163  O   THR A  20     -11.871  -2.650  39.151  1.00 17.19           O
ATOM    164  N   ALA A  21     -11.861  -3.543  37.092  1.00 16.07           N
ATOM    165  CA  ALA A  21     -13.286  -3.624  36.964  1.00 17.63           C
ATOM    166  CB  ALA A  21     -13.658  -4.144  35.562  1.00 17.12           C
ATOM    167  C   ALA A  21     -13.865  -4.566  38.067  1.00 20.77           C
ATOM    168  O   ALA A  21     -14.997  -4.297  38.609  1.00 20.61           O
ATOM    169  N   VAL A  22     -13.129  -5.660  38.378  1.00 18.04           N
ATOM    170  CA  VAL A  22     -13.541  -6.512  39.459  1.00 18.38           C
ATOM    171  CB  VAL A  22     -12.586  -7.677  39.719  1.00 18.55           C
ATOM    172  CG1 VAL A  22     -12.880  -8.277  41.098  1.00 17.54           C
ATOM    173  CG2 VAL A  22     -12.721  -8.726  38.610  1.00 18.32           C
ATOM    174  C   VAL A  22     -13.736  -5.715  40.765  1.00 19.81           C
ATOM    175  O   VAL A  22     -14.824  -5.741  41.346  1.00 22.09           O
ATOM    176  N   SER A  23     -12.706  -5.012  41.209  1.00 18.61           N
ATOM    177  CA  SER A  23     -12.733  -4.314  42.476  1.00 19.08           C
ATOM    178  CB  SER A  23     -11.340  -3.912  42.890  1.00 17.11           C
ATOM    179  OG  SER A  23     -10.600  -5.097  43.223  1.00 15.82           O
ATOM    180  C   SER A  23     -13.640  -3.114  42.433  1.00 21.83           C
ATOM    181  O   SER A  23     -14.294  -2.822  43.433  1.00 25.05           O
ATOM    182  N   GLN A  24     -13.756  -2.461  41.273  1.00 22.65           N
ATOM    183  CA  GLN A  24     -14.673  -1.322  41.158  1.00 22.61           C
ATOM    184  CB  GLN A  24     -14.443  -0.519  39.884  1.00 22.71           C
ATOM    185  CG  GLN A  24     -15.211   0.804  39.850  1.00 24.06           C
ATOM    186  CD  GLN A  24     -14.666   1.750  38.792  1.00 25.75           C
ATOM    187  OE1 GLN A  24     -13.476   2.022  38.755  1.00 26.36           O
ATOM    188  NE2 GLN A  24     -15.530   2.211  37.898  1.00 26.56           N
ATOM    189  C   GLN A  24     -16.128  -1.796  41.223  1.00 22.10           C
ATOM    190  O   GLN A  24     -16.905  -1.218  41.965  1.00 21.33           O
ATOM    191  N   TYR A  25     -16.490  -2.838  40.467  1.00 21.53           N
ATOM    192  CA  TYR A  25     -17.856  -3.350  40.548  1.00 21.96           C
ATOM    193  CB  TYR A  25     -18.195  -4.435  39.530  1.00 22.80           C
ATOM    194  CG  TYR A  25     -18.544  -3.936  38.143  1.00 26.13           C
ATOM    195  CD1 TYR A  25     -19.704  -3.141  37.909  1.00 29.59           C
ATOM    196  CE1 TYR A  25     -20.023  -2.667  36.626  1.00 31.11           C
ATOM    197  CZ  TYR A  25     -19.166  -3.027  35.545  1.00 33.49           C
ATOM    198  OH  TYR A  25     -19.433  -2.611  34.275  1.00 35.65           O
ATOM    199  CE2 TYR A  25     -18.036  -3.813  35.753  1.00 31.70           C
ATOM    200  CD2 TYR A  25     -17.743  -4.273  37.051  1.00 28.58           C
ATOM    201  C   TYR A  25     -18.122  -3.867  41.948  1.00 20.92           C
ATOM    202  O   TYR A  25     -19.260  -3.708  42.465  1.00 20.51           O
ATOM    203  N   TRP A  26     -17.103  -4.455  42.570  1.00 17.98           N
ATOM    204  CA  TRP A  26     -17.380  -5.152  43.829  1.00 19.23           C
ATOM    205  CB  TRP A  26     -16.300  -6.158  44.230  1.00 19.41           C
ATOM    206  CG  TRP A  26     -16.760  -6.976  45.384  1.00 20.34           C
ATOM    207  CD1 TRP A  26     -16.603  -6.703  46.748  1.00 21.60           C
ATOM    208  NE1 TRP A  26     -17.201  -7.689  47.524  1.00 21.47           N
ATOM    209  CE2 TRP A  26     -17.754  -8.642  46.730  1.00 21.61           C
ATOM    210  CD2 TRP A  26     -17.508  -8.242  45.325  1.00 21.60           C
ATOM    211  CE3 TRP A  26     -17.965  -9.074  44.277  1.00 21.76           C
ATOM    212  CZ3 TRP A  26     -18.626 -10.248  44.603  1.00 22.48           C
ATOM    213  CH2 TRP A  26     -18.861 -10.610  45.953  1.00 25.51           C
ATOM    214  CZ2 TRP A  26     -18.409  -9.812  47.049  1.00 22.85           C
ATOM    215  C   TRP A  26     -17.616  -4.180  44.930  1.00 19.02           C
ATOM    216  O   TRP A  26     -18.513  -4.366  45.726  1.00 17.05           O
ATOM    217  N   LEU A  27     -16.797  -3.122  44.952  1.00 19.38           N
ATOM    218  CA  LEU A  27     -16.972  -2.058  45.895  1.00 19.39           C
ATOM    219  CB  LEU A  27     -15.763  -1.091  45.879  1.00 19.06           C
ATOM    220  CG  LEU A  27     -15.932   0.176  46.750  1.00 17.76           C
ATOM    221  CD1 LEU A  27     -16.054  -0.135  48.216  1.00 16.97           C
ATOM    222  CD2 LEU A  27     -14.790   1.141  46.544  1.00 18.36           C
ATOM    223  C   LEU A  27     -18.278  -1.335  45.624  1.00 20.01           C
ATOM    224  O   LEU A  27     -18.969  -0.962  46.575  1.00 21.64           O
ATOM    225  N   HIS A  28     -18.631  -1.129  44.352  1.00 20.26           N
ATOM    226  CA  HIS A  28     -19.913  -0.456  44.033  1.00 20.45           C
ATOM    227  CB  HIS A  28     -20.034  -0.106  42.551  1.00 19.48           C
ATOM    228  CG  HIS A  28     -19.239   1.112  42.145  1.00 20.07           C
ATOM    229  ND1 HIS A  28     -18.837   1.327  40.881  1.00 20.60           N
ATOM    230  CE1 HIS A  28     -18.119   2.480  40.821  1.00 19.63           C
ATOM    231  NE2 HIS A  28     -18.089   3.017  42.051  1.00 20.41           N
ATOM    232  CD2 HIS A  28     -18.757   2.199  42.897  1.00 20.66           C
ATOM    233  C   HIS A  28     -21.086  -1.279  44.523  1.00 21.47           C
ATOM    234  O   HIS A  28     -22.027  -0.735  45.157  1.00 22.06           O
ATOM    235  N   TYR A  29     -21.034  -2.592  44.275  1.00 19.56           N
ATOM    236  CA  TYR A  29     -21.976  -3.531  44.884  1.00 19.90           C
ATOM    237  CB  TYR A  29     -21.511  -4.969  44.663  1.00 19.76           C
ATOM    238  CG  TYR A  29     -21.943  -5.998  45.692  1.00 21.63           C
ATOM    239  CD1 TYR A  29     -23.299  -6.299  45.921  1.00 21.96           C
ATOM    240  CE1 TYR A  29     -23.680  -7.236  46.856  1.00 21.73           C
ATOM    241  CZ  TYR A  29     -22.680  -7.943  47.558  1.00 26.35           C
ATOM    242  OH  TYR A  29     -22.980  -8.921  48.500  1.00 27.33           O
ATOM    243  CE2 TYR A  29     -21.352  -7.669  47.336  1.00 23.72           C
ATOM    244  CD2 TYR A  29     -20.993  -6.710  46.401  1.00 23.00           C
ATOM    245  C   TYR A  29     -22.177  -3.249  46.370  1.00 20.22           C
ATOM    246  O   TYR A  29     -23.295  -3.032  46.811  1.00 19.30           O
ATOM    247  N   ARG A  30     -21.084  -3.199  47.123  1.00 21.37           N
ATOM    248  CA  ARG A  30     -21.174  -3.088  48.571  1.00 23.12           C
ATOM    249  CB  ARG A  30     -19.853  -3.437  49.249  1.00 25.63           C
ATOM    250  CG  ARG A  30     -19.684  -4.924  49.400  1.00 27.27           C
ATOM    251  CD  ARG A  30     -20.545  -5.356  50.543  1.00 31.01           C
ATOM    252  NE  ARG A  30     -20.680  -6.797  50.556  1.00 39.65           N
ATOM    253  CZ  ARG A  30     -21.532  -7.460  51.324  1.00 41.54           C
ATOM    254  NH1 ARG A  30     -22.342  -6.799  52.138  1.00 44.43           N
ATOM    255  NH2 ARG A  30     -21.576  -8.778  51.251  1.00 41.37           N
ATOM    256  C   ARG A  30     -21.713  -1.739  49.004  1.00 22.57           C
ATOM    257  O   ARG A  30     -22.595  -1.671  49.889  1.00 22.86           O
ATOM    258  N   MET A  31     -21.272  -0.692  48.326  1.00 19.45           N
ATOM    259  CA  MET A  31     -21.912   0.600  48.494  1.00 20.28           C
ATOM    260  CB  MET A  31     -21.186   1.638  47.663  1.00 20.53           C
ATOM    261  CG  MET A  31     -19.719   1.698  48.028  1.00 22.01           C
ATOM    262  SD  MET A  31     -18.673   2.894  47.202  1.00 27.00           S
ATOM    263  CE  MET A  31     -19.408   4.485  47.579  1.00 23.51           C
ATOM    264  C   MET A  31     -23.426   0.595  48.202  1.00 21.02           C
ATOM    265  O   MET A  31     -24.212   1.172  48.970  1.00 22.15           O
ATOM    266  N   LEU A  32     -23.859  -0.069  47.131  1.00 22.10           N
ATOM    267  CA  LEU A  32     -25.274  -0.045  46.787  1.00 22.73           C
ATOM    268  CB  LEU A  32     -25.528  -0.623  45.399  1.00 23.29           C
ATOM    269  CG  LEU A  32     -25.121   0.295  44.232  1.00 25.38           C
ATOM    270  CD1 LEU A  32     -24.869  -0.564  43.003  1.00 23.72           C
ATOM    271  CD2 LEU A  32     -26.158   1.406  43.969  1.00 25.57           C
ATOM    272  C   LEU A  32     -26.068  -0.788  47.852  1.00 24.16           C
ATOM    273  O   LEU A  32     -27.204  -0.395  48.222  1.00 24.38           O
ATOM    274  N   GLU A  33     -25.441  -1.830  48.377  1.00 24.94           N
ATOM    275  CA  GLU A  33     -26.031  -2.615  49.449  1.00 28.46           C
ATOM    276  CB  GLU A  33     -25.189  -3.888  49.681  1.00 29.19           C
ATOM    277  CG  GLU A  33     -25.568  -4.684  50.919  1.00 31.45           C
ATOM    278  CD  GLU A  33     -26.436  -5.865  50.605  1.00 36.41           C
ATOM    279  OE1 GLU A  33     -27.306  -5.803  49.709  1.00 42.15           O
ATOM    280  OE2 GLU A  33     -26.236  -6.890  51.248  1.00 42.62           O
ATOM    281  C   GLU A  33     -26.196  -1.769  50.736  1.00 28.13           C
ATOM    282  O   GLU A  33     -27.252  -1.770  51.350  1.00 31.02           O
ATOM    283  N   ASP A  34     -25.144  -1.043  51.114  1.00 29.79           N
ATOM    284  CA  ASP A  34     -25.112  -0.192  52.300  1.00 27.67           C
ATOM    285  CB  ASP A  34     -23.660   0.250  52.551  1.00 26.15           C
ATOM    286  CG  ASP A  34     -23.538   1.432  53.538  1.00 31.26           C
ATOM    287  OD1 ASP A  34     -24.053   1.290  54.667  1.00 32.00           O
ATOM    288  OD2 ASP A  34     -22.926   2.501  53.196  1.00 30.21           O
ATOM    289  C   ASP A  34     -26.085   1.004  52.155  1.00 28.76           C
ATOM    290  O   ASP A  34     -26.664   1.454  53.158  1.00 29.71           O
ATOM    291  N   TRP A  35     -26.249   1.530  50.933  1.00 26.09           N
ATOM    292  CA  TRP A  35     -27.296   2.547  50.668  1.00 25.73           C
ATOM    293  CB  TRP A  35     -27.063   3.266  49.344  1.00 26.24           C
ATOM    294  CG  TRP A  35     -25.818   4.130  49.279  1.00 28.74           C
ATOM    295  CD1 TRP A  35     -25.191   4.816  50.332  1.00 30.01           C
ATOM    296  NE1 TRP A  35     -24.089   5.507  49.875  1.00 32.08           N
ATOM    297  CE2 TRP A  35     -23.949   5.350  48.521  1.00 30.90           C
ATOM    298  CD2 TRP A  35     -25.033   4.467  48.074  1.00 27.13           C
ATOM    299  CE3 TRP A  35     -25.124   4.143  46.724  1.00 26.38           C
ATOM    300  CZ3 TRP A  35     -24.179   4.668  45.833  1.00 26.14           C
ATOM    301  CH2 TRP A  35     -23.139   5.504  46.270  1.00 28.37           C
ATOM    302  CZ2 TRP A  35     -23.005   5.871  47.625  1.00 30.50           C
ATOM    303  C   TRP A  35     -28.726   2.037  50.679  1.00 26.55           C
ATOM    304  O   TRP A  35     -29.666   2.825  50.809  1.00 28.89           O
ATOM    305  N   GLY A  36     -28.936   0.733  50.513  1.00 26.82           N
ATOM    306  CA  GLY A  36     -30.288   0.179  50.556  1.00 25.71           C
ATOM    307  C   GLY A  36     -30.902  -0.256  49.227  1.00 25.09           C
ATOM    308  O   GLY A  36     -32.062  -0.662  49.184  1.00 25.18           O
ATOM    309  N   TYR A  37     -30.136  -0.192  48.142  1.00 22.79           N
ATOM    310  CA  TYR A  37     -30.640  -0.621  46.832  1.00 20.95           C
ATOM    311  CB  TYR A  37     -30.111   0.303  45.719  1.00 18.22           C
ATOM    312  CG  TYR A  37     -30.394   1.746  46.067  1.00 17.19           C
ATOM    313  CD1 TYR A  37     -31.683   2.260  45.995  1.00 17.18           C
ATOM    314  CE1 TYR A  37     -31.944   3.569  46.340  1.00 18.14           C
ATOM    315  CZ  TYR A  37     -30.904   4.396  46.785  1.00 18.56           C
ATOM    316  OH  TYR A  37     -31.159   5.693  47.151  1.00 18.51           O
ATOM    317  CE2 TYR A  37     -29.616   3.909  46.861  1.00 17.56           C
ATOM    318  CD2 TYR A  37     -29.386   2.576  46.523  1.00 17.89           C
ATOM    319  C   TYR A  37     -30.293  -2.083  46.597  1.00 21.75           C
ATOM    320  O   TYR A  37     -29.402  -2.406  45.827  1.00 23.07           O
ATOM    321  N   LYS A  38     -31.011  -2.969  47.256  1.00 20.95           N
ATOM    322  CA  LYS A  38     -30.658  -4.346  47.182  1.00 22.86           C
ATOM    323  CB  LYS A  38     -31.472  -5.186  48.178  1.00 26.81           C
ATOM    324  CG  LYS A  38     -30.954  -5.058  49.617  1.00 30.71           C
ATOM    325  CD  LYS A  38     -31.973  -5.572  50.633  1.00 37.56           C
ATOM    326  CE  LYS A  38     -31.348  -6.602  51.572  1.00 43.37           C
ATOM    327  NZ  LYS A  38     -30.012  -6.159  52.118  1.00 43.66           N
ATOM    328  C   LYS A  38     -30.714  -4.910  45.773  1.00 22.31           C
ATOM    329  O   LYS A  38     -29.872  -5.759  45.410  1.00 20.32           O
ATOM    330  N   ASP A  39     -31.675  -4.453  44.969  1.00 21.36           N
ATOM    331  CA  ASP A  39     -31.768  -4.996  43.621  1.00 22.25           C
ATOM    332  CB  ASP A  39     -33.160  -4.805  43.017  1.00 24.21           C
ATOM    333  CG  ASP A  39     -34.196  -5.787  43.626  1.00 27.72           C
ATOM    334  OD1 ASP A  39     -33.843  -6.572  44.526  1.00 26.21           O
ATOM    335  OD2 ASP A  39     -35.383  -5.790  43.225  1.00 30.53           O
ATOM    336  C   ASP A  39     -30.592  -4.527  42.731  1.00 22.44           C
ATOM    337  O   ASP A  39     -30.060  -5.320  41.950  1.00 21.67           O
ATOM    338  N   LEU A  40     -30.127  -3.283  42.919  1.00 19.87           N
ATOM    339  CA  LEU A  40     -28.952  -2.824  42.207  1.00 20.35           C
ATOM    340  CB  LEU A  40     -28.766  -1.291  42.319  1.00 19.05           C
ATOM    341  CG  LEU A  40     -29.833  -0.461  41.540  1.00 18.26           C
ATOM    342  CD1 LEU A  40     -29.809   0.998  41.880  1.00 15.62           C
ATOM    343  CD2 LEU A  40     -29.615  -0.632  40.039  1.00 18.69           C
ATOM    344  C   LEU A  40     -27.726  -3.599  42.710  1.00 22.60           C
ATOM    345  O   LEU A  40     -26.910  -4.063  41.893  1.00 25.73           O
ATOM    346  N   ALA A  41     -27.586  -3.741  44.033  1.00 21.35           N
ATOM    347  CA  ALA A  41     -26.441  -4.447  44.586  1.00 22.11           C
ATOM    348  CB  ALA A  41     -26.466  -4.439  46.098  1.00 20.42           C
ATOM    349  C   ALA A  41     -26.337  -5.869  44.006  1.00 22.16           C
ATOM    350  O   ALA A  41     -25.264  -6.302  43.582  1.00 22.57           O
ATOM    351  N   LYS A  42     -27.470  -6.536  43.881  1.00 24.79           N
ATOM    352  CA  LYS A  42     -27.499  -7.923  43.376  1.00 29.12           C
ATOM    353  CB  LYS A  42     -28.914  -8.460  43.369  1.00 30.93           C
ATOM    354  CG  LYS A  42     -28.984  -9.951  43.581  1.00 40.68           C
ATOM    355  CD  LYS A  42     -30.219 -10.336  44.391  1.00 49.79           C
ATOM    356  CE  LYS A  42     -31.493 -10.300  43.554  1.00 50.84           C
ATOM    357  NZ  LYS A  42     -32.574 -11.062  44.237  1.00 55.63           N
ATOM    358  C   LYS A  42     -26.861  -8.063  41.987  1.00 28.79           C
ATOM    359  O   LYS A  42     -26.035  -8.944  41.779  1.00 31.84           O
ATOM    360  N   LYS A  43     -27.225  -7.150  41.086  1.00 25.55           N
ATOM    361  CA  LYS A  43     -26.735  -7.040  39.725  1.00 24.23           C
ATOM    362  CB  LYS A  43     -27.617  -6.019  38.976  1.00 24.52           C
ATOM    363  CG  LYS A  43     -27.198  -5.690  37.559  1.00 23.42           C
ATOM    364  CD  LYS A  43     -27.155  -6.983  36.792  1.00 25.29           C
ATOM    365  CE  LYS A  43     -26.794  -6.750  35.319  1.00 25.99           C
ATOM    366  NZ  LYS A  43     -26.997  -8.075  34.675  1.00 23.62           N
ATOM    367  C   LYS A  43     -25.233  -6.652  39.675  1.00 24.99           C
ATOM    368  O   LYS A  43     -24.429  -7.207  38.867  1.00 23.01           O
ATOM    369  N   TRP A  44     -24.841  -5.726  40.542  1.00 23.89           N
ATOM    370  CA  TRP A  44     -23.448  -5.322  40.602  1.00 23.55           C
ATOM    371  CB  TRP A  44     -23.295  -4.104  41.482  1.00 23.25           C
ATOM    372  CG  TRP A  44     -23.094  -2.863  40.643  1.00 22.54           C
ATOM    373  CD1 TRP A  44     -21.921  -2.129  40.474  1.00 21.47           C
ATOM    374  NE1 TRP A  44     -22.114  -1.097  39.590  1.00 21.01           N
ATOM    375  CE2 TRP A  44     -23.390  -1.067  39.153  1.00 21.84           C
ATOM    376  CD2 TRP A  44     -24.088  -2.197  39.779  1.00 22.13           C
ATOM    377  CE3 TRP A  44     -25.438  -2.413  39.485  1.00 22.93           C
ATOM    378  CZ3 TRP A  44     -26.064  -1.532  38.595  1.00 24.61           C
ATOM    379  CH2 TRP A  44     -25.369  -0.461  38.005  1.00 22.84           C
ATOM    380  CZ2 TRP A  44     -24.018  -0.214  38.275  1.00 22.79           C
ATOM    381  C   TRP A  44     -22.553  -6.449  41.040  1.00 26.38           C
ATOM    382  O   TRP A  44     -21.421  -6.644  40.492  1.00 26.57           O
ATOM    383  N   ARG A  45     -23.058  -7.234  42.000  1.00 26.74           N
ATOM    384  CA  ARG A  45     -22.339  -8.409  42.468  1.00 25.64           C
ATOM    385  CB  ARG A  45     -23.148  -9.114  43.550  1.00 25.88           C
ATOM    386  CG  ARG A  45     -22.361 -10.110  44.357  1.00 27.29           C
ATOM    387  CD  ARG A  45     -23.229 -11.005  45.199  1.00 27.07           C
ATOM    388  NE  ARG A  45     -22.437 -11.632  46.263  1.00 30.70           N
ATOM    389  CZ  ARG A  45     -22.043 -12.903  46.261  1.00 30.39           C
ATOM    390  NH1 ARG A  45     -21.341 -13.374  47.281  1.00 28.04           N
ATOM    391  NH2 ARG A  45     -22.347 -13.696  45.231  1.00 28.63           N
ATOM    392  C   ARG A  45     -22.114  -9.333  41.266  1.00 25.09           C
ATOM    393  O   ARG A  45     -21.008  -9.797  41.035  1.00 24.10           O
ATOM    394  N   ALA A  46     -23.151  -9.532  40.457  1.00 22.86           N
ATOM    395  CA  ALA A  46     -23.046 -10.497  39.367  1.00 22.28           C
ATOM    396  CB  ALA A  46     -24.428 -10.883  38.825  1.00 19.15           C
ATOM    397  C   ALA A  46     -22.111 -10.001  38.263  1.00 22.06           C
ATOM    398  O   ALA A  46     -21.369 -10.810  37.665  1.00 22.09           O
ATOM    399  N   GLU A  47     -22.131  -8.684  38.018  1.00 23.17           N
ATOM    400  CA  GLU A  47     -21.255  -8.061  37.023  1.00 24.30           C
ATOM    401  CB  GLU A  47     -21.637  -6.624  36.733  1.00 28.68           C
ATOM    402  CG  GLU A  47     -22.992  -6.475  36.038  1.00 38.30           C
ATOM    403  CD  GLU A  47     -22.942  -6.746  34.530  1.00 50.92           C
ATOM    404  OE1 GLU A  47     -22.068  -7.547  34.099  1.00 50.07           O
ATOM    405  OE2 GLU A  47     -23.777  -6.159  33.765  1.00 59.22           O
ATOM    406  C   GLU A  47     -19.775  -8.210  37.391  1.00 23.98           C
ATOM    407  O   GLU A  47     -18.955  -8.558  36.529  1.00 25.66           O
ATOM    408  N   SER A  48     -19.456  -8.005  38.670  1.00 21.93           N
ATOM    409  CA  SER A  48     -18.123  -8.240  39.212  1.00 19.94           C
ATOM    410  CB  SER A  48     -18.102  -7.841  40.689  1.00 20.07           C
ATOM    411  OG  SER A  48     -16.784  -7.805  41.205  1.00 19.91           O
ATOM    412  C   SER A  48     -17.652  -9.687  39.050  1.00 21.36           C
ATOM    413  O   SER A  48     -16.503  -9.912  38.658  1.00 20.57           O
ATOM    414  N   ILE A  49     -18.505 -10.670  39.385  1.00 20.75           N
ATOM    415  CA  ILE A  49     -18.186 -12.085  39.141  1.00 21.94           C
ATOM    416  CB  ILE A  49     -19.206 -13.023  39.854  1.00 20.86           C
ATOM    417  CG1 ILE A  49     -19.134 -12.765  41.374  1.00 21.05           C
ATOM    418  CD1 ILE A  49     -20.075 -13.552  42.264  1.00 18.22           C
ATOM    419  CG2 ILE A  49     -18.966 -14.476  39.525  1.00 17.61           C
ATOM    420  C   ILE A  49     -17.976 -12.393  37.607  1.00 25.02           C
ATOM    421  O   ILE A  49     -17.144 -13.245  37.223  1.00 27.39           O
ATOM    422  N   GLU A  50     -18.660 -11.665  36.726  1.00 25.95           N
ATOM    423  CA  GLU A  50     -18.375 -11.805  35.286  1.00 25.83           C
ATOM    424  CB  GLU A  50     -19.460 -11.140  34.449  1.00 28.96           C
ATOM    425  CG  GLU A  50     -20.787 -11.894  34.519  1.00 35.40           C
ATOM    426  CD  GLU A  50     -21.939 -11.267  33.701  1.00 40.90           C
ATOM    427  OE1 GLU A  50     -21.685 -10.403  32.803  1.00 34.69           O
ATOM    428  OE2 GLU A  50     -23.116 -11.680  33.966  1.00 42.85           O
ATOM    429  C   GLU A  50     -16.992 -11.227  34.953  1.00 25.07           C
ATOM    430  O   GLU A  50     -16.265 -11.799  34.138  1.00 25.98           O
ATOM    431  N   GLU A  51     -16.601 -10.132  35.616  1.00 20.86           N
ATOM    432  CA  GLU A  51     -15.274  -9.598  35.388  1.00 21.18           C
ATOM    433  CB  GLU A  51     -15.124  -8.155  35.892  1.00 21.59           C
ATOM    434  CG  GLU A  51     -16.177  -7.223  35.307  1.00 23.58           C
ATOM    435  CD  GLU A  51     -16.109  -7.154  33.775  1.00 26.52           C
ATOM    436  OE1 GLU A  51     -15.501  -6.201  33.247  1.00 28.25           O
ATOM    437  OE2 GLU A  51     -16.626  -8.065  33.083  1.00 27.01           O
ATOM    438  C   GLU A  51     -14.188 -10.531  35.903  1.00 21.28           C
ATOM    439  O   GLU A  51     -13.117 -10.649  35.302  1.00 22.98           O
ATOM    440  N   MET A  52     -14.494 -11.235  36.989  1.00 20.99           N
ATOM    441  CA  MET A  52     -13.599 -12.195  37.551  1.00 19.27           C
ATOM    442  CB  MET A  52     -14.157 -12.743  38.863  1.00 19.33           C
ATOM    443  CG  MET A  52     -13.975 -11.822  40.050  1.00 17.46           C
ATOM    444  SD  MET A  52     -15.131 -12.434  41.297  1.00 17.46           S
ATOM    445  CE  MET A  52     -15.626 -10.944  42.170  1.00 16.07           C
ATOM    446  C   MET A  52     -13.318 -13.293  36.547  1.00 20.28           C
ATOM    447  O   MET A  52     -12.153 -13.672  36.383  1.00 22.62           O
ATOM    448  N   ALA A  53     -14.352 -13.765  35.838  1.00 19.90           N
ATOM    449  CA  ALA A  53     -14.181 -14.779  34.788  1.00 19.79           C
ATOM    450  CB  ALA A  53     -15.537 -15.253  34.256  1.00 19.28           C
ATOM    451  C   ALA A  53     -13.293 -14.241  33.634  1.00 21.97           C
ATOM    452  O   ALA A  53     -12.464 -15.003  33.064  1.00 24.07           O
ATOM    453  N   HIS A  54     -13.458 -12.955  33.282  1.00 21.07           N
ATOM    454  CA  HIS A  54     -12.596 -12.329  32.262  1.00 21.14           C
ATOM    455  CB  HIS A  54     -13.018 -10.910  31.916  1.00 20.64           C
ATOM    456  CG  HIS A  54     -14.291 -10.836  31.169  1.00 21.71           C
ATOM    457  ND1 HIS A  54     -14.890  -9.652  30.860  1.00 22.47           N
ATOM    458  CE1 HIS A  54     -16.055  -9.896  30.212  1.00 22.06           C
ATOM    459  NE2 HIS A  54     -16.191 -11.235  30.098  1.00 21.24           N
ATOM    460  CD2 HIS A  54     -15.119 -11.840  30.681  1.00 21.17           C
ATOM    461  C   HIS A  54     -11.161 -12.262  32.698  1.00 20.67           C
ATOM    462  O   HIS A  54     -10.281 -12.630  31.927  1.00 20.89           O
ATOM    463  N   ALA A  55     -10.899 -11.727  33.893  1.00 20.30           N
ATOM    464  CA  ALA A  55      -9.530 -11.716  34.421  1.00 20.69           C
ATOM    465  CB  ALA A  55      -9.499 -11.204  35.857  1.00 18.55           C
ATOM    466  C   ALA A  55      -8.939 -13.138  34.343  1.00 21.41           C
ATOM    467  O   ALA A  55      -7.808 -13.311  33.878  1.00 21.96           O
ATOM    468  N   ASP A  56      -9.717 -14.163  34.742  1.00 21.24           N
ATOM    469  CA  ASP A  56      -9.211 -15.535  34.670  1.00 21.68           C
ATOM    470  CB  ASP A  56     -10.232 -16.518  35.249  1.00 21.74           C
ATOM    471  CG  ASP A  56      -9.659 -17.915  35.395  1.00 22.25           C
ATOM    472  OD1 ASP A  56      -8.488 -18.089  35.733  1.00 23.63           O
ATOM    473  OD2 ASP A  56     -10.362 -18.874  35.182  1.00 23.48           O
ATOM    474  C   ASP A  56      -8.797 -15.959  33.224  1.00 23.49           C
ATOM    475  O   ASP A  56      -7.752 -16.597  33.042  1.00 22.75           O
ATOM    476  N   LYS A  57      -9.600 -15.604  32.209  1.00 22.04           N
ATOM    477  CA  LYS A  57      -9.263 -15.967  30.843  1.00 24.36           C
ATOM    478  CB  LYS A  57     -10.400 -15.600  29.855  1.00 28.64           C
ATOM    479  CG  LYS A  57     -11.561 -16.585  29.840  1.00 27.60           C
ATOM    480  CD  LYS A  57     -12.664 -16.064  28.938  1.00 31.84           C
ATOM    481  CE  LYS A  57     -13.971 -16.846  29.136  1.00 35.51           C
ATOM    482  NZ  LYS A  57     -14.016 -18.027  28.243  1.00 42.42           N
ATOM    483  C   LYS A  57      -7.941 -15.356  30.387  1.00 23.31           C
ATOM    484  O   LYS A  57      -7.184 -15.997  29.667  1.00 23.67           O
ATOM    485  N   PHE A  58      -7.645 -14.135  30.823  1.00 21.10           N
ATOM    486  CA  PHE A  58      -6.382 -13.499  30.474  1.00 20.50           C
ATOM    487  CB  PHE A  58      -6.375 -12.031  30.878  1.00 18.61           C
ATOM    488  CG  PHE A  58      -7.119 -11.150  29.949  1.00 19.22           C
ATOM    489  CD1 PHE A  58      -6.847 -11.163  28.572  1.00 20.02           C
ATOM    490  CE1 PHE A  58      -7.549 -10.330  27.700  1.00 19.25           C
ATOM    491  CZ  PHE A  58      -8.479  -9.453  28.219  1.00 19.87           C
ATOM    492  CE2 PHE A  58      -8.761  -9.429  29.592  1.00 18.83           C
ATOM    493  CD2 PHE A  58      -8.089 -10.286  30.438  1.00 18.75           C
ATOM    494  C   PHE A  58      -5.181 -14.167  31.144  1.00 22.67           C
ATOM    495  O   PHE A  58      -4.144 -14.337  30.510  1.00 24.05           O
ATOM    496  N   VAL A  59      -5.285 -14.484  32.439  1.00 22.16           N
ATOM    497  CA  VAL A  59      -4.228 -15.223  33.083  1.00 21.98           C
ATOM    498  CB  VAL A  59      -4.546 -15.544  34.562  1.00 21.76           C
ATOM    499  CG1 VAL A  59      -3.310 -16.180  35.213  1.00 19.92           C
ATOM    500  CG2 VAL A  59      -5.028 -14.279  35.312  1.00 19.07           C
ATOM    501  C   VAL A  59      -3.943 -16.542  32.344  1.00 23.50           C
ATOM    502  O   VAL A  59      -2.787 -16.874  32.113  1.00 24.33           O
ATOM    503  N   GLU A  60      -4.984 -17.285  31.976  1.00 23.71           N
ATOM    504  CA  GLU A  60      -4.807 -18.588  31.325  1.00 25.41           C
ATOM    505  CB  GLU A  60      -6.165 -19.269  31.193  1.00 29.34           C
ATOM    506  CG  GLU A  60      -6.187 -20.575  30.421  1.00 42.47           C
ATOM    507  CD  GLU A  60      -7.612 -21.121  30.198  1.00 52.12           C
ATOM    508  OE1 GLU A  60      -8.610 -20.478  30.653  1.00 51.35           O
ATOM    509  OE2 GLU A  60      -7.728 -22.190  29.535  1.00 52.96           O
ATOM    510  C   GLU A  60      -4.113 -18.422  29.951  1.00 25.51           C
ATOM    511  O   GLU A  60      -3.182 -19.146  29.624  1.00 25.62           O
ATOM    512  N   ARG A  61      -4.540 -17.435  29.167  1.00 22.49           N
ATOM    513  CA  ARG A  61      -3.993 -17.243  27.857  1.00 20.02           C
ATOM    514  CB  ARG A  61      -4.830 -16.244  27.063  1.00 18.82           C
ATOM    515  CG  ARG A  61      -4.379 -16.007  25.632  1.00 17.96           C
ATOM    516  CD  ARG A  61      -4.759 -17.154  24.741  1.00 18.29           C
ATOM    517  NE  ARG A  61      -4.149 -17.017  23.419  1.00 21.05           N
ATOM    518  CZ  ARG A  61      -4.026 -18.022  22.538  1.00 19.75           C
ATOM    519  NH1 ARG A  61      -4.443 -19.224  22.837  1.00 19.41           N
ATOM    520  NH2 ARG A  61      -3.486 -17.833  21.359  1.00 20.25           N
ATOM    521  C   ARG A  61      -2.535 -16.801  27.986  1.00 20.64           C
ATOM    522  O   ARG A  61      -1.678 -17.277  27.239  1.00 20.09           O
ATOM    523  N   ILE A  62      -2.248 -15.917  28.944  1.00 20.11           N
ATOM    524  CA  ILE A  62      -0.884 -15.439  29.107  1.00 19.63           C
ATOM    525  CB  ILE A  62      -0.818 -14.334  30.171  1.00 18.59           C
ATOM    526  CG1 ILE A  62      -1.420 -13.037  29.642  1.00 17.81           C
ATOM    527  CD1 ILE A  62      -1.805 -12.037  30.717  1.00 15.56           C
ATOM    528  CG2 ILE A  62       0.611 -14.140  30.677  1.00 19.28           C
ATOM    529  C   ILE A  62       0.089 -16.629  29.444  1.00 21.11           C
ATOM    530  O   ILE A  62       1.232 -16.698  28.943  1.00 19.53           O
ATOM    531  N   LEU A  63      -0.375 -17.551  30.294  1.00 20.42           N
ATOM    532  CA  LEU A  63       0.454 -18.651  30.711  1.00 19.44           C
ATOM    533  CB  LEU A  63      -0.137 -19.360  31.916  1.00 18.43           C
ATOM    534  CG  LEU A  63       0.149 -18.587  33.257  1.00 17.69           C
ATOM    535  CD1 LEU A  63      -0.783 -19.104  34.340  1.00 16.88           C
ATOM    536  CD2 LEU A  63       1.624 -18.476  33.762  1.00 14.85           C
ATOM    537  C   LEU A  63       0.724 -19.585  29.546  1.00 21.16           C
ATOM    538  O   LEU A  63       1.863 -20.029  29.356  1.00 21.70           O
ATOM    539  N   PHE A  64      -0.290 -19.798  28.709  1.00 22.03           N
ATOM    540  CA  PHE A  64      -0.175 -20.734  27.603  1.00 21.63           C
ATOM    541  CB  PHE A  64      -1.532 -20.931  26.868  1.00 21.37           C
ATOM    542  CG  PHE A  64      -1.385 -21.478  25.451  1.00 21.95           C
ATOM    543  CD1 PHE A  64      -0.848 -22.750  25.217  1.00 21.37           C
ATOM    544  CE1 PHE A  64      -0.687 -23.236  23.919  1.00 19.87           C
ATOM    545  CZ  PHE A  64      -1.082 -22.468  22.852  1.00 20.30           C
ATOM    546  CE2 PHE A  64      -1.645 -21.203  23.062  1.00 20.64           C
ATOM    547  CD2 PHE A  64      -1.785 -20.718  24.347  1.00 22.00           C
ATOM    548  C   PHE A  64       0.923 -20.228  26.665  1.00 22.25           C
ATOM    549  O   PHE A  64       1.739 -21.030  26.203  1.00 23.36           O
ATOM    550  N   LEU A  65       0.939 -18.899  26.426  1.00 21.31           N
ATOM    551  CA  LEU A  65       1.868 -18.212  25.533  1.00 20.02           C
ATOM    552  CB  LEU A  65       1.246 -16.928  25.040  1.00 17.57           C
ATOM    553  CG  LEU A  65      -0.020 -16.963  24.174  1.00 16.81           C
ATOM    554  CD1 LEU A  65      -0.361 -15.562  23.740  1.00 14.81           C
ATOM    555  CD2 LEU A  65       0.140 -17.869  22.956  1.00 16.68           C
ATOM    556  C   LEU A  65       3.227 -17.885  26.221  1.00 23.44           C
ATOM    557  O   LEU A  65       4.102 -17.229  25.623  1.00 24.55           O
ATOM    558  N   GLU A  66       3.384 -18.351  27.461  1.00 22.81           N
ATOM    559  CA  GLU A  66       4.649 -18.329  28.186  1.00 25.52           C
ATOM    560  CB  GLU A  66       5.768 -19.035  27.413  1.00 25.68           C
ATOM    561  CG  GLU A  66       5.682 -20.557  27.503  1.00 28.17           C
ATOM    562  CD  GLU A  66       6.457 -21.257  26.405  1.00 28.84           C
ATOM    563  OE1 GLU A  66       7.613 -20.901  26.155  1.00 32.48           O
ATOM    564  OE2 GLU A  66       5.916 -22.161  25.757  1.00 32.35           O
ATOM    565  C   GLU A  66       5.078 -16.963  28.690  1.00 27.24           C
ATOM    566  O   GLU A  66       6.245 -16.728  28.964  1.00 29.05           O
ATOM    567  N   GLY A  67       4.129 -16.065  28.883  1.00 27.59           N
ATOM    568  CA  GLY A  67       4.454 -14.805  29.535  1.00 26.56           C
ATOM    569  C   GLY A  67       4.186 -14.823  31.026  1.00 24.84           C
ATOM    570  O   GLY A  67       3.764 -15.831  31.582  1.00 25.23           O
ATOM    571  N   LEU A  68       4.411 -13.685  31.667  1.00 25.31           N
ATOM    572  CA  LEU A  68       4.249 -13.587  33.119  1.00 26.15           C
ATOM    573  CB  LEU A  68       5.474 -12.940  33.764  1.00 27.60           C
ATOM    574  CG  LEU A  68       6.745 -13.798  33.573  1.00 33.53           C
ATOM    575  CD1 LEU A  68       8.027 -13.049  33.966  1.00 30.38           C
ATOM    576  CD2 LEU A  68       6.597 -15.137  34.320  1.00 31.35           C
ATOM    577  C   LEU A  68       3.013 -12.776  33.406  1.00 24.20           C
ATOM    578  O   LEU A  68       3.040 -11.562  33.292  1.00 24.83           O
ATOM    579  N   PRO A  69       1.906 -13.447  33.769  1.00 23.53           N
ATOM    580  CA  PRO A  69       0.729 -12.649  34.175  1.00 20.76           C
ATOM    581  CB  PRO A  69      -0.282 -13.708  34.656  1.00 21.33           C
ATOM    582  CG  PRO A  69       0.223 -15.037  34.159  1.00 20.92           C
ATOM    583  CD  PRO A  69       1.721 -14.902  33.993  1.00 21.73           C
ATOM    584  C   PRO A  69       1.109 -11.718  35.309  1.00 20.42           C
ATOM    585  O   PRO A  69       1.850 -12.086  36.242  1.00 18.94           O
ATOM    586  N   ASN A  70       0.669 -10.476  35.202  1.00 21.96           N
ATOM    587  CA  ASN A  70       1.025  -9.499  36.195  1.00 20.04           C
ATOM    588  CB  ASN A  70       1.751  -8.338  35.581  1.00 19.24           C
ATOM    589  CG  ASN A  70       1.978  -7.219  36.584  1.00 20.33           C
ATOM    590  OD1 ASN A  70       1.831  -7.404  37.794  1.00 22.65           O
ATOM    591  ND2 ASN A  70       2.356  -6.078  36.103  1.00 17.56           N
ATOM    592  C   ASN A  70      -0.225  -9.016  36.904  1.00 20.52           C
ATOM    593  O   ASN A  70      -1.015  -8.266  36.339  1.00 19.16           O
ATOM    594  N   LEU A  71      -0.372  -9.431  38.165  1.00 19.81           N
ATOM    595  CA  LEU A  71      -1.563  -9.108  38.939  1.00 19.50           C
ATOM    596  CB  LEU A  71      -2.164 -10.395  39.563  1.00 18.66           C
ATOM    597  CG  LEU A  71      -2.915 -11.403  38.627  1.00 17.81           C
ATOM    598  CD1 LEU A  71      -1.978 -12.350  37.903  1.00 16.00           C
ATOM    599  CD2 LEU A  71      -3.994 -12.218  39.354  1.00 16.66           C
ATOM    600  C   LEU A  71      -1.287  -8.035  39.987  1.00 19.88           C
ATOM    601  O   LEU A  71      -2.140  -7.735  40.830  1.00 20.81           O
ATOM    602  N   GLN A  72      -0.109  -7.426  39.911  1.00 19.60           N
ATOM    603  CA  GLN A  72       0.368  -6.602  40.991  1.00 20.50           C
ATOM    604  CB  GLN A  72       1.881  -6.300  40.850  1.00 21.50           C
ATOM    605  CG  GLN A  72       2.449  -5.508  42.019  1.00 20.85           C
ATOM    606  CD  GLN A  72       2.432  -6.346  43.283  1.00 23.71           C
ATOM    607  OE1 GLN A  72       3.249  -7.253  43.433  1.00 25.57           O
ATOM    608  NE2 GLN A  72       1.489  -6.071  44.194  1.00 22.96           N
ATOM    609  C   GLN A  72      -0.424  -5.311  41.061  1.00 21.90           C
ATOM    610  O   GLN A  72      -0.634  -4.793  42.170  1.00 23.78           O
ATOM    611  N   THR A  73      -0.843  -4.763  39.912  1.00 21.22           N
ATOM    612  CA  THR A  73      -1.418  -3.429  39.951  1.00 23.85           C
ATOM    613  CB  THR A  73      -0.362  -2.335  39.535  1.00 26.98           C
ATOM    614  OG1 THR A  73      -0.223  -2.326  38.108  1.00 29.53           O
ATOM    615  CG2 THR A  73       1.083  -2.552  40.186  1.00 27.38           C
ATOM    616  C   THR A  73      -2.797  -3.227  39.224  1.00 23.49           C
ATOM    617  O   THR A  73      -3.152  -3.956  38.300  1.00 22.12           O
ATOM    618  N   LEU A  74      -3.544  -2.227  39.698  1.00 22.63           N
ATOM    619  CA  LEU A  74      -4.829  -1.815  39.180  1.00 21.69           C
ATOM    620  CB  LEU A  74      -5.833  -1.741  40.328  1.00 20.83           C
ATOM    621  CG  LEU A  74      -6.636  -3.007  40.640  1.00 20.90           C
ATOM    622  CD1 LEU A  74      -5.698  -4.063  41.149  1.00 19.73           C
ATOM    623  CD2 LEU A  74      -7.732  -2.778  41.668  1.00 19.11           C
ATOM    624  C   LEU A  74      -4.739  -0.464  38.438  1.00 23.50           C
ATOM    625  O   LEU A  74      -3.844   0.343  38.666  1.00 22.60           O
ATOM    626  N   ASP A  75      -5.638  -0.235  37.495  1.00 25.57           N
ATOM    627  CA  ASP A  75      -5.742   1.089  36.924  1.00 28.11           C
ATOM    628  CB  ASP A  75      -6.625   1.048  35.668  1.00 30.42           C
ATOM    629  CG  ASP A  75      -5.911   0.443  34.464  1.00 32.97           C
ATOM    630  OD1 ASP A  75      -4.661   0.552  34.356  1.00 29.67           O
ATOM    631  OD2 ASP A  75      -6.628  -0.162  33.626  1.00 36.84           O
ATOM    632  C   ASP A  75      -6.390   1.984  38.001  1.00 29.01           C
ATOM    633  O   ASP A  75      -6.888   1.469  39.023  1.00 29.43           O
ATOM    634  N   PRO A  76      -6.416   3.312  37.784  1.00 28.68           N
ATOM    635  CA  PRO A  76      -7.100   4.141  38.821  1.00 28.08           C
ATOM    636  CB  PRO A  76      -6.911   5.589  38.334  1.00 27.74           C
ATOM    637  CG  PRO A  76      -5.975   5.509  37.136  1.00 29.01           C
ATOM    638  CD  PRO A  76      -5.890   4.102  36.648  1.00 27.00           C
ATOM    639  C   PRO A  76      -8.594   3.817  39.007  1.00 26.75           C
ATOM    640  O   PRO A  76      -9.362   3.715  38.031  1.00 24.29           O
ATOM    641  N   LEU A  77      -9.003   3.625  40.259  1.00 25.67           N
ATOM    642  CA  LEU A  77     -10.404   3.300  40.506  1.00 28.05           C
ATOM    643  CB  LEU A  77     -10.532   2.545  41.808  1.00 27.41           C
ATOM    644  CG  LEU A  77     -10.036   1.110  41.972  1.00 27.20           C
ATOM    645  CD1 LEU A  77     -10.946   0.145  41.267  1.00 25.44           C
ATOM    646  CD2 LEU A  77     -10.068   0.800  43.464  1.00 27.18           C
ATOM    647  C   LEU A  77     -11.273   4.597  40.531  1.00 30.81           C
ATOM    648  O   LEU A  77     -10.832   5.634  40.999  1.00 32.52           O
ATOM    649  N   ARG A  78     -12.484   4.538  40.004  1.00 30.23           N
ATOM    650  CA  ARG A  78     -13.384   5.658  40.057  1.00 31.75           C
ATOM    651  CB  ARG A  78     -13.962   5.967  38.673  1.00 32.24           C
ATOM    652  CG  ARG A  78     -12.996   6.196  37.548  1.00 33.53           C
ATOM    653  CD  ARG A  78     -13.697   5.864  36.229  1.00 33.84           C
ATOM    654  NE  ARG A  78     -13.145   6.660  35.125  1.00 34.64           N
ATOM    655  CZ  ARG A  78     -12.348   6.189  34.169  1.00 35.25           C
ATOM    656  NH1 ARG A  78     -11.995   4.904  34.154  1.00 28.79           N
ATOM    657  NH2 ARG A  78     -11.925   7.006  33.200  1.00 35.04           N
ATOM    658  C   ARG A  78     -14.531   5.246  40.967  1.00 33.39           C
ATOM    659  O   ARG A  78     -15.365   4.402  40.598  1.00 36.01           O
ATOM    660  N   ILE A  79     -14.583   5.845  42.143  1.00 35.27           N
ATOM    661  CA  ILE A  79     -15.560   5.479  43.144  1.00 38.71           C
ATOM    662  CB  ILE A  79     -14.877   5.426  44.507  1.00 41.63           C
ATOM    663  CG1 ILE A  79     -13.658   4.495  44.460  1.00 50.18           C
ATOM    664  CD1 ILE A  79     -12.449   5.072  45.217  1.00 54.30           C
ATOM    665  CG2 ILE A  79     -15.880   5.013  45.592  1.00 44.27           C
ATOM    666  C   ILE A  79     -16.690   6.504  43.228  1.00 35.18           C
ATOM    667  O   ILE A  79     -16.490   7.593  43.724  1.00 35.83           O
ATOM    668  N   GLY A  80     -17.889   6.174  42.811  1.00 33.11           N
ATOM    669  CA  GLY A  80     -18.945   7.218  42.844  1.00 35.93           C
ATOM    670  C   GLY A  80     -19.642   7.436  44.179  1.00 36.74           C
ATOM    671  O   GLY A  80     -19.753   6.483  44.969  1.00 36.17           O
ATOM    672  N   GLN A  81     -20.144   8.657  44.437  1.00 35.19           N
ATOM    673  CA  GLN A  81     -20.855   8.919  45.713  1.00 35.65           C
ATOM    674  CB  GLN A  81     -20.301  10.147  46.423  1.00 39.59           C
ATOM    675  CG  GLN A  81     -18.788  10.147  46.603  1.00 51.35           C
ATOM    676  CD  GLN A  81     -18.243  11.572  46.386  1.00 64.07           C
ATOM    677  OE1 GLN A  81     -18.350  12.431  47.278  1.00 61.74           O
ATOM    678  NE2 GLN A  81     -17.708  11.844  45.172  1.00 56.95           N
ATOM    679  C   GLN A  81     -22.402   9.009  45.618  1.00 32.64           C
ATOM    680  O   GLN A  81     -23.090   9.315  46.607  1.00 29.75           O
ATOM    681  N   THR A  82     -22.955   8.776  44.432  1.00 27.29           N
ATOM    682  CA  THR A  82     -24.387   8.599  44.328  1.00 25.47           C
ATOM    683  CB  THR A  82     -25.100   9.873  43.824  1.00 25.43           C
ATOM    684  OG1 THR A  82     -24.845  10.002  42.417  1.00 30.31           O
ATOM    685  CG2 THR A  82     -24.629  11.202  44.587  1.00 22.00           C
ATOM    686  C   THR A  82     -24.590   7.446  43.334  1.00 25.32           C
ATOM    687  O   THR A  82     -23.621   7.030  42.643  1.00 25.91           O
ATOM    688  N   VAL A  83     -25.821   6.933  43.246  1.00 22.78           N
ATOM    689  CA  VAL A  83     -26.163   5.895  42.280  1.00 21.72           C
ATOM    690  CB  VAL A  83     -27.649   5.473  42.391  1.00 19.70           C
ATOM    691  CG1 VAL A  83     -28.073   4.578  41.257  1.00 16.53           C
ATOM    692  CG2 VAL A  83     -27.953   4.871  43.744  1.00 17.15           C
ATOM    693  C   VAL A  83     -25.823   6.381  40.863  1.00 24.10           C
ATOM    694  O   VAL A  83     -25.286   5.595  40.032  1.00 26.24           O
ATOM    695  N   LYS A  84     -26.081   7.662  40.581  1.00 23.74           N
ATOM    696  CA  LYS A  84     -25.798   8.192  39.233  1.00 23.41           C
ATOM    697  CB  LYS A  84     -26.409   9.597  39.004  1.00 23.14           C
ATOM    698  CG  LYS A  84     -25.996  10.284  37.696  1.00 23.67           C
ATOM    699  CD  LYS A  84     -26.937  11.433  37.320  1.00 24.55           C
ATOM    700  CE  LYS A  84     -26.570  12.041  35.963  1.00 26.76           C
ATOM    701  NZ  LYS A  84     -26.865  13.495  35.968  1.00 26.97           N
ATOM    702  C   LYS A  84     -24.291   8.180  38.943  1.00 24.22           C
ATOM    703  O   LYS A  84     -23.849   7.910  37.786  1.00 24.49           O
ATOM    704  N   GLU A  85     -23.498   8.475  39.969  1.00 21.69           N
ATOM    705  CA  GLU A  85     -22.071   8.519  39.759  1.00 23.50           C
ATOM    706  CB  GLU A  85     -21.399   9.259  40.901  1.00 26.82           C
ATOM    707  CG  GLU A  85     -21.469  10.766  40.836  1.00 27.35           C
ATOM    708  CD  GLU A  85     -20.731  11.443  42.002  1.00 33.21           C
ATOM    709  OE1 GLU A  85     -19.959  10.812  42.755  1.00 34.32           O
ATOM    710  OE2 GLU A  85     -20.904  12.657  42.182  1.00 39.24           O
ATOM    711  C   GLU A  85     -21.479   7.105  39.607  1.00 23.94           C
ATOM    712  O   GLU A  85     -20.474   6.893  38.912  1.00 22.85           O
ATOM    713  N   VAL A  86     -22.127   6.133  40.254  1.00 22.94           N
ATOM    714  CA  VAL A  86     -21.720   4.750  40.165  1.00 21.38           C
ATOM    715  CB  VAL A  86     -22.558   3.880  41.167  1.00 22.32           C
ATOM    716  CG1 VAL A  86     -22.649   2.398  40.715  1.00 19.37           C
ATOM    717  CG2 VAL A  86     -22.047   4.057  42.603  1.00 19.14           C
ATOM    718  C   VAL A  86     -21.945   4.354  38.702  1.00 22.74           C
ATOM    719  O   VAL A  86     -21.029   3.818  38.076  1.00 26.37           O
ATOM    720  N   LEU A  87     -23.134   4.636  38.140  1.00 21.26           N
ATOM    721  CA  LEU A  87     -23.370   4.354  36.736  1.00 20.59           C
ATOM    722  CB  LEU A  87     -24.743   4.823  36.296  1.00 20.19           C
ATOM    723  CG  LEU A  87     -25.951   4.111  36.895  1.00 20.86           C
ATOM    724  CD1 LEU A  87     -27.236   4.906  36.618  1.00 19.24           C
ATOM    725  CD2 LEU A  87     -25.967   2.742  36.283  1.00 19.87           C
ATOM    726  C   LEU A  87     -22.314   5.020  35.845  1.00 22.01           C
ATOM    727  O   LEU A  87     -21.779   4.375  34.927  1.00 23.08           O
ATOM    728  N   GLU A  88     -22.027   6.297  36.092  1.00 21.53           N
ATOM    729  CA  GLU A  88     -21.088   7.050  35.233  1.00 23.12           C
ATOM    730  CB  GLU A  88     -21.130   8.578  35.465  1.00 21.84           C
ATOM    731  CG  GLU A  88     -22.431   9.207  35.020  1.00 24.21           C
ATOM    732  CD  GLU A  88     -22.682  10.611  35.620  1.00 30.86           C
ATOM    733  OE1 GLU A  88     -22.341  10.885  36.824  1.00 30.73           O
ATOM    734  OE2 GLU A  88     -23.287  11.442  34.887  1.00 32.64           O
ATOM    735  C   GLU A  88     -19.658   6.512  35.348  1.00 24.35           C
ATOM    736  O   GLU A  88     -18.995   6.326  34.287  1.00 23.37           O
ATOM    737  N   SER A  89     -19.202   6.233  36.589  1.00 21.22           N
ATOM    738  CA  SER A  89     -17.898   5.637  36.762  1.00 22.69           C
ATOM    739  CB  SER A  89     -17.551   5.402  38.230  1.00 25.24           C
ATOM    740  OG  SER A  89     -17.887   6.505  39.019  1.00 32.03           O
ATOM    741  C   SER A  89     -17.760   4.281  36.063  1.00 22.05           C
ATOM    742  O   SER A  89     -16.711   4.005  35.480  1.00 22.84           O
ATOM    743  N   ASP A  90     -18.745   3.404  36.184  1.00 20.02           N
ATOM    744  CA  ASP A  90     -18.565   2.077  35.603  1.00 21.81           C
ATOM    745  CB  ASP A  90     -19.577   1.042  36.161  1.00 22.63           C
ATOM    746  CG  ASP A  90     -19.373   0.783  37.641  1.00 23.47           C
ATOM    747  OD1 ASP A  90     -20.309   0.371  38.329  1.00 23.94           O
ATOM    748  OD2 ASP A  90     -18.242   0.973  38.134  1.00 25.81           O
ATOM    749  C   ASP A  90     -18.612   2.175  34.095  1.00 22.14           C
ATOM    750  O   ASP A  90     -17.779   1.542  33.427  1.00 24.79           O
ATOM    751  N   LEU A  91     -19.540   2.982  33.559  1.00 20.38           N
ATOM    752  CA  LEU A  91     -19.576   3.254  32.110  1.00 22.69           C
ATOM    753  CB  LEU A  91     -20.696   4.244  31.753  1.00 21.88           C
ATOM    754  CG  LEU A  91     -20.876   4.639  30.288  1.00 22.48           C
ATOM    755  CD1 LEU A  91     -21.064   3.413  29.385  1.00 21.23           C
ATOM    756  CD2 LEU A  91     -22.007   5.656  30.072  1.00 19.77           C
ATOM    757  C   LEU A  91     -18.225   3.739  31.492  1.00 23.07           C
ATOM    758  O   LEU A  91     -17.796   3.266  30.415  1.00 24.10           O
ATOM    759  N   ALA A  92     -17.558   4.647  32.191  1.00 21.61           N
ATOM    760  CA  ALA A  92     -16.380   5.283  31.667  1.00 22.03           C
ATOM    761  CB  ALA A  92     -15.953   6.447  32.566  1.00 21.59           C
ATOM    762  C   ALA A  92     -15.323   4.224  31.623  1.00 22.34           C
ATOM    763  O   ALA A  92     -14.539   4.182  30.689  1.00 24.74           O
ATOM    764  N   ALA A  93     -15.292   3.349  32.623  1.00 21.73           N
ATOM    765  CA  ALA A  93     -14.275   2.280  32.631  1.00 21.25           C
ATOM    766  CB  ALA A  93     -14.260   1.536  33.955  1.00 18.11           C
ATOM    767  C   ALA A  93     -14.545   1.296  31.492  1.00 22.36           C
ATOM    768  O   ALA A  93     -13.619   0.897  30.783  1.00 23.33           O
ATOM    769  N   GLU A  94     -15.805   0.892  31.345  1.00 21.77           N
ATOM    770  CA  GLU A  94     -16.194  -0.036  30.289  1.00 23.38           C
ATOM    771  CB  GLU A  94     -17.688  -0.296  30.317  1.00 25.00           C
ATOM    772  CG  GLU A  94     -18.156  -1.084  31.523  1.00 28.64           C
ATOM    773  CD  GLU A  94     -17.656  -2.506  31.483  1.00 32.00           C
ATOM    774  OE1 GLU A  94     -17.146  -2.930  30.425  1.00 32.14           O
ATOM    775  OE2 GLU A  94     -17.777  -3.197  32.503  1.00 34.50           O
ATOM    776  C   GLU A  94     -15.804   0.485  28.908  1.00 24.37           C
ATOM    777  O   GLU A  94     -15.273  -0.292  28.094  1.00 23.93           O
ATOM    778  N   ARG A  95     -16.028   1.784  28.656  1.00 23.43           N
ATOM    779  CA  ARG A  95     -15.671   2.391  27.343  1.00 25.02           C
ATOM    780  CB  ARG A  95     -16.121   3.838  27.209  1.00 25.62           C
ATOM    781  CG  ARG A  95     -17.605   4.124  27.231  1.00 27.92           C
ATOM    782  CD  ARG A  95     -17.777   5.612  26.920  1.00 35.75           C
ATOM    783  NE  ARG A  95     -19.078   6.238  27.249  1.00 42.86           N
ATOM    784  CZ  ARG A  95     -20.266   6.020  26.617  1.00 46.91           C
ATOM    785  NH1 ARG A  95     -20.436   5.128  25.588  1.00 34.40           N
ATOM    786  NH2 ARG A  95     -21.325   6.715  27.046  1.00 44.43           N
ATOM    787  C   ARG A  95     -14.177   2.293  27.068  1.00 24.97           C
ATOM    788  O   ARG A  95     -13.795   2.030  25.925  1.00 28.65           O
ATOM    789  N   GLU A  96     -13.338   2.456  28.095  1.00 23.77           N
ATOM    790  CA  GLU A  96     -11.882   2.249  27.953  1.00 25.44           C
ATOM    791  CB  GLU A  96     -11.109   2.764  29.161  1.00 28.96           C
ATOM    792  CG  GLU A  96     -11.355   4.239  29.482  1.00 36.46           C
ATOM    793  CD  GLU A  96     -10.640   4.721  30.762  1.00 44.13           C
ATOM    794  OE1 GLU A  96     -10.597   3.993  31.809  1.00 40.84           O
ATOM    795  OE2 GLU A  96     -10.135   5.864  30.727  1.00 46.53           O
ATOM    796  C   GLU A  96     -11.512   0.782  27.751  1.00 25.35           C
ATOM    797  O   GLU A  96     -10.638   0.462  26.955  1.00 25.36           O
ATOM    798  N   ALA A  97     -12.165  -0.122  28.472  1.00 23.36           N
ATOM    799  CA  ALA A  97     -11.892  -1.542  28.273  1.00 21.85           C
ATOM    800  CB  ALA A  97     -12.544  -2.397  29.373  1.00 18.76           C
ATOM    801  C   ALA A  97     -12.313  -1.962  26.829  1.00 22.58           C
ATOM    802  O   ALA A  97     -11.548  -2.640  26.111  1.00 23.22           O
ATOM    803  N   ARG A  98     -13.485  -1.511  26.368  1.00 21.22           N
ATOM    804  CA  ARG A  98     -13.900  -1.867  25.023  1.00 20.62           C
ATOM    805  CB  ARG A  98     -15.291  -1.309  24.695  1.00 19.12           C
ATOM    806  CG  ARG A  98     -15.570  -1.169  23.220  1.00 18.86           C
ATOM    807  CD  ARG A  98     -16.781  -0.286  22.955  1.00 19.11           C
ATOM    808  NE  ARG A  98     -16.977  -0.321  21.508  1.00 19.95           N
ATOM    809  CZ  ARG A  98     -16.264   0.399  20.627  1.00 21.38           C
ATOM    810  NH1 ARG A  98     -15.338   1.302  21.034  1.00 19.37           N
ATOM    811  NH2 ARG A  98     -16.479   0.223  19.325  1.00 18.56           N
ATOM    812  C   ARG A  98     -12.799  -1.395  24.023  1.00 21.89           C
ATOM    813  O   ARG A  98     -12.413  -2.170  23.124  1.00 21.44           O
ATOM    814  N   ALA A  99     -12.270  -0.172  24.207  1.00 20.79           N
ATOM    815  CA  ALA A  99     -11.258   0.370  23.255  1.00 21.09           C
ATOM    816  CB  ALA A  99     -10.961   1.843  23.505  1.00 18.25           C
ATOM    817  C   ALA A  99      -9.967  -0.469  23.278  1.00 22.03           C
ATOM    818  O   ALA A  99      -9.401  -0.817  22.207  1.00 21.64           O
ATOM    819  N   LEU A 100      -9.527  -0.818  24.495  1.00 21.16           N
ATOM    820  CA  LEU A 100      -8.365  -1.677  24.687  1.00 18.66           C
ATOM    821  CB  LEU A 100      -8.093  -1.905  26.173  1.00 17.82           C
ATOM    822  CG  LEU A 100      -6.923  -2.852  26.524  1.00 18.75           C
ATOM    823  CD1 LEU A 100      -5.621  -2.383  25.849  1.00 17.31           C
ATOM    824  CD2 LEU A 100      -6.744  -2.983  28.029  1.00 17.18           C
ATOM    825  C   LEU A 100      -8.572  -3.021  23.981  1.00 19.03           C
ATOM    826  O   LEU A 100      -7.661  -3.516  23.301  1.00 18.69           O
ATOM    827  N   TYR A 101      -9.761  -3.607  24.116  1.00 19.26           N
ATOM    828  CA  TYR A 101      -9.985  -4.910  23.501  1.00 19.90           C
ATOM    829  CB  TYR A 101     -11.219  -5.624  24.113  1.00 21.25           C
ATOM    830  CG  TYR A 101     -11.127  -5.825  25.627  1.00 22.32           C
ATOM    831  CD1 TYR A 101      -9.895  -5.764  26.282  1.00 21.65           C
ATOM    832  CE1 TYR A 101      -9.799  -5.943  27.640  1.00 23.93           C
ATOM    833  CZ  TYR A 101     -10.936  -6.227  28.386  1.00 25.35           C
ATOM    834  OH  TYR A 101     -10.794  -6.377  29.753  1.00 25.25           O
ATOM    835  CE2 TYR A 101     -12.184  -6.317  27.769  1.00 24.66           C
ATOM    836  CD2 TYR A 101     -12.270  -6.127  26.393  1.00 23.91           C
ATOM    837  C   TYR A 101     -10.042  -4.797  21.960  1.00 19.87           C
ATOM    838  O   TYR A 101      -9.519  -5.676  21.224  1.00 17.17           O
ATOM    839  N   GLN A 102     -10.662  -3.703  21.495  1.00 19.26           N
ATOM    840  CA  GLN A 102     -10.682  -3.379  20.087  1.00 21.00           C
ATOM    841  CB  GLN A 102     -11.316  -2.000  19.822  1.00 20.56           C
ATOM    842  CG  GLN A 102     -11.373  -1.643  18.346  1.00 20.02           C
ATOM    843  CD  GLN A 102     -12.021  -0.286  18.155  1.00 21.91           C
ATOM    844  OE1 GLN A 102     -11.468   0.711  18.558  1.00 24.35           O
ATOM    845  NE2 GLN A 102     -13.193  -0.242  17.538  1.00 21.47           N
ATOM    846  C   GLN A 102      -9.267  -3.394  19.560  1.00 21.39           C
ATOM    847  O   GLN A 102      -8.994  -3.999  18.530  1.00 22.26           O
ATOM    848  N   GLU A 103      -8.363  -2.755  20.290  1.00 22.17           N
ATOM    849  CA  GLU A 103      -6.986  -2.628  19.843  1.00 23.91           C
ATOM    850  CB  GLU A 103      -6.311  -1.528  20.621  1.00 26.35           C
ATOM    851  CG  GLU A 103      -5.204  -0.839  19.873  1.00 34.00           C
ATOM    852  CD  GLU A 103      -4.345   0.047  20.790  1.00 38.34           C
ATOM    853  OE1 GLU A 103      -4.919   0.865  21.578  1.00 40.25           O
ATOM    854  OE2 GLU A 103      -3.100  -0.096  20.732  1.00 31.59           O
ATOM    855  C   GLU A 103      -6.203  -3.940  19.970  1.00 24.17           C
ATOM    856  O   GLU A 103      -5.497  -4.319  19.031  1.00 25.64           O
ATOM    857  N   GLY A 104      -6.312  -4.631  21.108  1.00 21.41           N
ATOM    858  CA  GLY A 104      -5.719  -5.968  21.242  1.00 20.68           C
ATOM    859  C   GLY A 104      -6.132  -6.954  20.124  1.00 21.91           C
ATOM    860  O   GLY A 104      -5.289  -7.684  19.595  1.00 22.14           O
ATOM    861  N   ALA A 105      -7.424  -6.992  19.770  1.00 20.68           N
ATOM    862  CA  ALA A 105      -7.925  -7.838  18.668  1.00 19.85           C
ATOM    863  CB  ALA A 105      -9.453  -7.742  18.535  1.00 17.28           C
ATOM    864  C   ALA A 105      -7.239  -7.483  17.343  1.00 20.99           C
ATOM    865  O   ALA A 105      -6.751  -8.381  16.619  1.00 23.36           O
ATOM    866  N   ALA A 106      -7.181  -6.193  17.015  1.00 19.53           N
ATOM    867  CA  ALA A 106      -6.577  -5.793  15.737  1.00 20.70           C
ATOM    868  CB  ALA A 106      -6.804  -4.292  15.452  1.00 20.38           C
ATOM    869  C   ALA A 106      -5.085  -6.136  15.745  1.00 21.78           C
ATOM    870  O   ALA A 106      -4.530  -6.589  14.726  1.00 23.36           O
ATOM    871  N   TYR A 107      -4.428  -5.944  16.893  1.00 20.59           N
ATOM    872  CA  TYR A 107      -3.036  -6.273  16.943  1.00 20.70           C
ATOM    873  CB  TYR A 107      -2.319  -5.704  18.163  1.00 21.20           C
ATOM    874  CG  TYR A 107      -0.866  -5.944  17.947  1.00 22.10           C
ATOM    875  CD1 TYR A 107      -0.093  -5.028  17.195  1.00 21.03           C
ATOM    876  CE1 TYR A 107       1.240  -5.274  16.933  1.00 21.76           C
ATOM    877  CZ  TYR A 107       1.801  -6.470  17.367  1.00 23.68           C
ATOM    878  OH  TYR A 107       3.122  -6.749  17.073  1.00 27.01           O
ATOM    879  CE2 TYR A 107       1.051  -7.412  18.099  1.00 23.25           C
ATOM    880  CD2 TYR A 107      -0.271  -7.149  18.380  1.00 21.61           C
ATOM    881  C   TYR A 107      -2.803  -7.792  16.795  1.00 21.64           C
ATOM    882  O   TYR A 107      -2.033  -8.218  15.939  1.00 23.23           O
ATOM    883  N   ALA A 108      -3.497  -8.618  17.586  1.00 22.50           N
ATOM    884  CA  ALA A 108      -3.374 -10.077  17.493  1.00 20.67           C
ATOM    885  CB  ALA A 108      -4.284 -10.725  18.511  1.00 19.72           C
ATOM    886  C   ALA A 108      -3.716 -10.580  16.055  1.00 22.76           C
ATOM    887  O   ALA A 108      -3.059 -11.488  15.528  1.00 21.80           O
ATOM    888  N   ALA A 109      -4.740  -9.996  15.430  1.00 22.01           N
ATOM    889  CA  ALA A 109      -5.073 -10.411  14.073  1.00 23.68           C
ATOM    890  CB  ALA A 109      -6.319  -9.696  13.545  1.00 20.77           C
ATOM    891  C   ALA A 109      -3.881 -10.146  13.151  1.00 24.72           C
ATOM    892  O   ALA A 109      -3.582 -10.987  12.319  1.00 24.68           O
ATOM    893  N   SER A 110      -3.221  -8.992  13.301  1.00 21.44           N
ATOM    894  CA  SER A 110      -2.170  -8.594  12.364  1.00 20.94           C
ATOM    895  CB  SER A 110      -1.731  -7.122  12.589  1.00 19.33           C
ATOM    896  OG  SER A 110      -0.866  -7.006  13.715  1.00 19.82           O
ATOM    897  C   SER A 110      -0.948  -9.517  12.391  1.00 21.55           C
ATOM    898  O   SER A 110      -0.237  -9.611  11.406  1.00 20.81           O
ATOM    899  N   VAL A 111      -0.712 -10.179  13.516  1.00 21.55           N
ATOM    900  CA  VAL A 111       0.367 -11.154  13.616  1.00 22.40           C
ATOM    901  CB  VAL A 111       1.235 -10.960  14.903  1.00 23.29           C
ATOM    902  CG1 VAL A 111       1.864  -9.539  14.966  1.00 21.04           C
ATOM    903  CG2 VAL A 111       0.429 -11.289  16.166  1.00 22.09           C
ATOM    904  C   VAL A 111      -0.163 -12.590  13.496  1.00 23.51           C
ATOM    905  O   VAL A 111       0.578 -13.566  13.707  1.00 22.97           O
ATOM    906  N   GLY A 112      -1.430 -12.713  13.110  1.00 23.19           N
ATOM    907  CA  GLY A 112      -2.083 -14.023  12.973  1.00 24.61           C
ATOM    908  C   GLY A 112      -2.309 -14.844  14.245  1.00 26.02           C
ATOM    909  O   GLY A 112      -2.454 -16.080  14.204  1.00 29.29           O
ATOM    910  N   ASP A 113      -2.331 -14.203  15.395  1.00 23.65           N
ATOM    911  CA  ASP A 113      -2.625 -14.966  16.595  1.00 22.79           C
ATOM    912  CB  ASP A 113      -2.000 -14.302  17.819  1.00 21.55           C
ATOM    913  CG  ASP A 113      -2.315 -15.029  19.123  1.00 22.80           C
ATOM    914  OD1 ASP A 113      -1.757 -14.631  20.178  1.00 20.73           O
ATOM    915  OD2 ASP A 113      -3.125 -15.987  19.105  1.00 23.03           O
ATOM    916  C   ASP A 113      -4.134 -14.958  16.691  1.00 23.99           C
ATOM    917  O   ASP A 113      -4.709 -14.125  17.423  1.00 24.66           O
ATOM    918  N   PHE A 114      -4.792 -15.835  15.939  1.00 21.96           N
ATOM    919  CA  PHE A 114      -6.268 -15.751  15.853  1.00 21.11           C
ATOM    920  CB  PHE A 114      -6.788 -16.521  14.656  1.00 21.11           C
ATOM    921  CG  PHE A 114      -6.190 -16.043  13.351  1.00 22.52           C
ATOM    922  CD1 PHE A 114      -6.165 -14.671  13.035  1.00 23.72           C
ATOM    923  CE1 PHE A 114      -5.610 -14.199  11.844  1.00 23.28           C
ATOM    924  CZ  PHE A 114      -5.060 -15.108  10.955  1.00 24.90           C
ATOM    925  CE2 PHE A 114      -5.078 -16.470  11.257  1.00 25.61           C
ATOM    926  CD2 PHE A 114      -5.630 -16.931  12.454  1.00 22.91           C
ATOM    927  C   PHE A 114      -7.013 -16.081  17.149  1.00 20.71           C
ATOM    928  O   PHE A 114      -8.036 -15.409  17.463  1.00 21.84           O
ATOM    929  N   PRO A 115      -6.506 -17.060  17.937  1.00 18.24           N
ATOM    930  CA  PRO A 115      -7.229 -17.304  19.174  1.00 18.03           C
ATOM    931  CB  PRO A 115      -6.557 -18.566  19.739  1.00 16.79           C
ATOM    932  CG  PRO A 115      -6.015 -19.248  18.549  1.00 17.28           C
ATOM    933  CD  PRO A 115      -5.486 -18.094  17.706  1.00 17.99           C
ATOM    934  C   PRO A 115      -7.125 -16.128  20.173  1.00 19.27           C
ATOM    935  O   PRO A 115      -8.083 -15.887  20.925  1.00 17.84           O
ATOM    936  N   SER A 116      -5.995 -15.393  20.184  1.00 18.48           N
ATOM    937  CA  SER A 116      -5.951 -14.221  21.057  1.00 18.82           C
ATOM    938  CB  SER A 116      -4.526 -13.684  21.303  1.00 18.07           C
ATOM    939  OG  SER A 116      -3.753 -14.613  22.016  1.00 17.08           O
ATOM    940  C   SER A 116      -6.869 -13.137  20.493  1.00 18.69           C
ATOM    941  O   SER A 116      -7.575 -12.462  21.260  1.00 21.09           O
ATOM    942  N   LYS A 117      -6.890 -12.988  19.173  1.00 17.72           N
ATOM    943  CA  LYS A 117      -7.853 -12.076  18.513  1.00 18.44           C
ATOM    944  CB  LYS A 117      -7.712 -12.071  16.985  1.00 17.10           C
ATOM    945  CG  LYS A 117      -8.832 -11.307  16.293  1.00 18.14           C
ATOM    946  CD  LYS A 117      -8.880 -11.619  14.790  1.00 20.81           C
ATOM    947  CE  LYS A 117      -9.249 -13.080  14.511  1.00 22.39           C
ATOM    948  NZ  LYS A 117     -10.703 -13.360  14.282  1.00 23.34           N
ATOM    949  C   LYS A 117      -9.319 -12.373  18.912  1.00 18.35           C
ATOM    950  O   LYS A 117     -10.087 -11.452  19.218  1.00 17.39           O
ATOM    951  N   ASN A 118      -9.678 -13.659  18.898  1.00 17.78           N
ATOM    952  CA  ASN A 118     -11.026 -14.093  19.244  1.00 18.30           C
ATOM    953  CB  ASN A 118     -11.259 -15.559  18.824  1.00 17.71           C
ATOM    954  CG  ASN A 118     -11.386 -15.691  17.299  1.00 18.45           C
ATOM    955  OD1 ASN A 118     -11.850 -14.762  16.608  1.00 18.10           O
ATOM    956  ND2 ASN A 118     -10.935 -16.805  16.769  1.00 17.57           N
ATOM    957  C   ASN A 118     -11.365 -13.870  20.701  1.00 19.07           C
ATOM    958  O   ASN A 118     -12.520 -13.506  21.020  1.00 18.10           O
ATOM    959  N   LEU A 119     -10.364 -14.045  21.575  1.00 17.46           N
ATOM    960  CA  LEU A 119     -10.592 -13.726  22.975  1.00 17.86           C
ATOM    961  CB  LEU A 119      -9.469 -14.274  23.866  1.00 16.32           C
ATOM    962  CG  LEU A 119      -9.444 -13.762  25.322  1.00 17.23           C
ATOM    963  CD1 LEU A 119     -10.582 -14.406  26.151  1.00 16.84           C
ATOM    964  CD2 LEU A 119      -8.077 -14.007  25.959  1.00 15.98           C
ATOM    965  C   LEU A 119     -10.865 -12.177  23.137  1.00 18.43           C
ATOM    966  O   LEU A 119     -11.814 -11.769  23.819  1.00 18.39           O
ATOM    967  N   PHE A 120     -10.077 -11.323  22.492  1.00 17.70           N
ATOM    968  CA  PHE A 120     -10.344  -9.893  22.624  1.00 18.70           C
ATOM    969  CB  PHE A 120      -9.216  -9.084  21.988  1.00 17.63           C
ATOM    970  CG  PHE A 120      -7.959  -8.955  22.843  1.00 18.09           C
ATOM    971  CD1 PHE A 120      -7.976  -8.226  24.043  1.00 17.45           C
ATOM    972  CE1 PHE A 120      -6.811  -8.076  24.811  1.00 17.05           C
ATOM    973  CZ  PHE A 120      -5.619  -8.642  24.372  1.00 16.59           C
ATOM    974  CE2 PHE A 120      -5.587  -9.372  23.177  1.00 15.43           C
ATOM    975  CD2 PHE A 120      -6.724  -9.497  22.407  1.00 16.21           C
ATOM    976  C   PHE A 120     -11.734  -9.532  21.988  1.00 19.68           C
ATOM    977  O   PHE A 120     -12.463  -8.688  22.504  1.00 22.35           O
ATOM    978  N   GLU A 121     -12.121 -10.185  20.903  1.00 19.53           N
ATOM    979  CA  GLU A 121     -13.405  -9.878  20.256  1.00 22.19           C
ATOM    980  CB  GLU A 121     -13.475 -10.493  18.865  1.00 22.27           C
ATOM    981  CG  GLU A 121     -12.599  -9.808  17.837  1.00 19.66           C
ATOM    982  CD  GLU A 121     -12.880 -10.357  16.456  1.00 23.03           C
ATOM    983  OE1 GLU A 121     -13.763 -11.253  16.296  1.00 24.67           O
ATOM    984  OE2 GLU A 121     -12.235  -9.904  15.496  1.00 25.21           O
ATOM    985  C   GLU A 121     -14.622 -10.317  21.065  1.00 23.04           C
ATOM    986  O   GLU A 121     -15.576  -9.539  21.241  1.00 27.46           O
ATOM    987  N   GLU A 122     -14.565 -11.532  21.591  1.00 23.18           N
ATOM    988  CA  GLU A 122     -15.529 -12.015  22.567  1.00 23.54           C
ATOM    989  CB  GLU A 122     -15.257 -13.493  22.902  1.00 24.80           C
ATOM    990  CG  GLU A 122     -15.770 -13.996  24.244  1.00 33.96           C
ATOM    991  CD  GLU A 122     -15.150 -15.349  24.697  1.00 41.63           C
ATOM    992  OE1 GLU A 122     -15.491 -15.831  25.810  1.00 47.41           O
ATOM    993  OE2 GLU A 122     -14.326 -15.954  23.960  1.00 44.90           O
ATOM    994  C   GLU A 122     -15.620 -11.073  23.799  1.00 21.66           C
ATOM    995  O   GLU A 122     -16.723 -10.687  24.194  1.00 19.97           O
ATOM    996  N   LEU A 123     -14.491 -10.661  24.376  1.00 20.55           N
ATOM    997  CA  LEU A 123     -14.560  -9.782  25.537  1.00 20.13           C
ATOM    998  CB  LEU A 123     -13.229  -9.653  26.267  1.00 20.10           C
ATOM    999  CG  LEU A 123     -12.589 -10.854  27.004  1.00 21.49           C
ATOM   1000  CD1 LEU A 123     -11.619 -10.419  28.065  1.00 20.92           C
ATOM   1001  CD2 LEU A 123     -13.563 -11.759  27.681  1.00 21.94           C
ATOM   1002  C   LEU A 123     -15.102  -8.413  25.159  1.00 20.92           C
ATOM   1003  O   LEU A 123     -15.810  -7.766  25.967  1.00 20.42           O
ATOM   1004  N   MET A 124     -14.779  -7.981  23.934  1.00 20.18           N
ATOM   1005  CA  MET A 124     -15.267  -6.717  23.413  1.00 19.47           C
ATOM   1006  CB  MET A 124     -14.588  -6.351  22.076  1.00 18.71           C
ATOM   1007  CG  MET A 124     -14.717  -4.876  21.684  1.00 18.06           C
ATOM   1008  SD  MET A 124     -14.274  -4.504  19.952  1.00 19.83           S
ATOM   1009  CE  MET A 124     -15.259  -3.016  19.560  1.00 16.54           C
ATOM   1010  C   MET A 124     -16.807  -6.668  23.336  1.00 19.48           C
ATOM   1011  O   MET A 124     -17.436  -5.697  23.846  1.00 18.02           O
ATOM   1012  N   GLY A 125     -17.392  -7.689  22.682  1.00 19.88           N
ATOM   1013  CA  GLY A 125     -18.827  -7.945  22.712  1.00 18.63           C
ATOM   1014  C   GLY A 125     -19.387  -7.913  24.135  1.00 21.63           C
ATOM   1015  O   GLY A 125     -20.325  -7.144  24.388  1.00 25.28           O
ATOM   1016  N   ASP A 126     -18.835  -8.698  25.079  1.00 20.38           N
ATOM   1017  CA  ASP A 126     -19.280  -8.619  26.484  1.00 21.44           C
ATOM   1018  CB  ASP A 126     -18.495  -9.564  27.390  1.00 20.91           C
ATOM   1019  CG  ASP A 126     -18.629 -11.018  26.986  1.00 23.31           C
ATOM   1020  OD1 ASP A 126     -19.608 -11.350  26.241  1.00 23.39           O
ATOM   1021  OD2 ASP A 126     -17.748 -11.841  27.427  1.00 22.81           O
ATOM   1022  C   ASP A 126     -19.253  -7.206  27.096  1.00 21.77           C
ATOM   1023  O   ASP A 126     -20.174  -6.809  27.818  1.00 22.75           O
ATOM   1024  N   GLU A 127     -18.209  -6.444  26.817  1.00 21.27           N
ATOM   1025  CA  GLU A 127     -18.131  -5.102  27.376  1.00 22.57           C
ATOM   1026  CB  GLU A 127     -16.731  -4.482  27.231  1.00 22.18           C
ATOM   1027  CG  GLU A 127     -15.559  -5.248  27.864  1.00 24.78           C
ATOM   1028  CD  GLU A 127     -15.778  -5.833  29.273  1.00 26.22           C
ATOM   1029  OE1 GLU A 127     -16.551  -5.303  30.078  1.00 27.99           O
ATOM   1030  OE2 GLU A 127     -15.174  -6.869  29.591  1.00 27.15           O
ATOM   1031  C   GLU A 127     -19.221  -4.208  26.771  1.00 22.77           C
ATOM   1032  O   GLU A 127     -19.875  -3.422  27.494  1.00 22.30           O
ATOM   1033  N   GLU A 128     -19.456  -4.366  25.468  1.00 22.08           N
ATOM   1034  CA  GLU A 128     -20.603  -3.708  24.808  1.00 21.15           C
ATOM   1035  CB  GLU A 128     -20.570  -3.929  23.306  1.00 18.69           C
ATOM   1036  CG  GLU A 128     -19.494  -3.058  22.701  1.00 19.58           C
ATOM   1037  CD  GLU A 128     -19.500  -3.036  21.182  1.00 21.23           C
ATOM   1038  OE1 GLU A 128     -20.485  -3.540  20.542  1.00 20.96           O
ATOM   1039  OE2 GLU A 128     -18.514  -2.485  20.634  1.00 20.40           O
ATOM   1040  C   GLU A 128     -21.968  -4.024  25.483  1.00 21.95           C
ATOM   1041  O   GLU A 128     -22.804  -3.101  25.725  1.00 20.79           O
ATOM   1042  N   HIS A 129     -22.163  -5.278  25.878  1.00 22.46           N
ATOM   1043  CA  HIS A 129     -23.349  -5.603  26.685  1.00 25.65           C
ATOM   1044  CB  HIS A 129     -23.531  -7.115  26.876  1.00 29.03           C
ATOM   1045  CG  HIS A 129     -24.008  -7.833  25.640  1.00 37.80           C
ATOM   1046  ND1 HIS A 129     -25.213  -7.570  25.061  1.00 45.35           N
ATOM   1047  CE1 HIS A 129     -25.371  -8.376  23.967  1.00 43.78           C
ATOM   1048  NE2 HIS A 129     -24.268  -9.159  23.857  1.00 39.75           N
ATOM   1049  CD2 HIS A 129     -23.412  -8.859  24.872  1.00 39.20           C
ATOM   1050  C   HIS A 129     -23.367  -4.882  28.033  1.00 24.07           C
ATOM   1051  O   HIS A 129     -24.421  -4.377  28.430  1.00 22.68           O
ATOM   1052  N   HIS A 130     -22.243  -4.830  28.761  1.00 21.67           N
ATOM   1053  CA  HIS A 130     -22.220  -3.981  29.950  1.00 22.25           C
ATOM   1054  CB  HIS A 130     -20.928  -4.101  30.751  1.00 24.73           C
ATOM   1055  CG  HIS A 130     -20.578  -5.521  31.156  1.00 31.75           C
ATOM   1056  ND1 HIS A 130     -19.307  -5.901  31.493  1.00 35.64           N
ATOM   1057  CE1 HIS A 130     -19.303  -7.232  31.811  1.00 35.22           C
ATOM   1058  NE2 HIS A 130     -20.556  -7.707  31.638  1.00 33.92           N
ATOM   1059  CD2 HIS A 130     -21.367  -6.687  31.239  1.00 32.60           C
ATOM   1060  C   HIS A 130     -22.524  -2.532  29.592  1.00 21.95           C
ATOM   1061  O   HIS A 130     -23.339  -1.900  30.258  1.00 21.78           O
ATOM   1062  N   ILE A 131     -21.904  -2.006  28.527  1.00 19.98           N
ATOM   1063  CA  ILE A 131     -22.137  -0.629  28.098  1.00 20.96           C
ATOM   1064  CB  ILE A 131     -21.260  -0.221  26.854  1.00 19.24           C
ATOM   1065  CG1 ILE A 131     -19.808  -0.040  27.252  1.00 17.67           C
ATOM   1066  CD1 ILE A 131     -18.844  -0.115  26.120  1.00 17.03           C
ATOM   1067  CG2 ILE A 131     -21.743   1.095  26.250  1.00 18.02           C
ATOM   1068  C   ILE A 131     -23.643  -0.345  27.830  1.00 21.96           C
ATOM   1069  O   ILE A 131     -24.225   0.630  28.366  1.00 23.36           O
ATOM   1070  N   ASP A 132     -24.256  -1.171  26.991  1.00 21.32           N
ATOM   1071  CA  ASP A 132     -25.702  -1.139  26.813  1.00 21.46           C
ATOM   1072  CB  ASP A 132     -26.130  -2.359  26.042  1.00 22.38           C
ATOM   1073  CG  ASP A 132     -27.541  -2.244  25.510  1.00 26.48           C
ATOM   1074  OD1 ASP A 132     -28.121  -1.140  25.447  1.00 28.60           O
ATOM   1075  OD2 ASP A 132     -28.078  -3.285  25.136  1.00 29.61           O
ATOM   1076  C   ASP A 132     -26.499  -1.079  28.123  1.00 21.73           C
ATOM   1077  O   ASP A 132     -27.435  -0.269  28.276  1.00 20.72           O
ATOM   1078  N   PHE A 133     -26.160  -1.972  29.052  1.00 21.21           N
ATOM   1079  CA  PHE A 133     -26.844  -2.016  30.328  1.00 22.71           C
ATOM   1080  CB  PHE A 133     -26.354  -3.200  31.194  1.00 21.81           C
ATOM   1081  CG  PHE A 133     -26.802  -3.108  32.636  1.00 20.18           C
ATOM   1082  CD1 PHE A 133     -28.082  -3.476  32.997  1.00 18.53           C
ATOM   1083  CE1 PHE A 133     -28.500  -3.376  34.323  1.00 19.33           C
ATOM   1084  CZ  PHE A 133     -27.650  -2.882  35.315  1.00 19.34           C
ATOM   1085  CE2 PHE A 133     -26.361  -2.492  34.959  1.00 19.92           C
ATOM   1086  CD2 PHE A 133     -25.931  -2.624  33.633  1.00 19.58           C
ATOM   1087  C   PHE A 133     -26.724  -0.669  31.085  1.00 23.54           C
ATOM   1088  O   PHE A 133     -27.752  -0.055  31.425  1.00 25.81           O
ATOM   1089  N   LEU A 134     -25.488  -0.205  31.332  1.00 23.07           N
ATOM   1090  CA  LEU A 134     -25.271   1.099  32.008  1.00 22.71           C
ATOM   1091  CB  LEU A 134     -23.789   1.382  32.248  1.00 19.70           C
ATOM   1092  CG  LEU A 134     -23.096   0.262  33.042  1.00 20.51           C
ATOM   1093  CD1 LEU A 134     -21.573   0.161  32.856  1.00 17.35           C
ATOM   1094  CD2 LEU A 134     -23.497   0.276  34.527  1.00 19.00           C
ATOM   1095  C   LEU A 134     -25.930   2.289  31.304  1.00 24.11           C
ATOM   1096  O   LEU A 134     -26.498   3.178  31.988  1.00 26.84           O
ATOM   1097  N   GLU A 135     -25.848   2.341  29.964  1.00 23.03           N
ATOM   1098  CA  GLU A 135     -26.442   3.464  29.233  1.00 22.01           C
ATOM   1099  CB  GLU A 135     -26.135   3.424  27.752  1.00 20.76           C
ATOM   1100  CG  GLU A 135     -24.747   3.898  27.434  1.00 22.70           C
ATOM   1101  CD  GLU A 135     -24.354   3.675  25.968  1.00 25.96           C
ATOM   1102  OE1 GLU A 135     -24.936   2.783  25.286  1.00 27.03           O
ATOM   1103  OE2 GLU A 135     -23.434   4.387  25.486  1.00 27.83           O
ATOM   1104  C   GLU A 135     -27.938   3.435  29.472  1.00 22.73           C
ATOM   1105  O   GLU A 135     -28.531   4.480  29.756  1.00 24.28           O
ATOM   1106  N   THR A 136     -28.539   2.241  29.406  1.00 21.90           N
ATOM   1107  CA  THR A 136     -29.977   2.086  29.653  1.00 22.35           C
ATOM   1108  CB  THR A 136     -30.443   0.618  29.441  1.00 23.90           C
ATOM   1109  OG1 THR A 136     -30.247   0.267  28.068  1.00 26.18           O
ATOM   1110  CG2 THR A 136     -31.940   0.380  29.788  1.00 20.20           C
ATOM   1111  C   THR A 136     -30.370   2.662  31.032  1.00 22.09           C
ATOM   1112  O   THR A 136     -31.391   3.332  31.150  1.00 20.22           O
ATOM   1113  N   GLN A 137     -29.528   2.449  32.051  1.00 23.89           N
ATOM   1114  CA  GLN A 137     -29.838   2.921  33.405  1.00 23.08           C
ATOM   1115  CB  GLN A 137     -28.920   2.333  34.477  1.00 20.95           C
ATOM   1116  CG  GLN A 137     -28.770   0.817  34.444  1.00 22.51           C
ATOM   1117  CD  GLN A 137     -30.096   0.056  34.350  1.00 24.07           C
ATOM   1118  OE1 GLN A 137     -30.385  -0.584  33.303  1.00 25.03           O
ATOM   1119  NE2 GLN A 137     -30.911   0.100  35.426  1.00 20.36           N
ATOM   1120  C   GLN A 137     -29.740   4.423  33.392  1.00 24.25           C
ATOM   1121  O   GLN A 137     -30.572   5.115  34.030  1.00 23.80           O
ATOM   1122  N   LEU A 138     -28.734   4.944  32.673  1.00 24.14           N
ATOM   1123  CA  LEU A 138     -28.550   6.429  32.681  1.00 24.47           C
ATOM   1124  CB  LEU A 138     -27.185   6.896  32.174  1.00 21.31           C
ATOM   1125  CG  LEU A 138     -26.023   6.790  33.190  1.00 23.08           C
ATOM   1126  CD1 LEU A 138     -24.699   7.039  32.459  1.00 23.27           C
ATOM   1127  CD2 LEU A 138     -26.126   7.707  34.409  1.00 20.48           C
ATOM   1128  C   LEU A 138     -29.719   7.102  31.934  1.00 25.42           C
ATOM   1129  O   LEU A 138     -30.136   8.213  32.293  1.00 26.06           O
ATOM   1130  N   ASP A 139     -30.255   6.399  30.927  1.00 25.58           N
ATOM   1131  CA  ASP A 139     -31.438   6.830  30.263  1.00 26.27           C
ATOM   1132  CB  ASP A 139     -31.771   5.919  29.097  1.00 29.39           C
ATOM   1133  CG  ASP A 139     -32.728   6.597  28.120  1.00 36.96           C
ATOM   1134  OD1 ASP A 139     -32.307   7.619  27.532  1.00 35.87           O
ATOM   1135  OD2 ASP A 139     -33.910   6.156  27.980  1.00 40.91           O
ATOM   1136  C   ASP A 139     -32.642   6.964  31.250  1.00 25.46           C
ATOM   1137  O   ASP A 139     -33.335   7.980  31.286  1.00 24.06           O
ATOM   1138  N   LEU A 140     -32.862   5.935  32.056  1.00 24.24           N
ATOM   1139  CA  LEU A 140     -33.940   5.913  33.029  1.00 20.40           C
ATOM   1140  CB  LEU A 140     -33.952   4.574  33.726  1.00 18.50           C
ATOM   1141  CG  LEU A 140     -34.492   3.442  32.883  1.00 17.35           C
ATOM   1142  CD1 LEU A 140     -35.997   3.640  32.653  1.00 16.09           C
ATOM   1143  CD2 LEU A 140     -34.192   2.141  33.613  1.00 15.11           C
ATOM   1144  C   LEU A 140     -33.735   7.030  34.038  1.00 19.80           C
ATOM   1145  O   LEU A 140     -34.662   7.749  34.340  1.00 19.12           O
ATOM   1146  N   VAL A 141     -32.508   7.237  34.501  1.00 20.25           N
ATOM   1147  CA  VAL A 141     -32.262   8.321  35.467  1.00 21.57           C
ATOM   1148  CB  VAL A 141     -30.801   8.348  35.961  1.00 19.50           C
ATOM   1149  CG1 VAL A 141     -30.532   9.633  36.706  1.00 18.93           C
ATOM   1150  CG2 VAL A 141     -30.518   7.143  36.833  1.00 17.97           C
ATOM   1151  C   VAL A 141     -32.648   9.650  34.807  1.00 23.15           C
ATOM   1152  O   VAL A 141     -33.274  10.559  35.425  1.00 25.24           O
ATOM   1153  N   SER A 142     -32.337   9.739  33.526  1.00 23.88           N
ATOM   1154  CA  SER A 142     -32.544  10.975  32.799  1.00 25.14           C
ATOM   1155  CB  SER A 142     -31.636  10.975  31.572  1.00 26.93           C
ATOM   1156  OG  SER A 142     -32.060  11.970  30.684  1.00 28.36           O
ATOM   1157  C   SER A 142     -34.037  11.290  32.465  1.00 26.19           C
ATOM   1158  O   SER A 142     -34.443  12.432  32.547  1.00 26.56           O
ATOM   1159  N   LYS A 143     -34.844  10.281  32.136  1.00 25.42           N
ATOM   1160  CA  LYS A 143     -36.277  10.440  31.855  1.00 26.39           C
ATOM   1161  CB  LYS A 143     -36.785   9.249  31.018  1.00 29.11           C
ATOM   1162  CG  LYS A 143     -36.725   9.397  29.485  1.00 32.91           C
ATOM   1163  CD  LYS A 143     -35.420  10.008  28.958  1.00 41.49           C
ATOM   1164  CE  LYS A 143     -35.234   9.898  27.438  1.00 45.36           C
ATOM   1165  NZ  LYS A 143     -35.673   8.560  26.913  1.00 48.58           N
ATOM   1166  C   LYS A 143     -37.155  10.539  33.116  1.00 26.84           C
ATOM   1167  O   LYS A 143     -38.212  11.167  33.091  1.00 24.58           O
ATOM   1168  N   LEU A 144     -36.721   9.914  34.220  1.00 27.10           N
ATOM   1169  CA  LEU A 144     -37.533   9.839  35.436  1.00 23.31           C
ATOM   1170  CB  LEU A 144     -37.763   8.376  35.801  1.00 22.11           C
ATOM   1171  CG  LEU A 144     -38.172   7.259  34.853  1.00 22.51           C
ATOM   1172  CD1 LEU A 144     -37.920   5.961  35.623  1.00 20.86           C
ATOM   1173  CD2 LEU A 144     -39.632   7.355  34.401  1.00 20.47           C
ATOM   1174  C   LEU A 144     -36.977  10.592  36.679  1.00 22.24           C
ATOM   1175  O   LEU A 144     -37.702  10.786  37.658  1.00 21.06           O
ATOM   1176  N   GLY A 145     -35.708  10.998  36.658  1.00 21.30           N
ATOM   1177  CA  GLY A 145     -35.087  11.543  37.878  1.00 19.26           C
ATOM   1178  C   GLY A 145     -34.403  10.410  38.641  1.00 20.85           C
ATOM   1179  O   GLY A 145     -34.882   9.242  38.638  1.00 20.45           O
ATOM   1180  N   LEU A 146     -33.286  10.732  39.293  1.00 19.70           N
ATOM   1181  CA  LEU A 146     -32.524   9.729  40.017  1.00 20.21           C
ATOM   1182  CB  LEU A 146     -31.177  10.281  40.564  1.00 18.11           C
ATOM   1183  CG  LEU A 146     -30.413   9.235  41.440  1.00 19.71           C
ATOM   1184  CD1 LEU A 146     -29.995   8.003  40.638  1.00 18.85           C
ATOM   1185  CD2 LEU A 146     -29.201   9.776  42.216  1.00 17.06           C
ATOM   1186  C   LEU A 146     -33.407   9.080  41.111  1.00 21.16           C
ATOM   1187  O   LEU A 146     -33.378   7.857  41.313  1.00 21.68           O
ATOM   1188  N   GLU A 147     -34.223   9.885  41.789  1.00 22.47           N
ATOM   1189  CA  GLU A 147     -35.052   9.335  42.900  1.00 22.20           C
ATOM   1190  CB  GLU A 147     -35.774  10.432  43.673  1.00 22.36           C
ATOM   1191  CG  GLU A 147     -34.872  11.416  44.424  1.00 26.54           C
ATOM   1192  CD  GLU A 147     -33.989  12.270  43.506  1.00 30.32           C
ATOM   1193  OE1 GLU A 147     -34.528  12.819  42.530  1.00 30.36           O
ATOM   1194  OE2 GLU A 147     -32.736  12.346  43.724  1.00 33.13           O
ATOM   1195  C   GLU A 147     -36.024   8.225  42.468  1.00 21.67           C
ATOM   1196  O   GLU A 147     -36.032   7.155  43.060  1.00 20.87           O
ATOM   1197  N   LEU A 148     -36.850   8.466  41.441  1.00 23.39           N
ATOM   1198  CA  LEU A 148     -37.811   7.456  40.979  1.00 21.50           C
ATOM   1199  CB  LEU A 148     -38.670   7.988  39.838  1.00 23.17           C
ATOM   1200  CG  LEU A 148     -39.810   8.908  40.259  1.00 25.47           C
ATOM   1201  CD1 LEU A 148     -40.551   9.454  39.035  1.00 24.23           C
ATOM   1202  CD2 LEU A 148     -40.756   8.077  41.132  1.00 24.57           C
ATOM   1203  C   LEU A 148     -37.045   6.224  40.508  1.00 21.48           C
ATOM   1204  O   LEU A 148     -37.430   5.066  40.792  1.00 22.16           O
ATOM   1205  N   TYR A 149     -35.944   6.454  39.802  1.00 18.39           N
ATOM   1206  CA  TYR A 149     -35.261   5.322  39.243  1.00 18.06           C
ATOM   1207  CB  TYR A 149     -34.140   5.748  38.308  1.00 17.96           C
ATOM   1208  CG  TYR A 149     -33.162   4.641  38.080  1.00 17.73           C
ATOM   1209  CD1 TYR A 149     -33.441   3.609  37.156  1.00 18.08           C
ATOM   1210  CE1 TYR A 149     -32.534   2.584  36.959  1.00 18.49           C
ATOM   1211  CZ  TYR A 149     -31.347   2.571  37.685  1.00 18.57           C
ATOM   1212  OH  TYR A 149     -30.449   1.564  37.515  1.00 21.07           O
ATOM   1213  CE2 TYR A 149     -31.058   3.560  38.609  1.00 19.09           C
ATOM   1214  CD2 TYR A 149     -31.970   4.587  38.813  1.00 17.69           C
ATOM   1215  C   TYR A 149     -34.725   4.377  40.335  1.00 18.54           C
ATOM   1216  O   TYR A 149     -34.970   3.164  40.265  1.00 18.58           O
ATOM   1217  N   ALA A 150     -34.032   4.940  41.325  1.00 17.03           N
ATOM   1218  CA  ALA A 150     -33.364   4.181  42.362  1.00 17.33           C
ATOM   1219  CB  ALA A 150     -32.390   5.102  43.092  1.00 16.51           C
ATOM   1220  C   ALA A 150     -34.405   3.558  43.339  1.00 17.94           C
ATOM   1221  O   ALA A 150     -34.244   2.399  43.798  1.00 18.01           O
ATOM   1222  N   GLN A 151     -35.478   4.304  43.631  1.00 16.79           N
ATOM   1223  CA  GLN A 151     -36.514   3.783  44.480  1.00 17.78           C
ATOM   1224  CB  GLN A 151     -37.701   4.742  44.653  1.00 16.81           C
ATOM   1225  CG  GLN A 151     -38.698   4.231  45.703  1.00 16.49           C
ATOM   1226  CD  GLN A 151     -40.038   3.833  45.119  1.00 16.90           C
ATOM   1227  OE1 GLN A 151     -40.100   3.280  44.023  1.00 19.50           O
ATOM   1228  NE2 GLN A 151     -41.115   4.117  45.835  1.00 15.35           N
ATOM   1229  C   GLN A 151     -37.016   2.443  43.958  1.00 19.07           C
ATOM   1230  O   GLN A 151     -37.344   1.550  44.755  1.00 19.51           O
ATOM   1231  N   HIS A 152     -37.093   2.303  42.624  1.00 20.18           N
ATOM   1232  CA  HIS A 152     -37.734   1.129  42.046  1.00 18.82           C
ATOM   1233  CB  HIS A 152     -37.819   1.239  40.546  1.00 17.29           C
ATOM   1234  CG  HIS A 152     -38.314  -0.016  39.864  1.00 17.49           C
ATOM   1235  ND1 HIS A 152     -39.631  -0.332  39.778  1.00 17.94           N
ATOM   1236  CE1 HIS A 152     -39.782  -1.504  39.088  1.00 17.16           C
ATOM   1237  NE2 HIS A 152     -38.568  -1.933  38.718  1.00 16.69           N
ATOM   1238  CD2 HIS A 152     -37.623  -1.044  39.194  1.00 17.69           C
ATOM   1239  C   HIS A 152     -36.913  -0.050  42.406  1.00 18.81           C
ATOM   1240  O   HIS A 152     -37.436  -1.174  42.447  1.00 18.50           O
ATOM   1241  N   HIS A 153     -35.617   0.197  42.646  1.00 17.69           N
ATOM   1242  CA  HIS A 153     -34.670  -0.898  42.806  1.00 18.53           C
ATOM   1243  CB  HIS A 153     -33.458  -0.659  41.921  1.00 18.66           C
ATOM   1244  CG  HIS A 153     -33.724  -0.915  40.464  1.00 22.42           C
ATOM   1245  ND1 HIS A 153     -34.104  -2.137  39.999  1.00 23.96           N
ATOM   1246  CE1 HIS A 153     -34.281  -2.068  38.650  1.00 25.70           C
ATOM   1247  NE2 HIS A 153     -34.017  -0.794  38.254  1.00 24.50           N
ATOM   1248  CD2 HIS A 153     -33.683  -0.053  39.342  1.00 21.19           C
ATOM   1249  C   HIS A 153     -34.273  -1.190  44.251  1.00 18.42           C
ATOM   1250  O   HIS A 153     -33.305  -1.904  44.511  1.00 18.40           O
ATOM   1251  N   ILE A 154     -35.034  -0.667  45.200  1.00 17.56           N
ATOM   1252  CA  ILE A 154     -34.793  -0.928  46.607  1.00 18.39           C
ATOM   1253  CB  ILE A 154     -35.764  -0.130  47.482  1.00 17.26           C
ATOM   1254  CG1 ILE A 154     -35.442   1.385  47.340  1.00 16.44           C
ATOM   1255  CD1 ILE A 154     -36.417   2.263  48.081  1.00 15.46           C
ATOM   1256  CG2 ILE A 154     -35.734  -0.627  48.923  1.00 15.43           C
ATOM   1257  C   ILE A 154     -34.775  -2.403  46.966  1.00 19.80           C
ATOM   1258  O   ILE A 154     -33.899  -2.847  47.718  1.00 20.96           O
ATOM   1259  N   GLY A 155     -35.684  -3.179  46.381  1.00 21.65           N
ATOM   1260  CA  GLY A 155     -35.709  -4.620  46.630  1.00 24.44           C
ATOM   1261  C   GLY A 155     -36.542  -4.928  47.869  1.00 28.84           C
ATOM   1262  O   GLY A 155     -37.395  -4.121  48.296  1.00 30.48           O
ATOM   1263  N   LYS A 156     -36.292  -6.091  48.456  1.00 33.62           N
ATOM   1264  CA  LYS A 156     -37.076  -6.599  49.584  1.00 36.06           C
ATOM   1265  CB  LYS A 156     -37.545  -8.022  49.297  1.00 36.75           C
ATOM   1266  CG  LYS A 156     -38.372  -8.104  48.035  1.00 35.71           C
ATOM   1267  CD  LYS A 156     -39.688  -8.836  48.225  1.00 50.05           C
ATOM   1268  CE  LYS A 156     -39.529 -10.340  48.001  1.00 57.05           C
ATOM   1269  NZ  LYS A 156     -38.551 -10.587  46.899  1.00 58.40           N
ATOM   1270  C   LYS A 156     -36.266  -6.546  50.859  1.00 40.06           C
ATOM   1271  O   LYS A 156     -35.074  -6.233  50.857  1.00 46.14           O
ATOM   1272  N   LEU A 157     -36.939  -6.817  51.962  1.00 46.69           N
ATOM   1273  CA  LEU A 157     -36.299  -6.824  53.271  1.00 45.54           C
ATOM   1274  CB  LEU A 157     -37.254  -6.207  54.306  1.00 39.62           C
ATOM   1275  CG  LEU A 157     -37.619  -4.752  53.962  1.00 36.01           C
ATOM   1276  CD1 LEU A 157     -38.491  -4.116  55.012  1.00 30.18           C
ATOM   1277  CD2 LEU A 157     -36.352  -3.903  53.779  1.00 37.51           C
ATOM   1278  C   LEU A 157     -35.796  -8.214  53.685  1.00 52.48           C
ATOM   1279  O   LEU A 157     -36.415  -9.248  53.354  1.00 48.11           O
ATOM   1280  N   ASP A 158     -34.652  -8.234  54.379  1.00 64.09           N
ATOM   1281  CA  ASP A 158     -34.090  -9.479  54.913  1.00 72.35           C
ATOM   1282  CB  ASP A 158     -32.737  -9.243  55.623  1.00 79.18           C
ATOM   1283  CG  ASP A 158     -31.617  -8.843  54.665  1.00 82.00           C
ATOM   1284  OD1 ASP A 158     -31.408  -9.544  53.646  1.00 74.08           O
ATOM   1285  OD2 ASP A 158     -30.938  -7.823  54.946  1.00 78.61           O
ATOM   1286  C   ASP A 158     -35.075 -10.093  55.904  1.00 76.99           C
ATOM   1287  O   ASP A 158     -35.716  -9.376  56.694  1.00 71.77           O
ATOM   1288  N   ASP A 159     -35.177 -11.423  55.851  1.00 85.27           N
ATOM   1289  CA  ASP A 159     -35.956 -12.233  56.804  1.00 91.60           C
ATOM   1290  CB  ASP A 159     -35.631 -13.730  56.605  1.00 93.87           C
ATOM   1291  CG  ASP A 159     -36.005 -14.240  55.206  1.00 96.53           C
ATOM   1292  OD1 ASP A 159     -37.215 -14.263  54.878  1.00 94.37           O
ATOM   1293  OD2 ASP A 159     -35.087 -14.627  54.440  1.00 82.97           O
ATOM   1294  C   ASP A 159     -35.749 -11.818  58.285  1.00 89.26           C
ATOM   1295  O   ASP A 159     -36.650 -11.924  59.116  1.00 80.94           O
ATOM   1296  OXT ASP A 159     -34.684 -11.357  58.707  1.00 82.79           O
ATOM   1297  O2D HEM A 162     -19.347 -18.694  45.757  1.00 51.28           O
ATOM   1298  CGD HEM A 162     -19.769 -17.704  45.111  1.00 52.00           C
ATOM   1299  O1D HEM A 162     -20.945 -17.244  45.145  1.00 57.10           O
ATOM   1300  CBD HEM A 162     -18.747 -16.954  44.309  1.00 45.67           C
ATOM   1301  CAD HEM A 162     -18.122 -16.186  45.458  1.00 35.51           C
ATOM   1302  C3D HEM A 162     -17.078 -15.164  45.126  1.00 28.85           C
ATOM   1303  C2D HEM A 162     -16.811 -13.968  45.914  1.00 26.21           C
ATOM   1304  CMD HEM A 162     -17.521 -13.470  47.149  1.00 24.94           C
ATOM   1305  C4D HEM A 162     -16.049 -15.092  44.053  1.00 26.71           C
ATOM   1306  CHA HEM A 162     -15.930 -16.089  43.019  1.00 26.95           C
ATOM   1307  ND  HEM A 162     -15.219 -14.059  44.085  1.00 24.66           N
ATOM   1308  C1D HEM A 162     -15.717 -13.362  45.137  1.00 24.68           C
ATOM   1309  CHD HEM A 162     -15.130 -12.116  45.617  1.00 24.38           C
ATOM   1310 FE   HEM A 162     -13.636 -13.487  42.806  1.00 22.54          FE
ATOM   1311  NB  HEM A 162     -11.822 -13.384  41.756  1.00 24.81           N
ATOM   1312  C4B HEM A 162     -10.934 -12.368  41.901  1.00 26.10           C
ATOM   1313  C3B HEM A 162      -9.782 -12.432  41.005  1.00 25.63           C
ATOM   1314  CAB HEM A 162      -8.678 -11.495  41.023  1.00 29.73           C
ATOM   1315  CBB HEM A 162      -7.484 -12.036  41.184  1.00 35.81           C
ATOM   1316  C2B HEM A 162      -9.975 -13.606  40.157  1.00 27.68           C
ATOM   1317  CMB HEM A 162      -9.110 -14.200  39.044  1.00 25.18           C
ATOM   1318  C1B HEM A 162     -11.284 -14.079  40.728  1.00 25.09           C
ATOM   1319  CHB HEM A 162     -11.906 -15.272  40.230  1.00 25.98           C
ATOM   1320  NC  HEM A 162     -13.063 -12.170  44.097  1.00 23.88           N
ATOM   1321  C4C HEM A 162     -13.996 -11.497  44.986  1.00 23.43           C
ATOM   1322  C3C HEM A 162     -13.529 -10.174  45.435  1.00 26.01           C
ATOM   1323  CAC HEM A 162     -14.261  -9.335  46.421  1.00 27.01           C
ATOM   1324  CBC HEM A 162     -13.664  -8.887  47.497  1.00 29.18           C
ATOM   1325  C2C HEM A 162     -12.327  -9.867  44.660  1.00 24.58           C
ATOM   1326  CMC HEM A 162     -11.538  -8.606  44.673  1.00 26.82           C
ATOM   1327  C1C HEM A 162     -12.137 -11.097  43.806  1.00 23.82           C
ATOM   1328  CHC HEM A 162     -11.040 -11.288  42.880  1.00 24.09           C
ATOM   1329  NA  HEM A 162     -13.683 -15.338  42.105  1.00 27.36           N
ATOM   1330  C1A HEM A 162     -14.965 -16.019  41.960  1.00 26.34           C
ATOM   1331  C4A HEM A 162     -13.183 -15.699  40.765  1.00 25.90           C
ATOM   1332  C3A HEM A 162     -13.978 -16.632  39.960  1.00 27.21           C
ATOM   1333  CMA HEM A 162     -13.658 -17.189  38.595  1.00 26.87           C
ATOM   1334  C2A HEM A 162     -15.161 -16.877  40.779  1.00 30.90           C
ATOM   1335  CAA HEM A 162     -16.383 -17.709  40.435  1.00 36.38           C
ATOM   1336  CBA HEM A 162     -16.084 -19.124  40.897  1.00 48.24           C
ATOM   1337  CGA HEM A 162     -17.205 -20.059  40.440  1.00 54.29           C
ATOM   1338  O1A HEM A 162     -16.887 -21.290  40.355  1.00 51.72           O
ATOM   1339  O2A HEM A 162     -18.354 -19.555  40.180  1.00 43.92           O
ATOM   1340 FE    FE A 163     -14.660  -7.851  31.415  1.00 20.70          FE
ATOM   1341 FE    FE A 164     -17.635  -5.183  32.121  0.40 36.55          FE
ATOM   1342  N   MET B   1     -22.826   3.602  61.504  1.00 26.72           N
ATOM   1343  CA  MET B   1     -22.217   3.907  62.823  1.00 32.68           C
ATOM   1344  CB  MET B   1     -22.248   2.674  63.712  1.00 33.09           C
ATOM   1345  CG  MET B   1     -22.186   2.907  65.216  1.00 35.73           C
ATOM   1346  SD  MET B   1     -22.061   1.306  66.086  1.00 42.37           S
ATOM   1347  CE  MET B   1     -20.333   0.876  65.796  1.00 35.25           C
ATOM   1348  C   MET B   1     -20.783   4.387  62.627  1.00 32.62           C
ATOM   1349  O   MET B   1     -19.991   3.690  62.016  1.00 30.94           O
ATOM   1350  N   LYS B   2     -20.483   5.600  63.098  1.00 36.15           N
ATOM   1351  CA  LYS B   2     -19.129   6.164  63.042  1.00 41.77           C
ATOM   1352  CB  LYS B   2     -19.114   7.623  63.540  1.00 48.48           C
ATOM   1353  CG  LYS B   2     -17.869   8.446  63.147  1.00 58.28           C
ATOM   1354  CD  LYS B   2     -17.829   8.971  61.697  1.00 67.99           C
ATOM   1355  CE  LYS B   2     -19.148   9.573  61.173  1.00 80.48           C
ATOM   1356  NZ  LYS B   2     -19.801  10.659  61.980  1.00 76.76           N
ATOM   1357  C   LYS B   2     -18.166   5.265  63.856  1.00 37.10           C
ATOM   1358  O   LYS B   2     -18.406   4.965  65.025  1.00 32.38           O
ATOM   1359  N   GLY B   3     -17.122   4.781  63.204  1.00 30.24           N
ATOM   1360  CA  GLY B   3     -16.298   3.799  63.849  1.00 29.80           C
ATOM   1361  C   GLY B   3     -15.014   4.453  64.279  1.00 29.26           C
ATOM   1362  O   GLY B   3     -14.777   5.623  63.962  1.00 28.63           O
ATOM   1363  N   ASP B   4     -14.201   3.713  65.020  1.00 26.76           N
ATOM   1364  CA  ASP B   4     -12.881   4.188  65.384  1.00 28.11           C
ATOM   1365  CB  ASP B   4     -12.293   3.230  66.423  1.00 28.09           C
ATOM   1366  CG  ASP B   4     -10.892   3.615  66.843  1.00 26.77           C
ATOM   1367  OD1 ASP B   4     -10.745   4.305  67.888  1.00 25.72           O
ATOM   1368  OD2 ASP B   4      -9.944   3.196  66.135  1.00 26.18           O
ATOM   1369  C   ASP B   4     -11.956   4.302  64.156  1.00 27.19           C
ATOM   1370  O   ASP B   4     -11.787   3.336  63.401  1.00 25.96           O
ATOM   1371  N   GLN B   5     -11.319   5.460  63.997  1.00 30.73           N
ATOM   1372  CA  GLN B   5     -10.430   5.725  62.860  1.00 30.08           C
ATOM   1373  CB  GLN B   5      -9.831   7.123  62.952  1.00 36.67           C
ATOM   1374  CG  GLN B   5      -9.327   7.668  61.613  1.00 54.57           C
ATOM   1375  CD  GLN B   5     -10.422   7.629  60.530  1.00 73.47           C
ATOM   1376  OE1 GLN B   5     -11.526   8.183  60.720  1.00 77.19           O
ATOM   1377  NE2 GLN B   5     -10.141   6.932  59.403  1.00 70.44           N
ATOM   1378  C   GLN B   5      -9.346   4.652  62.714  1.00 25.91           C
ATOM   1379  O   GLN B   5      -9.104   4.082  61.650  1.00 23.52           O
ATOM   1380  N   LYS B   6      -8.725   4.345  63.814  1.00 24.90           N
ATOM   1381  CA  LYS B   6      -7.602   3.465  63.785  1.00 27.41           C
ATOM   1382  CB  LYS B   6      -6.733   3.774  65.030  1.00 28.93           C
ATOM   1383  CG  LYS B   6      -5.618   2.830  65.343  1.00 31.93           C
ATOM   1384  CD  LYS B   6      -4.491   2.982  64.346  1.00 46.90           C
ATOM   1385  CE  LYS B   6      -3.225   2.264  64.822  1.00 55.37           C
ATOM   1386  NZ  LYS B   6      -2.689   2.857  66.082  1.00 53.81           N
ATOM   1387  C   LYS B   6      -8.048   1.960  63.598  1.00 27.17           C
ATOM   1388  O   LYS B   6      -7.288   1.156  63.020  1.00 29.32           O
ATOM   1389  N   VAL B   7      -9.268   1.588  64.021  1.00 21.54           N
ATOM   1390  CA  VAL B   7      -9.738   0.260  63.711  1.00 20.09           C
ATOM   1391  CB  VAL B   7     -11.007  -0.154  64.524  1.00 19.07           C
ATOM   1392  CG1 VAL B   7     -11.725  -1.310  63.869  1.00 17.53           C
ATOM   1393  CG2 VAL B   7     -10.711  -0.470  65.991  1.00 16.78           C
ATOM   1394  C   VAL B   7      -9.968   0.164  62.190  1.00 21.22           C
ATOM   1395  O   VAL B   7      -9.659  -0.877  61.573  1.00 20.16           O
ATOM   1396  N   ILE B   8     -10.487   1.236  61.573  1.00 21.00           N
ATOM   1397  CA  ILE B   8     -10.787   1.230  60.120  1.00 21.74           C
ATOM   1398  CB  ILE B   8     -11.499   2.533  59.683  1.00 22.83           C
ATOM   1399  CG1 ILE B   8     -12.879   2.593  60.356  1.00 22.59           C
ATOM   1400  CD1 ILE B   8     -13.490   3.974  60.297  1.00 20.95           C
ATOM   1401  CG2 ILE B   8     -11.566   2.660  58.150  1.00 19.75           C
ATOM   1402  C   ILE B   8      -9.511   1.057  59.300  1.00 22.39           C
ATOM   1403  O   ILE B   8      -9.487   0.381  58.233  1.00 22.64           O
ATOM   1404  N   GLU B   9      -8.440   1.611  59.838  1.00 22.76           N
ATOM   1405  CA  GLU B   9      -7.138   1.536  59.207  1.00 25.37           C
ATOM   1406  CB  GLU B   9      -6.209   2.556  59.864  1.00 29.93           C
ATOM   1407  CG  GLU B   9      -4.781   2.586  59.366  1.00 37.60           C
ATOM   1408  CD  GLU B   9      -3.917   3.482  60.259  1.00 46.34           C
ATOM   1409  OE1 GLU B   9      -4.344   4.642  60.549  1.00 50.47           O
ATOM   1410  OE2 GLU B   9      -2.835   3.028  60.702  1.00 44.57           O
ATOM   1411  C   GLU B   9      -6.622   0.080  59.270  1.00 22.71           C
ATOM   1412  O   GLU B   9      -6.136  -0.448  58.261  1.00 19.73           O
ATOM   1413  N   TYR B  10      -6.792  -0.572  60.420  1.00 20.00           N
ATOM   1414  CA  TYR B  10      -6.492  -1.994  60.527  1.00 20.46           C
ATOM   1415  CB  TYR B  10      -6.668  -2.520  61.948  1.00 20.61           C
ATOM   1416  CG  TYR B  10      -5.485  -2.309  62.817  1.00 18.28           C
ATOM   1417  CD1 TYR B  10      -4.306  -3.033  62.595  1.00 19.51           C
ATOM   1418  CE1 TYR B  10      -3.173  -2.838  63.375  1.00 19.73           C
ATOM   1419  CZ  TYR B  10      -3.252  -1.918  64.393  1.00 20.23           C
ATOM   1420  OH  TYR B  10      -2.174  -1.734  65.201  1.00 19.97           O
ATOM   1421  CE2 TYR B  10      -4.438  -1.202  64.636  1.00 20.69           C
ATOM   1422  CD2 TYR B  10      -5.533  -1.403  63.833  1.00 17.71           C
ATOM   1423  C   TYR B  10      -7.346  -2.864  59.622  1.00 21.43           C
ATOM   1424  O   TYR B  10      -6.826  -3.843  59.087  1.00 25.16           O
ATOM   1425  N   LEU B  11      -8.624  -2.520  59.448  1.00 18.57           N
ATOM   1426  CA  LEU B  11      -9.471  -3.208  58.484  1.00 18.02           C
ATOM   1427  CB  LEU B  11     -10.954  -2.831  58.609  1.00 15.90           C
ATOM   1428  CG  LEU B  11     -11.512  -3.107  60.017  1.00 15.53           C
ATOM   1429  CD1 LEU B  11     -12.707  -2.252  60.283  1.00 15.31           C
ATOM   1430  CD2 LEU B  11     -11.886  -4.556  60.252  1.00 15.16           C
ATOM   1431  C   LEU B  11      -8.978  -3.019  57.040  1.00 20.00           C
ATOM   1432  O   LEU B  11      -8.993  -4.004  56.274  1.00 20.18           O
ATOM   1433  N   ASN B  12      -8.572  -1.788  56.670  1.00 19.74           N
ATOM   1434  CA  ASN B  12      -8.098  -1.490  55.313  1.00 19.54           C
ATOM   1435  CB  ASN B  12      -7.974   0.043  55.000  1.00 19.01           C
ATOM   1436  CG  ASN B  12      -9.192   0.588  54.244  1.00 20.83           C
ATOM   1437  OD1 ASN B  12      -9.684  -0.061  53.284  1.00 20.36           O
ATOM   1438  ND2 ASN B  12      -9.736   1.743  54.697  1.00 17.87           N
ATOM   1439  C   ASN B  12      -6.784  -2.221  55.061  1.00 21.12           C
ATOM   1440  O   ASN B  12      -6.509  -2.674  53.929  1.00 24.16           O
ATOM   1441  N   ARG B  13      -5.982  -2.388  56.103  1.00 20.92           N
ATOM   1442  CA  ARG B  13      -4.748  -3.168  55.940  1.00 20.55           C
ATOM   1443  CB  ARG B  13      -3.799  -2.899  57.071  1.00 21.34           C
ATOM   1444  CG  ARG B  13      -3.324  -1.448  56.979  1.00 24.84           C
ATOM   1445  CD  ARG B  13      -2.514  -0.973  58.184  1.00 26.01           C
ATOM   1446  NE  ARG B  13      -1.408  -1.869  58.466  1.00 28.13           N
ATOM   1447  CZ  ARG B  13      -0.842  -1.954  59.669  1.00 35.69           C
ATOM   1448  NH1 ARG B  13      -1.300  -1.185  60.663  1.00 37.46           N
ATOM   1449  NH2 ARG B  13       0.179  -2.790  59.885  1.00 32.26           N
ATOM   1450  C   ARG B  13      -5.054  -4.643  55.702  1.00 20.36           C
ATOM   1451  O   ARG B  13      -4.514  -5.246  54.756  1.00 20.35           O
ATOM   1452  N   GLY B  14      -5.986  -5.183  56.497  1.00 18.77           N
ATOM   1453  CA  GLY B  14      -6.550  -6.494  56.256  1.00 18.50           C
ATOM   1454  C   GLY B  14      -7.090  -6.603  54.841  1.00 19.02           C
ATOM   1455  O   GLY B  14      -6.706  -7.526  54.096  1.00 21.52           O
ATOM   1456  N   LEU B  15      -7.969  -5.685  54.436  1.00 18.35           N
ATOM   1457  CA  LEU B  15      -8.421  -5.667  53.034  1.00 19.19           C
ATOM   1458  CB  LEU B  15      -9.263  -4.427  52.718  1.00 18.45           C
ATOM   1459  CG  LEU B  15      -9.862  -4.348  51.294  1.00 18.43           C
ATOM   1460  CD1 LEU B  15     -10.535  -5.662  50.826  1.00 16.77           C
ATOM   1461  CD2 LEU B  15     -10.858  -3.178  51.182  1.00 17.94           C
ATOM   1462  C   LEU B  15      -7.240  -5.821  52.017  1.00 20.57           C
ATOM   1463  O   LEU B  15      -7.264  -6.745  51.173  1.00 22.95           O
ATOM   1464  N   ARG B  16      -6.230  -4.947  52.118  1.00 19.52           N
ATOM   1465  CA  ARG B  16      -5.070  -4.973  51.256  1.00 21.73           C
ATOM   1466  CB  ARG B  16      -4.102  -3.831  51.580  1.00 22.30           C
ATOM   1467  CG  ARG B  16      -3.007  -3.655  50.527  1.00 27.92           C
ATOM   1468  CD  ARG B  16      -2.260  -2.324  50.657  1.00 30.58           C
ATOM   1469  NE  ARG B  16      -1.300  -2.484  51.750  1.00 37.64           N
ATOM   1470  CZ  ARG B  16      -1.264  -1.752  52.866  1.00 39.42           C
ATOM   1471  NH1 ARG B  16      -2.094  -0.718  53.032  1.00 36.83           N
ATOM   1472  NH2 ARG B  16      -0.360  -2.045  53.797  1.00 38.85           N
ATOM   1473  C   ARG B  16      -4.363  -6.350  51.322  1.00 23.48           C
ATOM   1474  O   ARG B  16      -3.953  -6.908  50.273  1.00 22.79           O
ATOM   1475  N   SER B  17      -4.288  -6.928  52.526  1.00 22.32           N
ATOM   1476  CA  SER B  17      -3.610  -8.213  52.717  1.00 22.47           C
ATOM   1477  CB  SER B  17      -3.446  -8.461  54.229  1.00 23.04           C
ATOM   1478  OG  SER B  17      -2.906  -9.741  54.552  1.00 23.99           O
ATOM   1479  C   SER B  17      -4.349  -9.367  51.968  1.00 22.94           C
ATOM   1480  O   SER B  17      -3.713 -10.286  51.364  1.00 25.15           O
ATOM   1481  N   GLU B  18      -5.676  -9.284  51.967  1.00 20.48           N
ATOM   1482  CA  GLU B  18      -6.539 -10.294  51.330  1.00 20.18           C
ATOM   1483  CB  GLU B  18      -7.967 -10.222  51.890  1.00 20.19           C
ATOM   1484  CG  GLU B  18      -8.013 -10.585  53.369  1.00 21.23           C
ATOM   1485  CD  GLU B  18      -7.826 -12.096  53.595  1.00 23.06           C
ATOM   1486  OE1 GLU B  18      -7.840 -12.906  52.628  1.00 24.27           O
ATOM   1487  OE2 GLU B  18      -7.669 -12.509  54.748  1.00 24.13           O
ATOM   1488  C   GLU B  18      -6.571 -10.151  49.848  1.00 20.30           C
ATOM   1489  O   GLU B  18      -6.544 -11.156  49.118  1.00 21.71           O
ATOM   1490  N   LEU B  19      -6.607  -8.917  49.358  1.00 19.94           N
ATOM   1491  CA  LEU B  19      -6.616  -8.781  47.903  1.00 20.63           C
ATOM   1492  CB  LEU B  19      -6.761  -7.337  47.475  1.00 21.02           C
ATOM   1493  CG  LEU B  19      -8.063  -6.745  47.982  1.00 20.68           C
ATOM   1494  CD1 LEU B  19      -7.916  -5.233  48.058  1.00 19.18           C
ATOM   1495  CD2 LEU B  19      -9.160  -7.253  47.027  1.00 21.28           C
ATOM   1496  C   LEU B  19      -5.329  -9.343  47.358  1.00 20.96           C
ATOM   1497  O   LEU B  19      -5.318  -9.879  46.249  1.00 22.82           O
ATOM   1498  N   THR B  20      -4.252  -9.231  48.142  1.00 19.78           N
ATOM   1499  CA  THR B  20      -2.943  -9.692  47.718  1.00 18.98           C
ATOM   1500  CB  THR B  20      -1.802  -9.284  48.735  1.00 19.44           C
ATOM   1501  OG1 THR B  20      -1.676  -7.830  48.839  1.00 20.50           O
ATOM   1502  CG2 THR B  20      -0.464  -9.893  48.313  1.00 15.16           C
ATOM   1503  C   THR B  20      -3.012 -11.213  47.652  1.00 18.16           C
ATOM   1504  O   THR B  20      -2.559 -11.780  46.697  1.00 16.98           O
ATOM   1505  N   ALA B  21      -3.554 -11.841  48.701  1.00 16.68           N
ATOM   1506  CA  ALA B  21      -3.598 -13.269  48.843  1.00 18.13           C
ATOM   1507  CB  ALA B  21      -4.135 -13.667  50.226  1.00 16.90           C
ATOM   1508  C   ALA B  21      -4.514 -13.848  47.735  1.00 20.37           C
ATOM   1509  O   ALA B  21      -4.223 -14.931  47.147  1.00 19.38           O
ATOM   1510  N   VAL B  22      -5.612 -13.128  47.466  1.00 19.30           N
ATOM   1511  CA  VAL B  22      -6.514 -13.546  46.409  1.00 19.96           C
ATOM   1512  CB  VAL B  22      -7.691 -12.548  46.212  1.00 19.13           C
ATOM   1513  CG1 VAL B  22      -8.383 -12.792  44.891  1.00 20.45           C
ATOM   1514  CG2 VAL B  22      -8.698 -12.685  47.337  1.00 18.87           C
ATOM   1515  C   VAL B  22      -5.681 -13.757  45.136  1.00 20.68           C
ATOM   1516  O   VAL B  22      -5.665 -14.882  44.568  1.00 24.12           O
ATOM   1517  N   SER B  23      -4.990 -12.707  44.703  1.00 18.88           N
ATOM   1518  CA  SER B  23      -4.301 -12.718  43.419  1.00 19.47           C
ATOM   1519  CB  SER B  23      -3.871 -11.334  42.999  1.00 17.26           C
ATOM   1520  OG  SER B  23      -5.030 -10.561  42.688  1.00 17.64           O
ATOM   1521  C   SER B  23      -3.107 -13.664  43.435  1.00 21.45           C
ATOM   1522  O   SER B  23      -2.908 -14.418  42.454  1.00 22.68           O
ATOM   1523  N   GLN B  24      -2.360 -13.665  44.548  1.00 20.77           N
ATOM   1524  CA  GLN B  24      -1.269 -14.627  44.744  1.00 22.00           C
ATOM   1525  CB  GLN B  24      -0.530 -14.439  46.078  1.00 21.97           C
ATOM   1526  CG  GLN B  24       0.787 -15.219  46.155  1.00 22.88           C
ATOM   1527  CD  GLN B  24       1.794 -14.572  47.110  1.00 25.31           C
ATOM   1528  OE1 GLN B  24       2.081 -13.374  47.021  1.00 27.82           O
ATOM   1529  NE2 GLN B  24       2.308 -15.353  48.045  1.00 23.99           N
ATOM   1530  C   GLN B  24      -1.800 -16.062  44.648  1.00 21.70           C
ATOM   1531  O   GLN B  24      -1.287 -16.847  43.831  1.00 20.93           O
ATOM   1532  N   TYR B  25      -2.832 -16.392  45.437  1.00 20.12           N
ATOM   1533  CA  TYR B  25      -3.364 -17.721  45.357  1.00 19.71           C
ATOM   1534  CB  TYR B  25      -4.450 -18.024  46.376  1.00 22.43           C
ATOM   1535  CG  TYR B  25      -3.966 -18.441  47.764  1.00 26.69           C
ATOM   1536  CD1 TYR B  25      -3.328 -19.669  47.978  1.00 30.16           C
ATOM   1537  CE1 TYR B  25      -2.862 -20.034  49.248  1.00 32.90           C
ATOM   1538  CZ  TYR B  25      -3.098 -19.151  50.333  1.00 34.50           C
ATOM   1539  OH  TYR B  25      -2.709 -19.468  51.596  1.00 33.45           O
ATOM   1540  CE2 TYR B  25      -3.744 -17.951  50.145  1.00 32.14           C
ATOM   1541  CD2 TYR B  25      -4.183 -17.615  48.869  1.00 30.61           C
ATOM   1542  C   TYR B  25      -3.832 -18.038  43.946  1.00 18.81           C
ATOM   1543  O   TYR B  25      -3.627 -19.182  43.477  1.00 17.13           O
ATOM   1544  N   TRP B  26      -4.437 -17.064  43.263  1.00 17.44           N
ATOM   1545  CA  TRP B  26      -5.086 -17.396  41.958  1.00 17.53           C
ATOM   1546  CB  TRP B  26      -6.079 -16.328  41.515  1.00 17.36           C
ATOM   1547  CG  TRP B  26      -6.969 -16.809  40.421  1.00 17.83           C
ATOM   1548  CD1 TRP B  26      -6.758 -16.716  39.021  1.00 17.42           C
ATOM   1549  NE1 TRP B  26      -7.811 -17.277  38.334  1.00 16.82           N
ATOM   1550  CE2 TRP B  26      -8.740 -17.785  39.204  1.00 17.34           C
ATOM   1551  CD2 TRP B  26      -8.272 -17.490  40.571  1.00 17.47           C
ATOM   1552  CE3 TRP B  26      -9.047 -17.892  41.656  1.00 16.86           C
ATOM   1553  CZ3 TRP B  26     -10.251 -18.525  41.412  1.00 16.89           C
ATOM   1554  CH2 TRP B  26     -10.712 -18.765  40.099  1.00 17.56           C
ATOM   1555  CZ2 TRP B  26      -9.954 -18.408  38.970  1.00 17.68           C
ATOM   1556  C   TRP B  26      -4.087 -17.657  40.879  1.00 17.18           C
ATOM   1557  O   TRP B  26      -4.216 -18.602  40.129  1.00 16.63           O
ATOM   1558  N   LEU B  27      -3.062 -16.805  40.815  1.00 18.73           N
ATOM   1559  CA  LEU B  27      -1.944 -16.998  39.906  1.00 18.58           C
ATOM   1560  CB  LEU B  27      -0.915 -15.856  40.003  1.00 17.66           C
ATOM   1561  CG  LEU B  27       0.292 -15.912  39.030  1.00 17.59           C
ATOM   1562  CD1 LEU B  27      -0.068 -15.876  37.565  1.00 16.67           C
ATOM   1563  CD2 LEU B  27       1.235 -14.753  39.283  1.00 18.23           C
ATOM   1564  C   LEU B  27      -1.316 -18.343  40.217  1.00 19.80           C
ATOM   1565  O   LEU B  27      -1.034 -19.096  39.289  1.00 22.36           O
ATOM   1566  N   HIS B  28      -1.146 -18.689  41.496  1.00 19.73           N
ATOM   1567  CA  HIS B  28      -0.516 -19.964  41.799  1.00 20.97           C
ATOM   1568  CB  HIS B  28      -0.136 -20.081  43.270  1.00 22.52           C
ATOM   1569  CG  HIS B  28       1.092 -19.250  43.674  1.00 23.04           C
ATOM   1570  ND1 HIS B  28       1.312 -18.856  44.940  1.00 23.17           N
ATOM   1571  CE1 HIS B  28       2.472 -18.131  45.006  1.00 25.26           C
ATOM   1572  NE2 HIS B  28       3.002 -18.071  43.763  1.00 24.93           N
ATOM   1573  CD2 HIS B  28       2.184 -18.760  42.914  1.00 25.92           C
ATOM   1574  C   HIS B  28      -1.323 -21.139  41.275  1.00 22.24           C
ATOM   1575  O   HIS B  28      -0.769 -22.044  40.613  1.00 21.99           O
ATOM   1576  N   TYR B  29      -2.639 -21.117  41.510  1.00 21.47           N
ATOM   1577  CA  TYR B  29      -3.569 -22.056  40.899  1.00 20.33           C
ATOM   1578  CB  TYR B  29      -4.994 -21.560  41.117  1.00 21.24           C
ATOM   1579  CG  TYR B  29      -6.042 -21.975  40.086  1.00 23.19           C
ATOM   1580  CD1 TYR B  29      -6.271 -23.318  39.763  1.00 22.42           C
ATOM   1581  CE1 TYR B  29      -7.236 -23.681  38.848  1.00 23.15           C
ATOM   1582  CZ  TYR B  29      -8.006 -22.675  38.222  1.00 26.51           C
ATOM   1583  OH  TYR B  29      -8.964 -22.988  37.279  1.00 26.50           O
ATOM   1584  CE2 TYR B  29      -7.812 -21.350  38.540  1.00 25.15           C
ATOM   1585  CD2 TYR B  29      -6.842 -21.008  39.473  1.00 25.05           C
ATOM   1586  C   TYR B  29      -3.266 -22.268  39.430  1.00 21.24           C
ATOM   1587  O   TYR B  29      -2.941 -23.388  39.008  1.00 21.34           O
ATOM   1588  N   ARG B  30      -3.307 -21.183  38.660  1.00 21.95           N
ATOM   1589  CA  ARG B  30      -3.118 -21.240  37.204  1.00 23.25           C
ATOM   1590  CB  ARG B  30      -3.442 -19.893  36.544  1.00 24.59           C
ATOM   1591  CG  ARG B  30      -4.926 -19.661  36.377  1.00 27.30           C
ATOM   1592  CD  ARG B  30      -5.453 -20.624  35.349  1.00 29.29           C
ATOM   1593  NE  ARG B  30      -6.856 -20.868  35.611  1.00 37.83           N
ATOM   1594  CZ  ARG B  30      -7.733 -21.431  34.773  1.00 39.00           C
ATOM   1595  NH1 ARG B  30      -7.367 -21.811  33.556  1.00 38.71           N
ATOM   1596  NH2 ARG B  30      -9.006 -21.569  35.166  1.00 33.90           N
ATOM   1597  C   ARG B  30      -1.725 -21.758  36.794  1.00 22.74           C
ATOM   1598  O   ARG B  30      -1.587 -22.548  35.837  1.00 21.61           O
ATOM   1599  N   MET B  31      -0.719 -21.327  37.526  1.00 19.64           N
ATOM   1600  CA  MET B  31       0.589 -21.919  37.389  1.00 20.53           C
ATOM   1601  CB  MET B  31       1.575 -21.158  38.259  1.00 19.57           C
ATOM   1602  CG  MET B  31       1.708 -19.744  37.776  1.00 20.33           C
ATOM   1603  SD  MET B  31       2.881 -18.726  38.666  1.00 25.42           S
ATOM   1604  CE  MET B  31       4.440 -19.561  38.370  1.00 22.87           C
ATOM   1605  C   MET B  31       0.655 -23.428  37.674  1.00 20.39           C
ATOM   1606  O   MET B  31       1.212 -24.196  36.875  1.00 21.43           O
ATOM   1607  N   LEU B  32       0.100 -23.867  38.796  1.00 21.09           N
ATOM   1608  CA  LEU B  32       0.048 -25.312  39.079  1.00 22.26           C
ATOM   1609  CB  LEU B  32      -0.503 -25.607  40.470  1.00 21.52           C
ATOM   1610  CG  LEU B  32       0.237 -24.964  41.665  1.00 22.29           C
ATOM   1611  CD1 LEU B  32      -0.712 -24.805  42.856  1.00 21.06           C
ATOM   1612  CD2 LEU B  32       1.429 -25.844  41.996  1.00 21.69           C
ATOM   1613  C   LEU B  32      -0.755 -26.047  38.006  1.00 24.39           C
ATOM   1614  O   LEU B  32      -0.414 -27.198  37.624  1.00 24.85           O
ATOM   1615  N   GLU B  33      -1.791 -25.375  37.498  1.00 24.89           N
ATOM   1616  CA  GLU B  33      -2.603 -25.960  36.448  1.00 28.33           C
ATOM   1617  CB  GLU B  33      -3.903 -25.147  36.270  1.00 30.95           C
ATOM   1618  CG  GLU B  33      -4.787 -25.545  35.088  1.00 33.81           C
ATOM   1619  CD  GLU B  33      -5.784 -26.653  35.388  1.00 39.76           C
ATOM   1620  OE1 GLU B  33      -5.731 -27.293  36.455  1.00 48.70           O
ATOM   1621  OE2 GLU B  33      -6.658 -26.916  34.543  1.00 45.73           O
ATOM   1622  C   GLU B  33      -1.763 -26.104  35.158  1.00 28.42           C
ATOM   1623  O   GLU B  33      -1.782 -27.140  34.499  1.00 28.14           O
ATOM   1624  N   ASP B  34      -0.982 -25.074  34.839  1.00 28.98           N
ATOM   1625  CA  ASP B  34      -0.162 -25.037  33.630  1.00 27.42           C
ATOM   1626  CB  ASP B  34       0.336 -23.602  33.453  1.00 26.02           C
ATOM   1627  CG  ASP B  34       1.370 -23.451  32.347  1.00 30.31           C
ATOM   1628  OD1 ASP B  34       1.065 -23.879  31.225  1.00 28.17           O
ATOM   1629  OD2 ASP B  34       2.479 -22.878  32.596  1.00 31.36           O
ATOM   1630  C   ASP B  34       0.989 -26.072  33.711  1.00 26.99           C
ATOM   1631  O   ASP B  34       1.416 -26.642  32.695  1.00 26.43           O
ATOM   1632  N   TRP B  35       1.464 -26.316  34.929  1.00 25.05           N
ATOM   1633  CA  TRP B  35       2.530 -27.283  35.184  1.00 24.31           C
ATOM   1634  CB  TRP B  35       3.198 -26.992  36.508  1.00 23.84           C
ATOM   1635  CG  TRP B  35       4.058 -25.757  36.537  1.00 26.42           C
ATOM   1636  CD1 TRP B  35       4.707 -25.132  35.466  1.00 26.35           C
ATOM   1637  NE1 TRP B  35       5.453 -24.057  35.909  1.00 27.78           N
ATOM   1638  CE2 TRP B  35       5.353 -23.922  37.261  1.00 27.12           C
ATOM   1639  CD2 TRP B  35       4.472 -25.000  37.738  1.00 25.86           C
ATOM   1640  CE3 TRP B  35       4.217 -25.114  39.106  1.00 23.94           C
ATOM   1641  CZ3 TRP B  35       4.799 -24.192  39.983  1.00 23.53           C
ATOM   1642  CH2 TRP B  35       5.642 -23.154  39.520  1.00 26.26           C
ATOM   1643  CZ2 TRP B  35       5.928 -22.990  38.145  1.00 27.55           C
ATOM   1644  C   TRP B  35       2.063 -28.718  35.200  1.00 25.59           C
ATOM   1645  O   TRP B  35       2.891 -29.652  35.040  1.00 25.15           O
ATOM   1646  N   GLY B  36       0.754 -28.927  35.418  1.00 24.73           N
ATOM   1647  CA  GLY B  36       0.179 -30.265  35.345  1.00 22.41           C
ATOM   1648  C   GLY B  36      -0.224 -30.880  36.662  1.00 22.98           C
ATOM   1649  O   GLY B  36      -0.664 -32.026  36.683  1.00 24.48           O
ATOM   1650  N   TYR B  37      -0.085 -30.132  37.761  1.00 22.46           N
ATOM   1651  CA  TYR B  37      -0.499 -30.598  39.100  1.00 22.63           C
ATOM   1652  CB  TYR B  37       0.434 -30.054  40.195  1.00 20.86           C
ATOM   1653  CG  TYR B  37       1.882 -30.340  39.826  1.00 22.14           C
ATOM   1654  CD1 TYR B  37       2.416 -31.641  39.914  1.00 22.09           C
ATOM   1655  CE1 TYR B  37       3.720 -31.903  39.541  1.00 22.50           C
ATOM   1656  CZ  TYR B  37       4.510 -30.876  39.044  1.00 23.57           C
ATOM   1657  OH  TYR B  37       5.824 -31.096  38.633  1.00 22.06           O
ATOM   1658  CE2 TYR B  37       3.982 -29.603  38.934  1.00 22.98           C
ATOM   1659  CD2 TYR B  37       2.682 -29.350  39.322  1.00 20.81           C
ATOM   1660  C   TYR B  37      -1.951 -30.207  39.329  1.00 23.41           C
ATOM   1661  O   TYR B  37      -2.266 -29.224  40.027  1.00 24.52           O
ATOM   1662  N   LYS B  38      -2.834 -30.971  38.715  1.00 23.05           N
ATOM   1663  CA  LYS B  38      -4.226 -30.615  38.701  1.00 25.31           C
ATOM   1664  CB  LYS B  38      -4.994 -31.445  37.673  1.00 30.29           C
ATOM   1665  CG  LYS B  38      -4.690 -31.023  36.227  1.00 35.69           C
ATOM   1666  CD  LYS B  38      -5.322 -31.975  35.210  1.00 42.66           C
ATOM   1667  CE  LYS B  38      -6.700 -31.502  34.750  1.00 50.30           C
ATOM   1668  NZ  LYS B  38      -6.724 -30.081  34.242  1.00 51.22           N
ATOM   1669  C   LYS B  38      -4.863 -30.705  40.062  1.00 25.52           C
ATOM   1670  O   LYS B  38      -5.795 -29.943  40.338  1.00 26.61           O
ATOM   1671  N   ASP B  39      -4.383 -31.606  40.926  1.00 24.40           N
ATOM   1672  CA  ASP B  39      -4.989 -31.707  42.262  1.00 23.73           C
ATOM   1673  CB  ASP B  39      -4.764 -33.062  42.919  1.00 24.52           C
ATOM   1674  CG  ASP B  39      -5.698 -34.149  42.363  1.00 27.52           C
ATOM   1675  OD1 ASP B  39      -6.695 -33.813  41.706  1.00 26.12           O
ATOM   1676  OD2 ASP B  39      -5.451 -35.363  42.595  1.00 29.47           O
ATOM   1677  C   ASP B  39      -4.553 -30.570  43.161  1.00 23.28           C
ATOM   1678  O   ASP B  39      -5.364 -30.053  43.948  1.00 23.75           O
ATOM   1679  N   LEU B  40      -3.296 -30.135  43.031  1.00 22.31           N
ATOM   1680  CA  LEU B  40      -2.843 -28.927  43.771  1.00 22.95           C
ATOM   1681  CB  LEU B  40      -1.332 -28.750  43.683  1.00 20.44           C
ATOM   1682  CG  LEU B  40      -0.490 -29.856  44.330  1.00 19.95           C
ATOM   1683  CD1 LEU B  40       0.974 -29.725  43.973  1.00 18.02           C
ATOM   1684  CD2 LEU B  40      -0.677 -29.796  45.847  1.00 19.81           C
ATOM   1685  C   LEU B  40      -3.549 -27.674  43.223  1.00 24.26           C
ATOM   1686  O   LEU B  40      -3.866 -26.753  43.991  1.00 25.11           O
ATOM   1687  N   ALA B  41      -3.771 -27.642  41.901  1.00 22.47           N
ATOM   1688  CA  ALA B  41      -4.504 -26.538  41.299  1.00 23.50           C
ATOM   1689  CB  ALA B  41      -4.518 -26.610  39.763  1.00 20.68           C
ATOM   1690  C   ALA B  41      -5.908 -26.392  41.920  1.00 21.20           C
ATOM   1691  O   ALA B  41      -6.239 -25.305  42.375  1.00 20.48           O
ATOM   1692  N   LYS B  42      -6.675 -27.475  42.013  1.00 22.90           N
ATOM   1693  CA  LYS B  42      -8.049 -27.413  42.602  1.00 26.50           C
ATOM   1694  CB  LYS B  42      -8.691 -28.775  42.754  1.00 28.28           C
ATOM   1695  CG  LYS B  42      -9.428 -29.182  41.508  1.00 38.56           C
ATOM   1696  CD  LYS B  42      -9.518 -30.699  41.343  1.00 46.03           C
ATOM   1697  CE  LYS B  42     -10.522 -31.319  42.295  1.00 48.66           C
ATOM   1698  NZ  LYS B  42     -11.244 -32.405  41.563  1.00 50.67           N
ATOM   1699  C   LYS B  42      -8.045 -26.748  43.961  1.00 25.68           C
ATOM   1700  O   LYS B  42      -8.801 -25.805  44.198  1.00 27.61           O
ATOM   1701  N   LYS B  43      -7.147 -27.221  44.813  1.00 22.04           N
ATOM   1702  CA  LYS B  43      -7.007 -26.776  46.153  1.00 22.71           C
ATOM   1703  CB  LYS B  43      -5.960 -27.684  46.831  1.00 23.14           C
ATOM   1704  CG  LYS B  43      -5.536 -27.274  48.225  1.00 23.39           C
ATOM   1705  CD  LYS B  43      -6.734 -27.409  49.132  1.00 23.84           C
ATOM   1706  CE  LYS B  43      -6.420 -26.885  50.522  1.00 24.09           C
ATOM   1707  NZ  LYS B  43      -7.673 -27.003  51.297  1.00 21.89           N
ATOM   1708  C   LYS B  43      -6.653 -25.262  46.212  1.00 22.79           C
ATOM   1709  O   LYS B  43      -7.260 -24.491  46.991  1.00 22.78           O
ATOM   1710  N   TRP B  44      -5.689 -24.845  45.397  1.00 22.52           N
ATOM   1711  CA  TRP B  44      -5.316 -23.433  45.261  1.00 22.96           C
ATOM   1712  CB  TRP B  44      -4.087 -23.277  44.359  1.00 22.32           C
ATOM   1713  CG  TRP B  44      -2.827 -23.085  45.195  1.00 22.71           C
ATOM   1714  CD1 TRP B  44      -2.068 -21.911  45.373  1.00 20.57           C
ATOM   1715  NE1 TRP B  44      -1.047 -22.133  46.256  1.00 19.41           N
ATOM   1716  CE2 TRP B  44      -1.062 -23.414  46.715  1.00 20.78           C
ATOM   1717  CD2 TRP B  44      -2.194 -24.086  46.086  1.00 21.79           C
ATOM   1718  CE3 TRP B  44      -2.438 -25.426  46.381  1.00 22.58           C
ATOM   1719  CZ3 TRP B  44      -1.577 -26.074  47.276  1.00 23.09           C
ATOM   1720  CH2 TRP B  44      -0.498 -25.410  47.861  1.00 22.37           C
ATOM   1721  CZ2 TRP B  44      -0.224 -24.068  47.605  1.00 21.72           C
ATOM   1722  C   TRP B  44      -6.459 -22.568  44.774  1.00 24.59           C
ATOM   1723  O   TRP B  44      -6.661 -21.423  45.250  1.00 24.72           O
ATOM   1724  N   ARG B  45      -7.235 -23.093  43.826  1.00 25.63           N
ATOM   1725  CA  ARG B  45      -8.429 -22.374  43.383  1.00 24.84           C
ATOM   1726  CB  ARG B  45      -9.167 -23.164  42.310  1.00 24.86           C
ATOM   1727  CG  ARG B  45     -10.085 -22.298  41.478  1.00 26.10           C
ATOM   1728  CD  ARG B  45     -11.107 -23.128  40.756  1.00 25.86           C
ATOM   1729  NE  ARG B  45     -11.713 -22.377  39.666  1.00 27.94           N
ATOM   1730  CZ  ARG B  45     -12.992 -22.006  39.647  1.00 27.44           C
ATOM   1731  NH1 ARG B  45     -13.452 -21.340  38.594  1.00 24.82           N
ATOM   1732  NH2 ARG B  45     -13.805 -22.315  40.671  1.00 24.04           N
ATOM   1733  C   ARG B  45      -9.355 -22.120  44.594  1.00 24.04           C
ATOM   1734  O   ARG B  45      -9.782 -20.999  44.805  1.00 22.60           O
ATOM   1735  N   ALA B  46      -9.615 -23.160  45.392  1.00 21.96           N
ATOM   1736  CA  ALA B  46     -10.540 -23.052  46.526  1.00 22.61           C
ATOM   1737  CB  ALA B  46     -10.902 -24.426  47.119  1.00 18.72           C
ATOM   1738  C   ALA B  46     -10.041 -22.090  47.602  1.00 22.17           C
ATOM   1739  O   ALA B  46     -10.851 -21.333  48.152  1.00 22.82           O
ATOM   1740  N   GLU B  47      -8.730 -22.103  47.881  1.00 22.99           N
ATOM   1741  CA  GLU B  47      -8.146 -21.168  48.868  1.00 24.22           C
ATOM   1742  CB  GLU B  47      -6.699 -21.467  49.127  1.00 26.85           C
ATOM   1743  CG  GLU B  47      -6.522 -22.868  49.662  1.00 36.12           C
ATOM   1744  CD  GLU B  47      -6.782 -23.014  51.151  1.00 38.95           C
ATOM   1745  OE1 GLU B  47      -7.026 -22.002  51.847  1.00 39.01           O
ATOM   1746  OE2 GLU B  47      -6.679 -24.166  51.622  1.00 45.24           O
ATOM   1747  C   GLU B  47      -8.279 -19.722  48.471  1.00 23.27           C
ATOM   1748  O   GLU B  47      -8.608 -18.873  49.303  1.00 24.84           O
ATOM   1749  N   SER B  48      -8.006 -19.447  47.201  1.00 21.77           N
ATOM   1750  CA  SER B  48      -8.233 -18.141  46.617  1.00 20.24           C
ATOM   1751  CB  SER B  48      -7.867 -18.207  45.138  1.00 19.41           C
ATOM   1752  OG  SER B  48      -7.896 -16.920  44.574  1.00 20.38           O
ATOM   1753  C   SER B  48      -9.688 -17.694  46.813  1.00 19.90           C
ATOM   1754  O   SER B  48      -9.940 -16.602  47.286  1.00 19.23           O
ATOM   1755  N   ILE B  49     -10.660 -18.546  46.479  1.00 21.29           N
ATOM   1756  CA  ILE B  49     -12.060 -18.248  46.769  1.00 21.57           C
ATOM   1757  CB  ILE B  49     -13.021 -19.249  46.062  1.00 21.97           C
ATOM   1758  CG1 ILE B  49     -12.850 -19.052  44.535  1.00 23.19           C
ATOM   1759  CD1 ILE B  49     -13.432 -20.095  43.604  1.00 20.30           C
ATOM   1760  CG2 ILE B  49     -14.490 -19.008  46.422  1.00 19.80           C
ATOM   1761  C   ILE B  49     -12.348 -17.961  48.275  1.00 23.74           C
ATOM   1762  O   ILE B  49     -13.154 -17.088  48.580  1.00 26.84           O
ATOM   1763  N   GLU B  50     -11.668 -18.626  49.211  1.00 23.96           N
ATOM   1764  CA  GLU B  50     -11.837 -18.302  50.628  1.00 24.96           C
ATOM   1765  CB  GLU B  50     -11.187 -19.352  51.536  1.00 29.19           C
ATOM   1766  CG  GLU B  50     -12.085 -20.547  51.808  1.00 36.10           C
ATOM   1767  CD  GLU B  50     -11.330 -21.805  52.272  1.00 40.98           C
ATOM   1768  OE1 GLU B  50     -10.364 -21.675  53.079  1.00 35.05           O
ATOM   1769  OE2 GLU B  50     -11.749 -22.931  51.840  1.00 39.28           O
ATOM   1770  C   GLU B  50     -11.278 -16.921  50.946  1.00 24.22           C
ATOM   1771  O   GLU B  50     -11.894 -16.155  51.703  1.00 25.70           O
ATOM   1772  N   GLU B  51     -10.131 -16.585  50.361  1.00 21.06           N
ATOM   1773  CA  GLU B  51      -9.588 -15.265  50.564  1.00 21.77           C
ATOM   1774  CB  GLU B  51      -8.174 -15.160  50.010  1.00 22.33           C
ATOM   1775  CG  GLU B  51      -7.257 -16.206  50.614  1.00 24.85           C
ATOM   1776  CD  GLU B  51      -7.145 -16.040  52.123  1.00 26.54           C
ATOM   1777  OE1 GLU B  51      -6.237 -15.284  52.551  1.00 26.19           O
ATOM   1778  OE2 GLU B  51      -7.993 -16.619  52.866  1.00 26.61           O
ATOM   1779  C   GLU B  51     -10.515 -14.185  49.999  1.00 21.85           C
ATOM   1780  O   GLU B  51     -10.623 -13.058  50.575  1.00 21.68           O
ATOM   1781  N   MET B  52     -11.206 -14.523  48.906  1.00 20.78           N
ATOM   1782  CA  MET B  52     -12.194 -13.595  48.352  1.00 20.47           C
ATOM   1783  CB  MET B  52     -12.773 -14.083  47.030  1.00 20.02           C
ATOM   1784  CG  MET B  52     -11.743 -14.108  45.915  1.00 20.05           C
ATOM   1785  SD  MET B  52     -12.515 -14.881  44.457  1.00 22.03           S
ATOM   1786  CE  MET B  52     -11.092 -15.834  43.841  1.00 19.69           C
ATOM   1787  C   MET B  52     -13.297 -13.305  49.350  1.00 18.98           C
ATOM   1788  O   MET B  52     -13.688 -12.147  49.492  1.00 20.61           O
ATOM   1789  N   ALA B  53     -13.772 -14.330  50.049  1.00 17.83           N
ATOM   1790  CA  ALA B  53     -14.769 -14.160  51.108  1.00 18.73           C
ATOM   1791  CB  ALA B  53     -15.221 -15.507  51.672  1.00 17.60           C
ATOM   1792  C   ALA B  53     -14.215 -13.266  52.225  1.00 20.07           C
ATOM   1793  O   ALA B  53     -14.936 -12.386  52.725  1.00 22.88           O
ATOM   1794  N   HIS B  54     -12.956 -13.475  52.630  1.00 20.02           N
ATOM   1795  CA  HIS B  54     -12.378 -12.633  53.671  1.00 20.12           C
ATOM   1796  CB  HIS B  54     -10.991 -13.082  54.071  1.00 21.38           C
ATOM   1797  CG  HIS B  54     -10.954 -14.404  54.769  1.00 21.74           C
ATOM   1798  ND1 HIS B  54      -9.780 -15.039  55.068  1.00 21.11           N
ATOM   1799  CE1 HIS B  54     -10.047 -16.198  55.681  1.00 19.92           C
ATOM   1800  NE2 HIS B  54     -11.385 -16.316  55.775  1.00 20.34           N
ATOM   1801  CD2 HIS B  54     -11.970 -15.221  55.226  1.00 20.60           C
ATOM   1802  C   HIS B  54     -12.280 -11.199  53.211  1.00 20.57           C
ATOM   1803  O   HIS B  54     -12.568 -10.271  54.003  1.00 20.42           O
ATOM   1804  N   ALA B  55     -11.868 -10.984  51.961  1.00 17.88           N
ATOM   1805  CA  ALA B  55     -11.752  -9.610  51.481  1.00 18.49           C
ATOM   1806  CB  ALA B  55     -11.193  -9.547  50.047  1.00 17.41           C
ATOM   1807  C   ALA B  55     -13.124  -8.908  51.564  1.00 19.28           C
ATOM   1808  O   ALA B  55     -13.233  -7.729  52.019  1.00 17.70           O
ATOM   1809  N   ASP B  56     -14.164  -9.636  51.114  1.00 19.32           N
ATOM   1810  CA  ASP B  56     -15.516  -9.146  51.175  1.00 19.23           C
ATOM   1811  CB  ASP B  56     -16.477 -10.152  50.548  1.00 18.65           C
ATOM   1812  CG  ASP B  56     -17.902  -9.612  50.467  1.00 19.30           C
ATOM   1813  OD1 ASP B  56     -18.111  -8.428  50.183  1.00 18.43           O
ATOM   1814  OD2 ASP B  56     -18.846 -10.366  50.706  1.00 21.71           O
ATOM   1815  C   ASP B  56     -15.931  -8.811  52.641  1.00 21.84           C
ATOM   1816  O   ASP B  56     -16.602  -7.792  52.865  1.00 21.27           O
ATOM   1817  N   LYS B  57     -15.545  -9.627  53.635  1.00 21.50           N
ATOM   1818  CA  LYS B  57     -15.956  -9.316  55.004  1.00 23.30           C
ATOM   1819  CB  LYS B  57     -15.587 -10.431  56.007  1.00 27.48           C
ATOM   1820  CG  LYS B  57     -16.473 -11.671  55.976  1.00 29.19           C
ATOM   1821  CD  LYS B  57     -15.969 -12.719  56.964  1.00 35.64           C
ATOM   1822  CE  LYS B  57     -16.848 -13.983  56.970  1.00 40.13           C
ATOM   1823  NZ  LYS B  57     -17.895 -13.894  58.022  1.00 46.53           N
ATOM   1824  C   LYS B  57     -15.378  -7.965  55.423  1.00 22.83           C
ATOM   1825  O   LYS B  57     -16.074  -7.132  55.987  1.00 21.51           O
ATOM   1826  N   PHE B  58     -14.114  -7.714  55.098  1.00 23.18           N
ATOM   1827  CA  PHE B  58     -13.516  -6.409  55.415  1.00 22.73           C
ATOM   1828  CB  PHE B  58     -12.061  -6.341  55.023  1.00 21.69           C
ATOM   1829  CG  PHE B  58     -11.178  -7.061  55.945  1.00 25.16           C
ATOM   1830  CD1 PHE B  58     -11.182  -6.759  57.302  1.00 25.58           C
ATOM   1831  CE1 PHE B  58     -10.336  -7.442  58.167  1.00 27.81           C
ATOM   1832  CZ  PHE B  58      -9.486  -8.432  57.662  1.00 29.44           C
ATOM   1833  CE2 PHE B  58      -9.480  -8.737  56.312  1.00 26.10           C
ATOM   1834  CD2 PHE B  58     -10.313  -8.048  55.462  1.00 25.64           C
ATOM   1835  C   PHE B  58     -14.231  -5.236  54.776  1.00 23.34           C
ATOM   1836  O   PHE B  58     -14.531  -4.263  55.489  1.00 25.10           O
ATOM   1837  N   VAL B  59     -14.457  -5.296  53.449  1.00 21.37           N
ATOM   1838  CA  VAL B  59     -15.173  -4.236  52.747  1.00 20.89           C
ATOM   1839  CB  VAL B  59     -15.516  -4.583  51.266  1.00 20.68           C
ATOM   1840  CG1 VAL B  59     -16.241  -3.401  50.632  1.00 21.03           C
ATOM   1841  CG2 VAL B  59     -14.286  -4.959  50.429  1.00 19.08           C
ATOM   1842  C   VAL B  59     -16.497  -3.943  53.492  1.00 21.39           C
ATOM   1843  O   VAL B  59     -16.825  -2.790  53.725  1.00 22.17           O
ATOM   1844  N   GLU B  60     -17.244  -4.974  53.878  1.00 21.44           N
ATOM   1845  CA  GLU B  60     -18.538  -4.779  54.557  1.00 22.52           C
ATOM   1846  CB  GLU B  60     -19.280  -6.111  54.625  1.00 26.23           C
ATOM   1847  CG  GLU B  60     -20.595  -6.148  55.403  1.00 34.98           C
ATOM   1848  CD  GLU B  60     -21.139  -7.584  55.532  1.00 44.99           C
ATOM   1849  OE1 GLU B  60     -20.379  -8.570  55.273  1.00 48.00           O
ATOM   1850  OE2 GLU B  60     -22.325  -7.738  55.913  1.00 48.12           O
ATOM   1851  C   GLU B  60     -18.406  -4.102  55.952  1.00 21.59           C
ATOM   1852  O   GLU B  60     -19.147  -3.209  56.293  1.00 21.45           O
ATOM   1853  N   ARG B  61     -17.424  -4.497  56.736  1.00 20.41           N
ATOM   1854  CA  ARG B  61     -17.279  -3.953  58.061  1.00 20.12           C
ATOM   1855  CB  ARG B  61     -16.393  -4.859  58.935  1.00 18.86           C
ATOM   1856  CG  ARG B  61     -16.064  -4.341  60.326  1.00 17.15           C
ATOM   1857  CD  ARG B  61     -17.140  -4.761  61.302  1.00 17.92           C
ATOM   1858  NE  ARG B  61     -17.034  -4.105  62.616  1.00 19.37           N
ATOM   1859  CZ  ARG B  61     -18.089  -3.943  63.413  1.00 18.53           C
ATOM   1860  NH1 ARG B  61     -19.251  -4.402  63.013  1.00 19.50           N
ATOM   1861  NH2 ARG B  61     -18.013  -3.333  64.567  1.00 18.21           N
ATOM   1862  C   ARG B  61     -16.776  -2.506  57.963  1.00 20.92           C
ATOM   1863  O   ARG B  61     -17.278  -1.635  58.661  1.00 20.35           O
ATOM   1864  N   ILE B  62     -15.839  -2.241  57.057  1.00 20.68           N
ATOM   1865  CA  ILE B  62     -15.407  -0.883  56.829  1.00 20.02           C
ATOM   1866  CB  ILE B  62     -14.319  -0.801  55.728  1.00 19.23           C
ATOM   1867  CG1 ILE B  62     -13.033  -1.472  56.199  1.00 17.87           C
ATOM   1868  CD1 ILE B  62     -12.111  -1.920  55.102  1.00 15.44           C
ATOM   1869  CG2 ILE B  62     -14.064   0.651  55.317  1.00 19.51           C
ATOM   1870  C   ILE B  62     -16.613   0.017  56.464  1.00 22.18           C
ATOM   1871  O   ILE B  62     -16.721   1.152  56.964  1.00 22.28           O
ATOM   1872  N   LEU B  63     -17.516  -0.462  55.595  1.00 22.45           N
ATOM   1873  CA  LEU B  63     -18.622   0.401  55.151  1.00 21.03           C
ATOM   1874  CB  LEU B  63     -19.342  -0.158  53.949  1.00 20.16           C
ATOM   1875  CG  LEU B  63     -18.557   0.125  52.668  1.00 21.01           C
ATOM   1876  CD1 LEU B  63     -19.110  -0.752  51.547  1.00 21.58           C
ATOM   1877  CD2 LEU B  63     -18.428   1.617  52.260  1.00 18.20           C
ATOM   1878  C   LEU B  63     -19.583   0.662  56.289  1.00 20.95           C
ATOM   1879  O   LEU B  63     -20.004   1.796  56.494  1.00 21.71           O
ATOM   1880  N   PHE B  64     -19.864  -0.378  57.064  1.00 20.35           N
ATOM   1881  CA  PHE B  64     -20.723  -0.256  58.230  1.00 20.71           C
ATOM   1882  CB  PHE B  64     -20.897  -1.603  58.973  1.00 19.41           C
ATOM   1883  CG  PHE B  64     -21.461  -1.437  60.379  1.00 19.87           C
ATOM   1884  CD1 PHE B  64     -22.757  -0.919  60.585  1.00 20.45           C
ATOM   1885  CE1 PHE B  64     -23.256  -0.745  61.890  1.00 20.04           C
ATOM   1886  CZ  PHE B  64     -22.458  -1.083  62.975  1.00 18.80           C
ATOM   1887  CE2 PHE B  64     -21.165  -1.579  62.775  1.00 17.46           C
ATOM   1888  CD2 PHE B  64     -20.683  -1.747  61.504  1.00 18.52           C
ATOM   1889  C   PHE B  64     -20.199   0.847  59.188  1.00 21.89           C
ATOM   1890  O   PHE B  64     -21.015   1.608  59.719  1.00 22.57           O
ATOM   1891  N   LEU B  65     -18.861   0.919  59.380  1.00 20.38           N
ATOM   1892  CA  LEU B  65     -18.218   1.843  60.302  1.00 21.68           C
ATOM   1893  CB  LEU B  65     -16.904   1.266  60.851  1.00 20.51           C
ATOM   1894  CG  LEU B  65     -17.058  -0.027  61.672  1.00 20.84           C
ATOM   1895  CD1 LEU B  65     -15.711  -0.633  61.995  1.00 18.78           C
ATOM   1896  CD2 LEU B  65     -17.895   0.147  62.935  1.00 20.96           C
ATOM   1897  C   LEU B  65     -17.941   3.192  59.646  1.00 24.05           C
ATOM   1898  O   LEU B  65     -17.220   4.022  60.207  1.00 25.77           O
ATOM   1899  N   GLU B  66     -18.511   3.385  58.454  1.00 26.41           N
ATOM   1900  CA  GLU B  66     -18.430   4.627  57.649  1.00 26.35           C
ATOM   1901  CB  GLU B  66     -19.192   5.813  58.303  1.00 26.98           C
ATOM   1902  CG  GLU B  66     -20.666   5.483  58.549  1.00 31.17           C
ATOM   1903  CD  GLU B  66     -21.385   6.400  59.524  1.00 34.86           C
ATOM   1904  OE1 GLU B  66     -21.070   7.604  59.588  1.00 41.93           O
ATOM   1905  OE2 GLU B  66     -22.294   5.922  60.234  1.00 36.72           O
ATOM   1906  C   GLU B  66     -17.022   4.989  57.230  1.00 25.40           C
ATOM   1907  O   GLU B  66     -16.712   6.155  57.052  1.00 26.83           O
ATOM   1908  N   GLY B  67     -16.171   4.001  57.004  1.00 25.07           N
ATOM   1909  CA  GLY B  67     -14.883   4.280  56.340  1.00 25.32           C
ATOM   1910  C   GLY B  67     -14.905   4.110  54.822  1.00 24.27           C
ATOM   1911  O   GLY B  67     -15.920   3.748  54.247  1.00 22.08           O
ATOM   1912  N   LEU B  68     -13.765   4.348  54.183  1.00 25.65           N
ATOM   1913  CA  LEU B  68     -13.649   4.201  52.742  1.00 27.24           C
ATOM   1914  CB  LEU B  68     -13.006   5.439  52.109  1.00 29.45           C
ATOM   1915  CG  LEU B  68     -13.769   6.777  52.359  1.00 36.20           C
ATOM   1916  CD1 LEU B  68     -12.936   8.028  52.029  1.00 33.18           C
ATOM   1917  CD2 LEU B  68     -15.136   6.837  51.653  1.00 31.77           C
ATOM   1918  C   LEU B  68     -12.792   2.968  52.513  1.00 27.24           C
ATOM   1919  O   LEU B  68     -11.600   2.998  52.796  1.00 29.03           O
ATOM   1920  N   PRO B  69     -13.403   1.857  52.032  1.00 25.10           N
ATOM   1921  CA  PRO B  69     -12.625   0.690  51.645  1.00 22.26           C
ATOM   1922  CB  PRO B  69     -13.688  -0.270  51.129  1.00 23.89           C
ATOM   1923  CG  PRO B  69     -14.980   0.165  51.784  1.00 22.33           C
ATOM   1924  CD  PRO B  69     -14.851   1.655  51.807  1.00 24.04           C
ATOM   1925  C   PRO B  69     -11.712   1.080  50.515  1.00 23.23           C
ATOM   1926  O   PRO B  69     -12.138   1.759  49.550  1.00 24.25           O
ATOM   1927  N   ASN B  70     -10.448   0.700  50.632  1.00 22.64           N
ATOM   1928  CA  ASN B  70      -9.476   1.036  49.627  1.00 21.21           C
ATOM   1929  CB  ASN B  70      -8.247   1.657  50.266  1.00 20.96           C
ATOM   1930  CG  ASN B  70      -7.196   2.001  49.245  1.00 21.85           C
ATOM   1931  OD1 ASN B  70      -7.439   1.942  48.035  1.00 24.76           O
ATOM   1932  ND2 ASN B  70      -6.042   2.371  49.702  1.00 19.71           N
ATOM   1933  C   ASN B  70      -9.048  -0.250  48.959  1.00 22.31           C
ATOM   1934  O   ASN B  70      -8.289  -1.010  49.537  1.00 22.23           O
ATOM   1935  N   LEU B  71      -9.491  -0.470  47.724  1.00 22.07           N
ATOM   1936  CA  LEU B  71      -9.111  -1.677  46.969  1.00 22.04           C
ATOM   1937  CB  LEU B  71     -10.360  -2.323  46.331  1.00 21.54           C
ATOM   1938  CG  LEU B  71     -11.457  -2.883  47.280  1.00 20.53           C
ATOM   1939  CD1 LEU B  71     -12.317  -1.707  47.791  1.00 18.51           C
ATOM   1940  CD2 LEU B  71     -12.312  -3.982  46.623  1.00 16.78           C
ATOM   1941  C   LEU B  71      -8.074  -1.379  45.889  1.00 22.17           C
ATOM   1942  O   LEU B  71      -7.778  -2.240  45.093  1.00 21.77           O
ATOM   1943  N   GLN B  72      -7.517  -0.159  45.887  1.00 22.97           N
ATOM   1944  CA  GLN B  72      -6.645   0.335  44.816  1.00 22.92           C
ATOM   1945  CB  GLN B  72      -6.386   1.863  44.963  1.00 22.16           C
ATOM   1946  CG  GLN B  72      -5.560   2.514  43.849  1.00 21.05           C
ATOM   1947  CD  GLN B  72      -6.261   2.409  42.495  1.00 22.75           C
ATOM   1948  OE1 GLN B  72      -7.216   3.144  42.205  1.00 21.02           O
ATOM   1949  NE2 GLN B  72      -5.786   1.486  41.654  1.00 21.60           N
ATOM   1950  C   GLN B  72      -5.319  -0.412  44.753  1.00 25.24           C
ATOM   1951  O   GLN B  72      -4.779  -0.600  43.651  1.00 28.21           O
ATOM   1952  N   THR B  73      -4.754  -0.807  45.902  1.00 26.17           N
ATOM   1953  CA  THR B  73      -3.395  -1.383  45.860  1.00 29.13           C
ATOM   1954  CB  THR B  73      -2.286  -0.322  46.234  1.00 31.43           C
ATOM   1955  OG1 THR B  73      -2.249  -0.131  47.660  1.00 35.00           O
ATOM   1956  CG2 THR B  73      -2.484   1.048  45.514  1.00 29.23           C
ATOM   1957  C   THR B  73      -3.167  -2.708  46.638  1.00 28.48           C
ATOM   1958  O   THR B  73      -3.856  -2.997  47.622  1.00 28.53           O
ATOM   1959  N   LEU B  74      -2.187  -3.483  46.165  1.00 27.70           N
ATOM   1960  CA  LEU B  74      -1.785  -4.749  46.757  1.00 26.58           C
ATOM   1961  CB  LEU B  74      -1.767  -5.832  45.677  1.00 26.47           C
ATOM   1962  CG  LEU B  74      -3.052  -6.608  45.305  1.00 25.53           C
ATOM   1963  CD1 LEU B  74      -4.128  -5.649  44.821  1.00 23.72           C
ATOM   1964  CD2 LEU B  74      -2.761  -7.680  44.244  1.00 20.86           C
ATOM   1965  C   LEU B  74      -0.406  -4.669  47.464  1.00 27.38           C
ATOM   1966  O   LEU B  74       0.399  -3.778  47.197  1.00 28.25           O
ATOM   1967  N   ASP B  75      -0.166  -5.571  48.410  1.00 27.96           N
ATOM   1968  CA  ASP B  75       1.160  -5.759  48.991  1.00 27.82           C
ATOM   1969  CB  ASP B  75       1.052  -6.573  50.303  1.00 26.94           C
ATOM   1970  CG  ASP B  75       0.427  -5.752  51.454  1.00 27.83           C
ATOM   1971  OD1 ASP B  75       0.560  -4.515  51.450  1.00 27.62           O
ATOM   1972  OD2 ASP B  75      -0.231  -6.328  52.348  1.00 26.69           O
ATOM   1973  C   ASP B  75       2.022  -6.447  47.910  1.00 28.88           C
ATOM   1974  O   ASP B  75       1.466  -6.901  46.902  1.00 29.84           O
ATOM   1975  N   PRO B  76       3.373  -6.487  48.071  1.00 28.78           N
ATOM   1976  CA  PRO B  76       4.151  -7.124  46.963  1.00 28.21           C
ATOM   1977  CB  PRO B  76       5.630  -6.900  47.368  1.00 27.81           C
ATOM   1978  CG  PRO B  76       5.581  -5.794  48.406  1.00 28.97           C
ATOM   1979  CD  PRO B  76       4.250  -5.874  49.092  1.00 26.43           C
ATOM   1980  C   PRO B  76       3.838  -8.616  46.773  1.00 27.98           C
ATOM   1981  O   PRO B  76       3.788  -9.389  47.747  1.00 26.21           O
ATOM   1982  N   LEU B  77       3.590  -9.011  45.529  1.00 26.53           N
ATOM   1983  CA  LEU B  77       3.283 -10.416  45.264  1.00 27.75           C
ATOM   1984  CB  LEU B  77       2.503 -10.549  43.947  1.00 24.35           C
ATOM   1985  CG  LEU B  77       1.060 -10.060  43.908  1.00 23.52           C
ATOM   1986  CD1 LEU B  77       0.121 -10.961  44.664  1.00 21.52           C
ATOM   1987  CD2 LEU B  77       0.612 -10.025  42.459  1.00 24.17           C
ATOM   1988  C   LEU B  77       4.572 -11.317  45.286  1.00 28.00           C
ATOM   1989  O   LEU B  77       5.624 -10.943  44.813  1.00 27.12           O
ATOM   1990  N   ARG B  78       4.476 -12.505  45.839  1.00 29.18           N
ATOM   1991  CA  ARG B  78       5.606 -13.406  45.837  1.00 31.79           C
ATOM   1992  CB  ARG B  78       5.845 -13.992  47.220  1.00 32.92           C
ATOM   1993  CG  ARG B  78       6.399 -13.079  48.265  1.00 36.72           C
ATOM   1994  CD  ARG B  78       5.994 -13.669  49.621  1.00 39.77           C
ATOM   1995  NE  ARG B  78       6.705 -13.030  50.742  1.00 39.28           N
ATOM   1996  CZ  ARG B  78       6.100 -12.356  51.713  1.00 37.60           C
ATOM   1997  NH1 ARG B  78       4.780 -12.245  51.692  1.00 33.39           N
ATOM   1998  NH2 ARG B  78       6.806 -11.817  52.712  1.00 34.87           N
ATOM   1999  C   ARG B  78       5.202 -14.547  44.929  1.00 32.92           C
ATOM   2000  O   ARG B  78       4.298 -15.325  45.280  1.00 32.58           O
ATOM   2001  N   ILE B  79       5.873 -14.656  43.784  1.00 32.38           N
ATOM   2002  CA  ILE B  79       5.499 -15.627  42.786  1.00 33.87           C
ATOM   2003  CB  ILE B  79       5.388 -14.965  41.423  1.00 33.32           C
ATOM   2004  CG1 ILE B  79       4.513 -13.707  41.519  1.00 38.36           C
ATOM   2005  CD1 ILE B  79       5.073 -12.516  40.717  1.00 42.44           C
ATOM   2006  CG2 ILE B  79       4.799 -15.959  40.437  1.00 32.38           C
ATOM   2007  C   ILE B  79       6.490 -16.773  42.717  1.00 32.60           C
ATOM   2008  O   ILE B  79       7.635 -16.568  42.398  1.00 34.43           O
ATOM   2009  N   GLY B  80       6.067 -17.996  42.970  1.00 32.95           N
ATOM   2010  CA  GLY B  80       7.055 -19.097  42.934  1.00 36.32           C
ATOM   2011  C   GLY B  80       7.365 -19.702  41.583  1.00 37.71           C
ATOM   2012  O   GLY B  80       6.469 -19.793  40.751  1.00 41.48           O
ATOM   2013  N   GLN B  81       8.611 -20.148  41.371  1.00 40.89           N
ATOM   2014  CA  GLN B  81       9.021 -20.866  40.119  1.00 39.71           C
ATOM   2015  CB  GLN B  81      10.431 -20.479  39.699  1.00 44.48           C
ATOM   2016  CG  GLN B  81      10.473 -19.515  38.545  1.00 57.38           C
ATOM   2017  CD  GLN B  81       9.950 -18.156  38.940  1.00 59.51           C
ATOM   2018  OE1 GLN B  81      10.676 -17.347  39.524  1.00 63.28           O
ATOM   2019  NE2 GLN B  81       8.689 -17.894  38.620  1.00 60.76           N
ATOM   2020  C   GLN B  81       8.983 -22.401  40.177  1.00 35.67           C
ATOM   2021  O   GLN B  81       9.166 -23.066  39.159  1.00 32.77           O
ATOM   2022  N   THR B  82       8.808 -22.970  41.367  1.00 30.01           N
ATOM   2023  CA  THR B  82       8.669 -24.412  41.491  1.00 26.07           C
ATOM   2024  CB  THR B  82       9.971 -25.055  42.018  1.00 27.94           C
ATOM   2025  OG1 THR B  82      10.143 -24.716  43.412  1.00 31.57           O
ATOM   2026  CG2 THR B  82      11.254 -24.574  41.210  1.00 25.12           C
ATOM   2027  C   THR B  82       7.493 -24.657  42.478  1.00 25.97           C
ATOM   2028  O   THR B  82       7.042 -23.696  43.140  1.00 25.27           O
ATOM   2029  N   VAL B  83       7.009 -25.910  42.585  1.00 22.96           N
ATOM   2030  CA  VAL B  83       5.980 -26.255  43.541  1.00 22.35           C
ATOM   2031  CB  VAL B  83       5.502 -27.721  43.437  1.00 20.58           C
ATOM   2032  CG1 VAL B  83       4.569 -28.039  44.547  1.00 17.29           C
ATOM   2033  CG2 VAL B  83       4.821 -27.988  42.111  1.00 20.35           C
ATOM   2034  C   VAL B  83       6.446 -25.920  44.967  1.00 23.67           C
ATOM   2035  O   VAL B  83       5.657 -25.383  45.776  1.00 24.25           O
ATOM   2036  N   LYS B  84       7.718 -26.145  45.268  1.00 24.48           N
ATOM   2037  CA  LYS B  84       8.212 -25.753  46.609  1.00 26.35           C
ATOM   2038  CB  LYS B  84       9.624 -26.273  46.901  1.00 25.78           C
ATOM   2039  CG  LYS B  84      10.081 -26.062  48.351  1.00 27.11           C
ATOM   2040  CD  LYS B  84      11.430 -26.733  48.595  1.00 28.25           C
ATOM   2041  CE  LYS B  84      11.849 -26.683  50.046  1.00 28.63           C
ATOM   2042  NZ  LYS B  84      13.304 -26.923  49.954  1.00 29.19           N
ATOM   2043  C   LYS B  84       8.133 -24.245  46.856  1.00 25.56           C
ATOM   2044  O   LYS B  84       7.681 -23.812  47.910  1.00 26.47           O
ATOM   2045  N   GLU B  85       8.528 -23.454  45.865  1.00 24.95           N
ATOM   2046  CA  GLU B  85       8.549 -22.017  46.024  1.00 24.31           C
ATOM   2047  CB  GLU B  85       9.276 -21.403  44.848  1.00 25.54           C
ATOM   2048  CG  GLU B  85      10.801 -21.418  44.925  1.00 25.91           C
ATOM   2049  CD  GLU B  85      11.456 -20.680  43.769  1.00 29.27           C
ATOM   2050  OE1 GLU B  85      10.815 -19.930  43.014  1.00 33.77           O
ATOM   2051  OE2 GLU B  85      12.650 -20.837  43.578  1.00 33.86           O
ATOM   2052  C   GLU B  85       7.132 -21.412  46.178  1.00 25.97           C
ATOM   2053  O   GLU B  85       6.965 -20.359  46.821  1.00 23.33           O
ATOM   2054  N   VAL B  86       6.123 -22.088  45.604  1.00 24.16           N
ATOM   2055  CA  VAL B  86       4.717 -21.659  45.690  1.00 23.19           C
ATOM   2056  CB  VAL B  86       3.795 -22.485  44.707  1.00 24.02           C
ATOM   2057  CG1 VAL B  86       2.328 -22.526  45.185  1.00 21.05           C
ATOM   2058  CG2 VAL B  86       3.914 -22.000  43.259  1.00 21.02           C
ATOM   2059  C   VAL B  86       4.278 -21.890  47.148  1.00 24.14           C
ATOM   2060  O   VAL B  86       3.674 -20.991  47.771  1.00 23.78           O
ATOM   2061  N   LEU B  87       4.603 -23.079  47.694  1.00 23.25           N
ATOM   2062  CA  LEU B  87       4.349 -23.379  49.116  1.00 22.71           C
ATOM   2063  CB  LEU B  87       4.819 -24.774  49.496  1.00 21.84           C
ATOM   2064  CG  LEU B  87       4.145 -25.958  48.831  1.00 23.07           C
ATOM   2065  CD1 LEU B  87       4.845 -27.231  49.275  1.00 22.39           C
ATOM   2066  CD2 LEU B  87       2.689 -25.984  49.229  1.00 24.20           C
ATOM   2067  C   LEU B  87       5.042 -22.349  50.011  1.00 24.13           C
ATOM   2068  O   LEU B  87       4.387 -21.717  50.830  1.00 25.50           O
ATOM   2069  N   GLU B  88       6.347 -22.157  49.855  1.00 23.79           N
ATOM   2070  CA  GLU B  88       7.050 -21.144  50.671  1.00 28.12           C
ATOM   2071  CB  GLU B  88       8.571 -21.190  50.434  1.00 28.10           C
ATOM   2072  CG  GLU B  88       9.166 -22.578  50.675  1.00 30.56           C
ATOM   2073  CD  GLU B  88      10.626 -22.697  50.190  1.00 36.75           C
ATOM   2074  OE1 GLU B  88      10.935 -22.400  48.989  1.00 35.44           O
ATOM   2075  OE2 GLU B  88      11.471 -23.125  51.018  1.00 38.16           O
ATOM   2076  C   GLU B  88       6.479 -19.689  50.547  1.00 29.26           C
ATOM   2077  O   GLU B  88       6.284 -18.993  51.581  1.00 26.94           O
ATOM   2078  N   SER B  89       6.190 -19.239  49.311  1.00 25.96           N
ATOM   2079  CA  SER B  89       5.626 -17.895  49.139  1.00 24.02           C
ATOM   2080  CB  SER B  89       5.431 -17.559  47.671  1.00 24.63           C
ATOM   2081  OG  SER B  89       6.550 -17.893  46.905  1.00 25.94           O
ATOM   2082  C   SER B  89       4.247 -17.749  49.829  1.00 21.81           C
ATOM   2083  O   SER B  89       3.973 -16.758  50.498  1.00 21.17           O
ATOM   2084  N   ASP B  90       3.364 -18.708  49.626  1.00 19.92           N
ATOM   2085  CA  ASP B  90       2.072 -18.600  50.244  1.00 19.64           C
ATOM   2086  CB  ASP B  90       1.106 -19.610  49.655  1.00 20.27           C
ATOM   2087  CG  ASP B  90       0.745 -19.266  48.187  1.00 23.08           C
ATOM   2088  OD1 ASP B  90       0.319 -20.184  47.451  1.00 22.21           O
ATOM   2089  OD2 ASP B  90       0.883 -18.066  47.771  1.00 23.41           O
ATOM   2090  C   ASP B  90       2.198 -18.673  51.758  1.00 20.56           C
ATOM   2091  O   ASP B  90       1.598 -17.835  52.445  1.00 22.58           O
ATOM   2092  N   LEU B  91       3.004 -19.606  52.276  1.00 18.43           N
ATOM   2093  CA  LEU B  91       3.331 -19.626  53.699  1.00 20.32           C
ATOM   2094  CB  LEU B  91       4.296 -20.781  54.046  1.00 18.96           C
ATOM   2095  CG  LEU B  91       4.670 -20.922  55.524  1.00 18.90           C
ATOM   2096  CD1 LEU B  91       3.461 -21.089  56.456  1.00 17.17           C
ATOM   2097  CD2 LEU B  91       5.699 -22.027  55.770  1.00 18.22           C
ATOM   2098  C   LEU B  91       3.830 -18.301  54.327  1.00 22.05           C
ATOM   2099  O   LEU B  91       3.337 -17.891  55.414  1.00 24.01           O
ATOM   2100  N   ALA B  92       4.785 -17.638  53.665  1.00 21.85           N
ATOM   2101  CA  ALA B  92       5.319 -16.393  54.172  1.00 22.64           C
ATOM   2102  CB  ALA B  92       6.501 -15.881  53.316  1.00 22.70           C
ATOM   2103  C   ALA B  92       4.197 -15.366  54.233  1.00 22.61           C
ATOM   2104  O   ALA B  92       4.098 -14.594  55.195  1.00 25.55           O
ATOM   2105  N   ALA B  93       3.352 -15.319  53.218  1.00 21.09           N
ATOM   2106  CA  ALA B  93       2.315 -14.265  53.226  1.00 21.29           C
ATOM   2107  CB  ALA B  93       1.602 -14.182  51.888  1.00 17.22           C
ATOM   2108  C   ALA B  93       1.315 -14.499  54.376  1.00 22.43           C
ATOM   2109  O   ALA B  93       0.826 -13.543  55.023  1.00 23.41           O
ATOM   2110  N   GLU B  94       1.019 -15.771  54.618  1.00 22.28           N
ATOM   2111  CA  GLU B  94       0.032 -16.164  55.619  1.00 25.76           C
ATOM   2112  CB  GLU B  94      -0.283 -17.662  55.512  1.00 26.53           C
ATOM   2113  CG  GLU B  94      -1.128 -18.059  54.319  1.00 27.29           C
ATOM   2114  CD  GLU B  94      -2.587 -17.661  54.522  1.00 31.02           C
ATOM   2115  OE1 GLU B  94      -2.919 -17.163  55.617  1.00 33.03           O
ATOM   2116  OE2 GLU B  94      -3.413 -17.837  53.607  1.00 30.22           O
ATOM   2117  C   GLU B  94       0.497 -15.828  57.042  1.00 27.11           C
ATOM   2118  O   GLU B  94      -0.326 -15.381  57.861  1.00 28.14           O
ATOM   2119  N   ARG B  95       1.787 -16.058  57.321  1.00 26.05           N
ATOM   2120  CA  ARG B  95       2.440 -15.606  58.564  1.00 28.04           C
ATOM   2121  CB  ARG B  95       3.901 -16.018  58.615  1.00 31.15           C
ATOM   2122  CG  ARG B  95       4.171 -17.520  58.651  1.00 35.79           C
ATOM   2123  CD  ARG B  95       5.640 -17.789  58.993  1.00 43.27           C
ATOM   2124  NE  ARG B  95       6.103 -19.181  58.759  1.00 56.64           N
ATOM   2125  CZ  ARG B  95       5.724 -20.290  59.445  1.00 59.34           C
ATOM   2126  NH1 ARG B  95       4.810 -20.276  60.448  1.00 43.39           N
ATOM   2127  NH2 ARG B  95       6.275 -21.458  59.111  1.00 59.12           N
ATOM   2128  C   ARG B  95       2.312 -14.092  58.774  1.00 27.48           C
ATOM   2129  O   ARG B  95       2.017 -13.669  59.906  1.00 27.47           O
ATOM   2130  N   GLU B  96       2.450 -13.288  57.705  1.00 24.72           N
ATOM   2131  CA  GLU B  96       2.268 -11.830  57.832  1.00 24.95           C
ATOM   2132  CB  GLU B  96       2.726 -11.055  56.591  1.00 27.23           C
ATOM   2133  CG  GLU B  96       4.245 -10.997  56.338  1.00 32.29           C
ATOM   2134  CD  GLU B  96       4.564 -10.545  54.897  1.00 37.31           C
ATOM   2135  OE1 GLU B  96       3.622 -10.398  54.068  1.00 35.46           O
ATOM   2136  OE2 GLU B  96       5.753 -10.361  54.554  1.00 37.08           O
ATOM   2137  C   GLU B  96       0.793 -11.499  58.097  1.00 24.42           C
ATOM   2138  O   GLU B  96       0.485 -10.643  58.941  1.00 24.64           O
ATOM   2139  N   ALA B  97      -0.113 -12.181  57.399  1.00 21.15           N
ATOM   2140  CA  ALA B  97      -1.541 -11.936  57.569  1.00 20.20           C
ATOM   2141  CB  ALA B  97      -2.371 -12.631  56.468  1.00 17.92           C
ATOM   2142  C   ALA B  97      -1.988 -12.337  58.990  1.00 20.81           C
ATOM   2143  O   ALA B  97      -2.690 -11.573  59.687  1.00 19.93           O
ATOM   2144  N   ARG B  98      -1.540 -13.501  59.467  1.00 20.99           N
ATOM   2145  CA  ARG B  98      -1.890 -13.875  60.836  1.00 20.78           C
ATOM   2146  CB  ARG B  98      -1.370 -15.281  61.166  1.00 20.31           C
ATOM   2147  CG  ARG B  98      -1.090 -15.562  62.616  1.00 19.53           C
ATOM   2148  CD  ARG B  98      -0.357 -16.892  62.831  1.00 18.29           C
ATOM   2149  NE  ARG B  98      -0.357 -17.096  64.295  1.00 20.00           N
ATOM   2150  CZ  ARG B  98       0.345 -16.331  65.158  1.00 21.30           C
ATOM   2151  NH1 ARG B  98       1.169 -15.382  64.696  1.00 20.03           N
ATOM   2152  NH2 ARG B  98       0.272 -16.519  66.474  1.00 18.93           N
ATOM   2153  C   ARG B  98      -1.389 -12.787  61.841  1.00 21.87           C
ATOM   2154  O   ARG B  98      -2.130 -12.416  62.764  1.00 22.07           O
ATOM   2155  N   ALA B  99      -0.174 -12.244  61.651  1.00 20.73           N
ATOM   2156  CA  ALA B  99       0.361 -11.283  62.655  1.00 20.57           C
ATOM   2157  CB  ALA B  99       1.871 -11.042  62.473  1.00 19.36           C
ATOM   2158  C   ALA B  99      -0.439  -9.959  62.609  1.00 21.20           C
ATOM   2159  O   ALA B  99      -0.738  -9.351  63.651  1.00 18.99           O
ATOM   2160  N   LEU B 100      -0.815  -9.533  61.396  1.00 20.64           N
ATOM   2161  CA  LEU B 100      -1.689  -8.384  61.244  1.00 19.52           C
ATOM   2162  CB  LEU B 100      -1.899  -8.084  59.771  1.00 19.32           C
ATOM   2163  CG  LEU B 100      -2.779  -6.911  59.358  1.00 19.48           C
ATOM   2164  CD1 LEU B 100      -2.258  -5.599  59.943  1.00 17.85           C
ATOM   2165  CD2 LEU B 100      -2.818  -6.881  57.831  1.00 18.34           C
ATOM   2166  C   LEU B 100      -3.053  -8.577  61.930  1.00 20.59           C
ATOM   2167  O   LEU B 100      -3.554  -7.652  62.572  1.00 19.69           O
ATOM   2168  N   TYR B 101      -3.663  -9.763  61.818  1.00 19.85           N
ATOM   2169  CA  TYR B 101      -4.974  -9.900  62.417  1.00 19.32           C
ATOM   2170  CB  TYR B 101      -5.708 -11.083  61.830  1.00 19.66           C
ATOM   2171  CG  TYR B 101      -5.891 -11.009  60.328  1.00 20.81           C
ATOM   2172  CD1 TYR B 101      -5.757  -9.794  59.650  1.00 19.15           C
ATOM   2173  CE1 TYR B 101      -5.910  -9.715  58.296  1.00 21.08           C
ATOM   2174  CZ  TYR B 101      -6.234 -10.853  57.570  1.00 23.08           C
ATOM   2175  OH  TYR B 101      -6.380 -10.741  56.214  1.00 23.44           O
ATOM   2176  CE2 TYR B 101      -6.394 -12.080  58.200  1.00 23.01           C
ATOM   2177  CD2 TYR B 101      -6.226 -12.153  59.586  1.00 21.19           C
ATOM   2178  C   TYR B 101      -4.848 -10.019  63.943  1.00 21.56           C
ATOM   2179  O   TYR B 101      -5.774  -9.657  64.680  1.00 18.56           O
ATOM   2180  N   GLN B 102      -3.706 -10.569  64.397  1.00 21.94           N
ATOM   2181  CA  GLN B 102      -3.391 -10.627  65.810  1.00 23.63           C
ATOM   2182  CB  GLN B 102      -2.055 -11.339  66.057  1.00 22.62           C
ATOM   2183  CG  GLN B 102      -1.663 -11.384  67.535  1.00 23.19           C
ATOM   2184  CD  GLN B 102      -0.291 -12.038  67.697  1.00 23.93           C
ATOM   2185  OE1 GLN B 102       0.688 -11.492  67.258  1.00 22.60           O
ATOM   2186  NE2 GLN B 102      -0.234 -13.224  68.294  1.00 23.38           N
ATOM   2187  C   GLN B 102      -3.342  -9.197  66.355  1.00 22.11           C
ATOM   2188  O   GLN B 102      -3.915  -8.891  67.400  1.00 21.84           O
ATOM   2189  N   GLU B 103      -2.702  -8.323  65.599  1.00 22.50           N
ATOM   2190  CA  GLU B 103      -2.518  -6.940  66.000  1.00 23.59           C
ATOM   2191  CB  GLU B 103      -1.450  -6.300  65.134  1.00 28.00           C
ATOM   2192  CG  GLU B 103      -0.403  -5.498  65.896  1.00 37.26           C
ATOM   2193  CD  GLU B 103       0.236  -4.414  65.021  1.00 39.64           C
ATOM   2194  OE1 GLU B 103       1.085  -4.736  64.141  1.00 46.77           O
ATOM   2195  OE2 GLU B 103      -0.126  -3.238  65.204  1.00 32.66           O
ATOM   2196  C   GLU B 103      -3.849  -6.170  65.944  1.00 22.23           C
ATOM   2197  O   GLU B 103      -4.176  -5.477  66.896  1.00 25.46           O
ATOM   2198  N   GLY B 104      -4.624  -6.339  64.872  1.00 19.26           N
ATOM   2199  CA  GLY B 104      -5.949  -5.734  64.718  1.00 18.07           C
ATOM   2200  C   GLY B 104      -6.961  -6.150  65.795  1.00 19.57           C
ATOM   2201  O   GLY B 104      -7.732  -5.328  66.292  1.00 19.71           O
ATOM   2202  N   ALA B 105      -6.983  -7.435  66.139  1.00 18.59           N
ATOM   2203  CA  ALA B 105      -7.856  -7.956  67.158  1.00 18.24           C
ATOM   2204  CB  ALA B 105      -7.709  -9.476  67.280  1.00 15.73           C
ATOM   2205  C   ALA B 105      -7.574  -7.240  68.493  1.00 20.48           C
ATOM   2206  O   ALA B 105      -8.512  -6.761  69.147  1.00 21.63           O
ATOM   2207  N   ALA B 106      -6.298  -7.179  68.897  1.00 21.00           N
ATOM   2208  CA  ALA B 106      -5.887  -6.540  70.174  1.00 21.65           C
ATOM   2209  CB  ALA B 106      -4.370  -6.741  70.420  1.00 21.06           C
ATOM   2210  C   ALA B 106      -6.212  -5.032  70.167  1.00 22.03           C
ATOM   2211  O   ALA B 106      -6.622  -4.498  71.188  1.00 21.34           O
ATOM   2212  N   TYR B 107      -5.983  -4.361  69.024  1.00 21.18           N
ATOM   2213  CA  TYR B 107      -6.269  -2.965  68.957  1.00 22.25           C
ATOM   2214  CB  TYR B 107      -5.665  -2.227  67.734  1.00 23.68           C
ATOM   2215  CG  TYR B 107      -5.892  -0.749  67.957  1.00 25.93           C
ATOM   2216  CD1 TYR B 107      -4.994   0.000  68.762  1.00 25.36           C
ATOM   2217  CE1 TYR B 107      -5.233   1.336  69.034  1.00 24.57           C
ATOM   2218  CZ  TYR B 107      -6.415   1.939  68.566  1.00 26.44           C
ATOM   2219  OH  TYR B 107      -6.660   3.277  68.890  1.00 28.81           O
ATOM   2220  CE2 TYR B 107      -7.336   1.225  67.780  1.00 25.80           C
ATOM   2221  CD2 TYR B 107      -7.080  -0.111  67.489  1.00 25.49           C
ATOM   2222  C   TYR B 107      -7.770  -2.756  69.106  1.00 24.37           C
ATOM   2223  O   TYR B 107      -8.202  -2.004  69.987  1.00 28.98           O
ATOM   2224  N   ALA B 108      -8.581  -3.435  68.284  1.00 23.62           N
ATOM   2225  CA  ALA B 108     -10.053  -3.329  68.359  1.00 21.85           C
ATOM   2226  CB  ALA B 108     -10.686  -4.263  67.337  1.00 22.52           C
ATOM   2227  C   ALA B 108     -10.613  -3.635  69.780  1.00 23.54           C
ATOM   2228  O   ALA B 108     -11.541  -2.947  70.275  1.00 21.63           O
ATOM   2229  N   ALA B 109     -10.054  -4.678  70.414  1.00 21.74           N
ATOM   2230  CA  ALA B 109     -10.403  -5.035  71.783  1.00 22.09           C
ATOM   2231  CB  ALA B 109      -9.630  -6.267  72.214  1.00 20.02           C
ATOM   2232  C   ALA B 109     -10.118  -3.855  72.744  1.00 24.24           C
ATOM   2233  O   ALA B 109     -10.937  -3.530  73.575  1.00 23.73           O
ATOM   2234  N   SER B 110      -8.968  -3.205  72.614  1.00 23.01           N
ATOM   2235  CA  SER B 110      -8.613  -2.175  73.571  1.00 23.43           C
ATOM   2236  CB  SER B 110      -7.118  -1.779  73.432  1.00 21.55           C
ATOM   2237  OG  SER B 110      -6.938  -0.940  72.298  1.00 20.08           O
ATOM   2238  C   SER B 110      -9.516  -0.928  73.464  1.00 23.15           C
ATOM   2239  O   SER B 110      -9.518  -0.113  74.357  1.00 23.73           O
ATOM   2240  N   VAL B 111     -10.238  -0.759  72.371  1.00 23.18           N
ATOM   2241  CA  VAL B 111     -11.212   0.365  72.268  1.00 22.99           C
ATOM   2242  CB  VAL B 111     -10.972   1.289  71.039  1.00 23.13           C
ATOM   2243  CG1 VAL B 111      -9.592   1.975  71.113  1.00 22.28           C
ATOM   2244  CG2 VAL B 111     -11.125   0.532  69.722  1.00 21.24           C
ATOM   2245  C   VAL B 111     -12.660  -0.140  72.353  1.00 24.45           C
ATOM   2246  O   VAL B 111     -13.615   0.622  72.244  1.00 24.71           O
ATOM   2247  N   GLY B 112     -12.809  -1.428  72.642  1.00 25.84           N
ATOM   2248  CA  GLY B 112     -14.117  -2.017  72.865  1.00 25.47           C
ATOM   2249  C   GLY B 112     -14.951  -2.164  71.582  1.00 25.79           C
ATOM   2250  O   GLY B 112     -16.180  -2.148  71.627  1.00 24.90           O
ATOM   2251  N   ASP B 113     -14.289  -2.266  70.438  1.00 23.12           N
ATOM   2252  CA  ASP B 113     -14.968  -2.611  69.201  1.00 21.63           C
ATOM   2253  CB  ASP B 113     -14.217  -2.006  68.004  1.00 21.63           C
ATOM   2254  CG  ASP B 113     -14.970  -2.199  66.689  1.00 24.25           C
ATOM   2255  OD1 ASP B 113     -14.465  -1.769  65.618  1.00 24.36           O
ATOM   2256  OD2 ASP B 113     -16.078  -2.773  66.728  1.00 22.72           O
ATOM   2257  C   ASP B 113     -14.962  -4.142  69.122  1.00 21.88           C
ATOM   2258  O   ASP B 113     -14.149  -4.735  68.390  1.00 22.07           O
ATOM   2259  N   PHE B 114     -15.808  -4.797  69.912  1.00 20.71           N
ATOM   2260  CA  PHE B 114     -15.705  -6.261  70.031  1.00 19.11           C
ATOM   2261  CB  PHE B 114     -16.417  -6.783  71.271  1.00 19.72           C
ATOM   2262  CG  PHE B 114     -15.879  -6.192  72.557  1.00 20.00           C
ATOM   2263  CD1 PHE B 114     -14.496  -6.200  72.825  1.00 20.87           C
ATOM   2264  CE1 PHE B 114     -13.982  -5.639  73.997  1.00 20.59           C
ATOM   2265  CZ  PHE B 114     -14.863  -5.031  74.903  1.00 20.92           C
ATOM   2266  CE2 PHE B 114     -16.228  -5.026  74.641  1.00 20.62           C
ATOM   2267  CD2 PHE B 114     -16.728  -5.595  73.474  1.00 19.84           C
ATOM   2268  C   PHE B 114     -16.089  -7.010  68.771  1.00 18.71           C
ATOM   2269  O   PHE B 114     -15.448  -8.019  68.467  1.00 16.87           O
ATOM   2270  N   PRO B 115     -17.081  -6.487  67.987  1.00 18.14           N
ATOM   2271  CA  PRO B 115     -17.309  -7.221  66.731  1.00 17.20           C
ATOM   2272  CB  PRO B 115     -18.591  -6.588  66.169  1.00 16.98           C
ATOM   2273  CG  PRO B 115     -19.313  -6.132  67.397  1.00 17.26           C
ATOM   2274  CD  PRO B 115     -18.192  -5.553  68.270  1.00 17.31           C
ATOM   2275  C   PRO B 115     -16.141  -7.125  65.756  1.00 18.09           C
ATOM   2276  O   PRO B 115     -15.828  -8.109  65.058  1.00 16.21           O
ATOM   2277  N   SER B 116     -15.461  -5.975  65.712  1.00 19.16           N
ATOM   2278  CA  SER B 116     -14.242  -5.917  64.883  1.00 19.88           C
ATOM   2279  CB  SER B 116     -13.677  -4.484  64.736  1.00 21.14           C
ATOM   2280  OG  SER B 116     -14.510  -3.634  63.956  1.00 21.07           O
ATOM   2281  C   SER B 116     -13.159  -6.889  65.404  1.00 19.82           C
ATOM   2282  O   SER B 116     -12.512  -7.556  64.613  1.00 21.89           O
ATOM   2283  N   LYS B 117     -12.974  -6.975  66.722  1.00 19.81           N
ATOM   2284  CA  LYS B 117     -12.022  -7.921  67.355  1.00 19.23           C
ATOM   2285  CB  LYS B 117     -12.063  -7.776  68.905  1.00 18.86           C
ATOM   2286  CG  LYS B 117     -11.472  -8.950  69.651  1.00 20.52           C
ATOM   2287  CD  LYS B 117     -11.637  -8.897  71.179  1.00 22.71           C
ATOM   2288  CE  LYS B 117     -12.954  -9.477  71.691  1.00 24.49           C
ATOM   2289  NZ  LYS B 117     -13.308 -10.809  71.119  1.00 27.01           N
ATOM   2290  C   LYS B 117     -12.369  -9.355  66.939  1.00 19.26           C
ATOM   2291  O   LYS B 117     -11.492 -10.159  66.562  1.00 19.62           O
ATOM   2292  N   ASN B 118     -13.665  -9.673  67.000  1.00 17.94           N
ATOM   2293  CA  ASN B 118     -14.141 -10.999  66.624  1.00 18.36           C
ATOM   2294  CB  ASN B 118     -15.565 -11.231  67.109  1.00 17.86           C
ATOM   2295  CG  ASN B 118     -15.606 -11.321  68.616  1.00 19.07           C
ATOM   2296  OD1 ASN B 118     -14.644 -11.793  69.240  1.00 19.88           O
ATOM   2297  ND2 ASN B 118     -16.669 -10.831  69.216  1.00 19.11           N
ATOM   2298  C   ASN B 118     -13.929 -11.377  65.153  1.00 18.69           C
ATOM   2299  O   ASN B 118     -13.572 -12.529  64.861  1.00 17.62           O
ATOM   2300  N   LEU B 119     -14.086 -10.401  64.256  1.00 17.77           N
ATOM   2301  CA  LEU B 119     -13.790 -10.635  62.873  1.00 17.38           C
ATOM   2302  CB  LEU B 119     -14.303  -9.480  62.005  1.00 16.43           C
ATOM   2303  CG  LEU B 119     -13.791  -9.496  60.528  1.00 16.89           C
ATOM   2304  CD1 LEU B 119     -14.317 -10.726  59.760  1.00 15.30           C
ATOM   2305  CD2 LEU B 119     -14.119  -8.168  59.831  1.00 17.32           C
ATOM   2306  C   LEU B 119     -12.250 -10.874  62.718  1.00 18.97           C
ATOM   2307  O   LEU B 119     -11.814 -11.811  62.020  1.00 18.07           O
ATOM   2308  N   PHE B 120     -11.419 -10.049  63.354  1.00 18.24           N
ATOM   2309  CA  PHE B 120      -9.972 -10.300  63.258  1.00 19.88           C
ATOM   2310  CB  PHE B 120      -9.198  -9.156  63.918  1.00 19.25           C
ATOM   2311  CG  PHE B 120      -9.018  -7.907  63.040  1.00 19.36           C
ATOM   2312  CD1 PHE B 120      -8.338  -7.978  61.795  1.00 18.19           C
ATOM   2313  CE1 PHE B 120      -8.135  -6.834  61.046  1.00 18.50           C
ATOM   2314  CZ  PHE B 120      -8.607  -5.591  61.501  1.00 17.99           C
ATOM   2315  CE2 PHE B 120      -9.286  -5.514  62.716  1.00 16.83           C
ATOM   2316  CD2 PHE B 120      -9.481  -6.653  63.478  1.00 17.05           C
ATOM   2317  C   PHE B 120      -9.587 -11.693  63.898  1.00 21.50           C
ATOM   2318  O   PHE B 120      -8.731 -12.416  63.376  1.00 21.96           O
ATOM   2319  N   GLU B 121     -10.233 -12.090  64.997  1.00 22.01           N
ATOM   2320  CA  GLU B 121      -9.900 -13.392  65.625  1.00 22.32           C
ATOM   2321  CB  GLU B 121     -10.435 -13.505  67.046  1.00 22.94           C
ATOM   2322  CG  GLU B 121      -9.750 -12.616  68.071  1.00 21.01           C
ATOM   2323  CD  GLU B 121     -10.344 -12.804  69.448  1.00 24.94           C
ATOM   2324  OE1 GLU B 121     -11.217 -13.693  69.653  1.00 27.35           O
ATOM   2325  OE2 GLU B 121      -9.967 -12.064  70.369  1.00 28.82           O
ATOM   2326  C   GLU B 121     -10.374 -14.560  64.815  1.00 21.95           C
ATOM   2327  O   GLU B 121      -9.627 -15.519  64.625  1.00 26.22           O
ATOM   2328  N   GLU B 122     -11.580 -14.471  64.280  1.00 23.02           N
ATOM   2329  CA  GLU B 122     -12.057 -15.459  63.330  1.00 22.84           C
ATOM   2330  CB  GLU B 122     -13.523 -15.228  62.938  1.00 24.53           C
ATOM   2331  CG  GLU B 122     -13.969 -15.961  61.658  1.00 33.55           C
ATOM   2332  CD  GLU B 122     -15.288 -15.453  61.001  1.00 40.81           C
ATOM   2333  OE1 GLU B 122     -15.861 -16.176  60.143  1.00 46.73           O
ATOM   2334  OE2 GLU B 122     -15.778 -14.340  61.315  1.00 40.65           O
ATOM   2335  C   GLU B 122     -11.102 -15.559  62.114  1.00 22.11           C
ATOM   2336  O   GLU B 122     -10.750 -16.660  61.741  1.00 22.39           O
ATOM   2337  N   LEU B 123     -10.682 -14.451  61.494  1.00 20.22           N
ATOM   2338  CA  LEU B 123      -9.750 -14.563  60.388  1.00 20.22           C
ATOM   2339  CB  LEU B 123      -9.633 -13.276  59.576  1.00 21.48           C
ATOM   2340  CG  LEU B 123     -10.901 -12.722  58.885  1.00 23.92           C
ATOM   2341  CD1 LEU B 123     -10.571 -11.723  57.812  1.00 25.05           C
ATOM   2342  CD2 LEU B 123     -11.755 -13.805  58.290  1.00 24.48           C
ATOM   2343  C   LEU B 123      -8.359 -15.094  60.801  1.00 21.80           C
ATOM   2344  O   LEU B 123      -7.693 -15.858  60.029  1.00 21.52           O
ATOM   2345  N   MET B 124      -7.919 -14.692  61.999  1.00 19.61           N
ATOM   2346  CA  MET B 124      -6.669 -15.178  62.537  1.00 19.52           C
ATOM   2347  CB  MET B 124      -6.322 -14.530  63.900  1.00 18.89           C
ATOM   2348  CG  MET B 124      -4.849 -14.659  64.291  1.00 17.69           C
ATOM   2349  SD  MET B 124      -4.542 -14.259  66.036  1.00 18.45           S
ATOM   2350  CE  MET B 124      -2.944 -15.112  66.351  1.00 16.39           C
ATOM   2351  C   MET B 124      -6.671 -16.712  62.575  1.00 19.16           C
ATOM   2352  O   MET B 124      -5.735 -17.330  62.040  1.00 18.22           O
ATOM   2353  N   GLY B 125      -7.737 -17.316  63.132  1.00 17.90           N
ATOM   2354  CA  GLY B 125      -7.919 -18.775  63.118  1.00 16.75           C
ATOM   2355  C   GLY B 125      -7.944 -19.455  61.739  1.00 19.67           C
ATOM   2356  O   GLY B 125      -7.272 -20.489  61.553  1.00 23.01           O
ATOM   2357  N   ASP B 126      -8.696 -18.909  60.773  1.00 18.96           N
ATOM   2358  CA  ASP B 126      -8.676 -19.358  59.373  1.00 20.80           C
ATOM   2359  CB  ASP B 126      -9.638 -18.510  58.479  1.00 21.39           C
ATOM   2360  CG  ASP B 126     -11.139 -18.590  58.928  1.00 24.91           C
ATOM   2361  OD1 ASP B 126     -11.502 -19.511  59.695  1.00 25.44           O
ATOM   2362  OD2 ASP B 126     -11.987 -17.729  58.506  1.00 26.45           O
ATOM   2363  C   ASP B 126      -7.235 -19.313  58.804  1.00 21.26           C
ATOM   2364  O   ASP B 126      -6.793 -20.274  58.176  1.00 20.26           O
ATOM   2365  N   GLU B 127      -6.512 -18.212  59.045  1.00 20.95           N
ATOM   2366  CA  GLU B 127      -5.166 -18.083  58.509  1.00 23.67           C
ATOM   2367  CB  GLU B 127      -4.545 -16.673  58.670  1.00 23.14           C
ATOM   2368  CG  GLU B 127      -5.229 -15.512  57.970  1.00 24.40           C
ATOM   2369  CD  GLU B 127      -5.781 -15.817  56.601  1.00 26.92           C
ATOM   2370  OE1 GLU B 127      -5.170 -16.575  55.843  1.00 29.47           O
ATOM   2371  OE2 GLU B 127      -6.841 -15.282  56.258  1.00 28.09           O
ATOM   2372  C   GLU B 127      -4.250 -19.140  59.123  1.00 23.95           C
ATOM   2373  O   GLU B 127      -3.410 -19.719  58.425  1.00 23.55           O
ATOM   2374  N   GLU B 128      -4.469 -19.427  60.402  1.00 23.90           N
ATOM   2375  CA  GLU B 128      -3.795 -20.556  61.070  1.00 24.14           C
ATOM   2376  CB  GLU B 128      -3.967 -20.498  62.594  1.00 23.45           C
ATOM   2377  CG  GLU B 128      -3.139 -19.355  63.182  1.00 23.10           C
ATOM   2378  CD  GLU B 128      -2.927 -19.467  64.663  1.00 25.34           C
ATOM   2379  OE1 GLU B 128      -3.417 -20.453  65.255  1.00 25.60           O
ATOM   2380  OE2 GLU B 128      -2.290 -18.546  65.251  1.00 28.66           O
ATOM   2381  C   GLU B 128      -4.071 -21.931  60.450  1.00 24.07           C
ATOM   2382  O   GLU B 128      -3.143 -22.751  60.326  1.00 24.05           O
ATOM   2383  N   HIS B 129      -5.298 -22.155  59.979  1.00 25.51           N
ATOM   2384  CA  HIS B 129      -5.606 -23.388  59.233  1.00 26.31           C
ATOM   2385  CB  HIS B 129      -7.124 -23.585  59.028  1.00 29.64           C
ATOM   2386  CG  HIS B 129      -7.857 -24.112  60.262  1.00 43.35           C
ATOM   2387  ND1 HIS B 129      -7.559 -25.319  60.844  1.00 46.72           N
ATOM   2388  CE1 HIS B 129      -8.373 -25.510  61.925  1.00 46.07           C
ATOM   2389  NE2 HIS B 129      -9.192 -24.431  62.041  1.00 42.34           N
ATOM   2390  CD2 HIS B 129      -8.917 -23.555  61.032  1.00 42.52           C
ATOM   2391  C   HIS B 129      -4.857 -23.400  57.909  1.00 25.96           C
ATOM   2392  O   HIS B 129      -4.396 -24.460  57.459  1.00 25.12           O
ATOM   2393  N   HIS B 130      -4.747 -22.241  57.246  1.00 24.00           N
ATOM   2394  CA  HIS B 130      -3.997 -22.189  56.017  1.00 22.92           C
ATOM   2395  CB  HIS B 130      -4.160 -20.880  55.299  1.00 24.44           C
ATOM   2396  CG  HIS B 130      -5.576 -20.619  54.802  1.00 31.01           C
ATOM   2397  ND1 HIS B 130      -5.986 -19.404  54.343  1.00 31.32           N
ATOM   2398  CE1 HIS B 130      -7.285 -19.472  53.963  1.00 31.10           C
ATOM   2399  NE2 HIS B 130      -7.725 -20.704  54.218  1.00 32.81           N
ATOM   2400  CD2 HIS B 130      -6.701 -21.448  54.737  1.00 34.25           C
ATOM   2401  C   HIS B 130      -2.546 -22.538  56.259  1.00 22.22           C
ATOM   2402  O   HIS B 130      -1.949 -23.298  55.465  1.00 21.42           O
ATOM   2403  N   ILE B 131      -1.995 -22.027  57.368  1.00 20.70           N
ATOM   2404  CA  ILE B 131      -0.592 -22.220  57.738  1.00 21.17           C
ATOM   2405  CB  ILE B 131      -0.154 -21.301  58.938  1.00 20.18           C
ATOM   2406  CG1 ILE B 131      -0.087 -19.847  58.511  1.00 19.07           C
ATOM   2407  CD1 ILE B 131      -0.064 -18.852  59.659  1.00 19.56           C
ATOM   2408  CG2 ILE B 131       1.194 -21.699  59.544  1.00 17.45           C
ATOM   2409  C   ILE B 131      -0.348 -23.706  58.036  1.00 22.11           C
ATOM   2410  O   ILE B 131       0.649 -24.264  57.603  1.00 22.50           O
ATOM   2411  N   ASP B 132      -1.280 -24.349  58.740  1.00 24.43           N
ATOM   2412  CA  ASP B 132      -1.205 -25.781  59.015  1.00 23.19           C
ATOM   2413  CB  ASP B 132      -2.419 -26.147  59.811  1.00 24.75           C
ATOM   2414  CG  ASP B 132      -2.351 -27.557  60.406  1.00 28.56           C
ATOM   2415  OD1 ASP B 132      -1.262 -28.169  60.488  1.00 29.16           O
ATOM   2416  OD2 ASP B 132      -3.433 -28.047  60.803  1.00 30.59           O
ATOM   2417  C   ASP B 132      -1.151 -26.612  57.735  1.00 23.99           C
ATOM   2418  O   ASP B 132      -0.348 -27.570  57.599  1.00 23.81           O
ATOM   2419  N   PHE B 133      -2.014 -26.264  56.783  1.00 22.61           N
ATOM   2420  CA  PHE B 133      -1.971 -26.902  55.473  1.00 22.32           C
ATOM   2421  CB  PHE B 133      -3.106 -26.384  54.600  1.00 21.09           C
ATOM   2422  CG  PHE B 133      -3.008 -26.811  53.175  1.00 19.05           C
ATOM   2423  CD1 PHE B 133      -3.305 -28.117  52.811  1.00 20.05           C
ATOM   2424  CE1 PHE B 133      -3.200 -28.535  51.491  1.00 19.80           C
ATOM   2425  CZ  PHE B 133      -2.804 -27.629  50.518  1.00 20.10           C
ATOM   2426  CE2 PHE B 133      -2.508 -26.312  50.879  1.00 19.86           C
ATOM   2427  CD2 PHE B 133      -2.623 -25.910  52.197  1.00 18.03           C
ATOM   2428  C   PHE B 133      -0.568 -26.740  54.783  1.00 24.69           C
ATOM   2429  O   PHE B 133       0.096 -27.753  54.489  1.00 28.97           O
ATOM   2430  N   LEU B 134      -0.115 -25.501  54.528  1.00 22.19           N
ATOM   2431  CA  LEU B 134       1.190 -25.273  53.858  1.00 21.05           C
ATOM   2432  CB  LEU B 134       1.440 -23.781  53.604  1.00 19.27           C
ATOM   2433  CG  LEU B 134       0.282 -23.129  52.832  1.00 18.74           C
ATOM   2434  CD1 LEU B 134       0.135 -21.605  53.011  1.00 16.95           C
ATOM   2435  CD2 LEU B 134       0.342 -23.562  51.372  1.00 16.90           C
ATOM   2436  C   LEU B 134       2.374 -25.903  54.602  1.00 22.35           C
ATOM   2437  O   LEU B 134       3.240 -26.526  53.953  1.00 23.81           O
ATOM   2438  N   GLU B 135       2.418 -25.786  55.945  1.00 20.66           N
ATOM   2439  CA  GLU B 135       3.494 -26.435  56.684  1.00 20.78           C
ATOM   2440  CB  GLU B 135       3.499 -26.096  58.165  1.00 20.28           C
ATOM   2441  CG  GLU B 135       3.790 -24.633  58.494  1.00 21.88           C
ATOM   2442  CD  GLU B 135       3.609 -24.348  59.992  1.00 25.56           C
ATOM   2443  OE1 GLU B 135       2.744 -25.003  60.644  1.00 27.07           O
ATOM   2444  OE2 GLU B 135       4.322 -23.460  60.539  1.00 28.21           O
ATOM   2445  C   GLU B 135       3.431 -27.949  56.456  1.00 21.77           C
ATOM   2446  O   GLU B 135       4.460 -28.577  56.229  1.00 21.55           O
ATOM   2447  N   THR B 136       2.230 -28.539  56.478  1.00 21.23           N
ATOM   2448  CA  THR B 136       2.112 -29.972  56.228  1.00 21.15           C
ATOM   2449  CB  THR B 136       0.650 -30.424  56.451  1.00 23.65           C
ATOM   2450  OG1 THR B 136       0.312 -30.190  57.827  1.00 27.94           O
ATOM   2451  CG2 THR B 136       0.377 -31.903  56.074  1.00 20.82           C
ATOM   2452  C   THR B 136       2.694 -30.308  54.838  1.00 21.00           C
ATOM   2453  O   THR B 136       3.452 -31.247  54.702  1.00 20.91           O
ATOM   2454  N   GLN B 137       2.395 -29.507  53.813  1.00 22.12           N
ATOM   2455  CA  GLN B 137       2.937 -29.777  52.470  1.00 22.09           C
ATOM   2456  CB  GLN B 137       2.409 -28.816  51.413  1.00 19.33           C
ATOM   2457  CG  GLN B 137       0.885 -28.737  51.267  1.00 20.15           C
ATOM   2458  CD  GLN B 137       0.111 -30.050  51.496  1.00 21.13           C
ATOM   2459  OE1 GLN B 137      -0.542 -30.200  52.543  1.00 22.79           O
ATOM   2460  NE2 GLN B 137       0.120 -30.956  50.523  1.00 16.84           N
ATOM   2461  C   GLN B 137       4.470 -29.756  52.490  1.00 23.50           C
ATOM   2462  O   GLN B 137       5.128 -30.610  51.854  1.00 22.58           O
ATOM   2463  N   LEU B 138       5.039 -28.779  53.207  1.00 23.40           N
ATOM   2464  CA  LEU B 138       6.495 -28.626  53.178  1.00 23.39           C
ATOM   2465  CB  LEU B 138       6.938 -27.247  53.638  1.00 20.90           C
ATOM   2466  CG  LEU B 138       6.728 -26.125  52.605  1.00 21.69           C
ATOM   2467  CD1 LEU B 138       6.738 -24.803  53.375  1.00 22.02           C
ATOM   2468  CD2 LEU B 138       7.745 -26.106  51.446  1.00 17.99           C
ATOM   2469  C   LEU B 138       7.177 -29.776  53.945  1.00 25.42           C
ATOM   2470  O   LEU B 138       8.289 -30.208  53.589  1.00 28.53           O
ATOM   2471  N   ASP B 139       6.480 -30.311  54.947  1.00 25.32           N
ATOM   2472  CA  ASP B 139       6.925 -31.498  55.597  1.00 25.74           C
ATOM   2473  CB  ASP B 139       6.074 -31.765  56.836  1.00 28.67           C
ATOM   2474  CG  ASP B 139       6.762 -32.726  57.795  1.00 32.42           C
ATOM   2475  OD1 ASP B 139       7.892 -32.391  58.198  1.00 33.42           O
ATOM   2476  OD2 ASP B 139       6.226 -33.836  58.080  1.00 35.73           O
ATOM   2477  C   ASP B 139       6.936 -32.726  54.613  1.00 25.40           C
ATOM   2478  O   ASP B 139       7.897 -33.516  54.565  1.00 24.38           O
ATOM   2479  N   LEU B 140       5.880 -32.878  53.830  1.00 23.60           N
ATOM   2480  CA  LEU B 140       5.864 -33.922  52.807  1.00 23.71           C
ATOM   2481  CB  LEU B 140       4.501 -33.963  52.099  1.00 21.20           C
ATOM   2482  CG  LEU B 140       3.355 -34.521  52.953  1.00 20.35           C
ATOM   2483  CD1 LEU B 140       3.637 -36.002  53.246  1.00 19.53           C
ATOM   2484  CD2 LEU B 140       2.004 -34.345  52.277  1.00 18.46           C
ATOM   2485  C   LEU B 140       7.071 -33.770  51.812  1.00 23.69           C
ATOM   2486  O   LEU B 140       7.837 -34.729  51.563  1.00 23.76           O
ATOM   2487  N   VAL B 141       7.271 -32.568  51.308  1.00 21.42           N
ATOM   2488  CA  VAL B 141       8.389 -32.311  50.414  1.00 22.82           C
ATOM   2489  CB  VAL B 141       8.410 -30.840  49.880  1.00 20.35           C
ATOM   2490  CG1 VAL B 141       9.713 -30.556  49.168  1.00 18.97           C
ATOM   2491  CG2 VAL B 141       7.221 -30.572  48.963  1.00 17.37           C
ATOM   2492  C   VAL B 141       9.720 -32.677  51.085  1.00 24.80           C
ATOM   2493  O   VAL B 141      10.592 -33.243  50.421  1.00 26.45           O
ATOM   2494  N   SER B 142       9.903 -32.391  52.380  1.00 26.61           N
ATOM   2495  CA  SER B 142      11.213 -32.715  52.974  1.00 26.94           C
ATOM   2496  CB  SER B 142      11.652 -31.759  54.080  1.00 27.75           C
ATOM   2497  OG  SER B 142      10.830 -31.936  55.175  1.00 30.10           O
ATOM   2498  C   SER B 142      11.397 -34.160  53.397  1.00 26.98           C
ATOM   2499  O   SER B 142      12.511 -34.618  53.390  1.00 29.03           O
ATOM   2500  N   LYS B 143      10.344 -34.874  53.764  1.00 25.89           N
ATOM   2501  CA  LYS B 143      10.469 -36.298  54.051  1.00 25.92           C
ATOM   2502  CB  LYS B 143       9.312 -36.799  54.931  1.00 28.94           C
ATOM   2503  CG  LYS B 143       9.538 -36.687  56.449  1.00 33.26           C
ATOM   2504  CD  LYS B 143       9.685 -35.240  56.938  1.00 40.21           C
ATOM   2505  CE  LYS B 143       9.658 -35.119  58.463  1.00 43.69           C
ATOM   2506  NZ  LYS B 143       8.361 -35.640  59.033  1.00 46.39           N
ATOM   2507  C   LYS B 143      10.536 -37.142  52.775  1.00 26.29           C
ATOM   2508  O   LYS B 143      11.173 -38.201  52.776  1.00 27.06           O
ATOM   2509  N   LEU B 144       9.903 -36.681  51.679  1.00 24.96           N
ATOM   2510  CA  LEU B 144       9.809 -37.485  50.446  1.00 21.64           C
ATOM   2511  CB  LEU B 144       8.341 -37.826  50.084  1.00 21.54           C
ATOM   2512  CG  LEU B 144       7.210 -38.278  51.055  1.00 21.80           C
ATOM   2513  CD1 LEU B 144       5.843 -37.909  50.433  1.00 19.13           C
ATOM   2514  CD2 LEU B 144       7.280 -39.749  51.506  1.00 17.86           C
ATOM   2515  C   LEU B 144      10.563 -36.929  49.213  1.00 21.40           C
ATOM   2516  O   LEU B 144      10.744 -37.635  48.238  1.00 21.20           O
ATOM   2517  N   GLY B 145      11.026 -35.692  49.251  1.00 20.89           N
ATOM   2518  CA  GLY B 145      11.610 -35.085  48.038  1.00 21.27           C
ATOM   2519  C   GLY B 145      10.489 -34.423  47.239  1.00 21.72           C
ATOM   2520  O   GLY B 145       9.354 -34.911  47.241  1.00 22.65           O
ATOM   2521  N   LEU B 146      10.784 -33.314  46.568  1.00 21.74           N
ATOM   2522  CA  LEU B 146       9.727 -32.559  45.854  1.00 22.27           C
ATOM   2523  CB  LEU B 146      10.248 -31.230  45.291  1.00 20.28           C
ATOM   2524  CG  LEU B 146       9.214 -30.408  44.452  1.00 22.06           C
ATOM   2525  CD1 LEU B 146       8.022 -29.935  45.281  1.00 20.23           C
ATOM   2526  CD2 LEU B 146       9.823 -29.206  43.708  1.00 18.69           C
ATOM   2527  C   LEU B 146       8.999 -33.396  44.767  1.00 22.31           C
ATOM   2528  O   LEU B 146       7.760 -33.298  44.611  1.00 19.80           O
ATOM   2529  N   GLU B 147       9.764 -34.241  44.059  1.00 21.42           N
ATOM   2530  CA  GLU B 147       9.212 -35.007  42.922  1.00 19.88           C
ATOM   2531  CB  GLU B 147      10.334 -35.684  42.111  1.00 20.61           C
ATOM   2532  CG  GLU B 147      11.330 -34.744  41.431  1.00 23.23           C
ATOM   2533  CD  GLU B 147      12.182 -33.953  42.433  1.00 27.61           C
ATOM   2534  OE1 GLU B 147      12.747 -34.584  43.355  1.00 28.09           O
ATOM   2535  OE2 GLU B 147      12.238 -32.686  42.344  1.00 30.45           O
ATOM   2536  C   GLU B 147       8.138 -36.032  43.337  1.00 19.33           C
ATOM   2537  O   GLU B 147       7.078 -36.092  42.716  1.00 20.05           O
ATOM   2538  N   LEU B 148       8.404 -36.849  44.365  1.00 18.40           N
ATOM   2539  CA  LEU B 148       7.396 -37.778  44.893  1.00 18.44           C
ATOM   2540  CB  LEU B 148       7.946 -38.667  46.020  1.00 19.09           C
ATOM   2541  CG  LEU B 148       8.751 -39.885  45.566  1.00 19.63           C
ATOM   2542  CD1 LEU B 148       9.257 -40.711  46.759  1.00 17.74           C
ATOM   2543  CD2 LEU B 148       7.837 -40.730  44.670  1.00 18.56           C
ATOM   2544  C   LEU B 148       6.204 -36.997  45.424  1.00 19.02           C
ATOM   2545  O   LEU B 148       5.056 -37.408  45.244  1.00 20.59           O
ATOM   2546  N   TYR B 149       6.444 -35.860  46.060  1.00 17.42           N
ATOM   2547  CA  TYR B 149       5.310 -35.187  46.621  1.00 18.80           C
ATOM   2548  CB  TYR B 149       5.738 -33.999  47.503  1.00 18.43           C
ATOM   2549  CG  TYR B 149       4.618 -33.033  47.749  1.00 17.20           C
ATOM   2550  CD1 TYR B 149       3.619 -33.331  48.682  1.00 17.67           C
ATOM   2551  CE1 TYR B 149       2.565 -32.454  48.924  1.00 17.21           C
ATOM   2552  CZ  TYR B 149       2.473 -31.237  48.234  1.00 17.42           C
ATOM   2553  OH  TYR B 149       1.387 -30.375  48.509  1.00 18.13           O
ATOM   2554  CE2 TYR B 149       3.433 -30.914  47.277  1.00 17.85           C
ATOM   2555  CD2 TYR B 149       4.519 -31.827  47.033  1.00 18.09           C
ATOM   2556  C   TYR B 149       4.358 -34.718  45.489  1.00 19.14           C
ATOM   2557  O   TYR B 149       3.171 -35.072  45.492  1.00 19.93           O
ATOM   2558  N   ALA B 150       4.911 -33.942  44.554  1.00 17.85           N
ATOM   2559  CA  ALA B 150       4.188 -33.319  43.449  1.00 17.94           C
ATOM   2560  CB  ALA B 150       5.147 -32.401  42.673  1.00 16.37           C
ATOM   2561  C   ALA B 150       3.561 -34.393  42.498  1.00 18.12           C
ATOM   2562  O   ALA B 150       2.442 -34.217  41.996  1.00 16.90           O
ATOM   2563  N   GLN B 151       4.275 -35.505  42.292  1.00 16.95           N
ATOM   2564  CA  GLN B 151       3.777 -36.545  41.418  1.00 18.64           C
ATOM   2565  CB  GLN B 151       4.776 -37.708  41.310  1.00 18.09           C
ATOM   2566  CG  GLN B 151       4.402 -38.702  40.226  1.00 18.55           C
ATOM   2567  CD  GLN B 151       3.934 -40.055  40.738  1.00 18.43           C
ATOM   2568  OE1 GLN B 151       3.366 -40.144  41.809  1.00 18.88           O
ATOM   2569  NE2 GLN B 151       4.140 -41.114  39.941  1.00 17.94           N
ATOM   2570  C   GLN B 151       2.431 -37.067  41.932  1.00 20.17           C
ATOM   2571  O   GLN B 151       1.520 -37.360  41.129  1.00 20.38           O
ATOM   2572  N   HIS B 152       2.324 -37.225  43.264  1.00 20.64           N
ATOM   2573  CA  HIS B 152       1.094 -37.741  43.852  1.00 20.54           C
ATOM   2574  CB  HIS B 152       1.215 -37.811  45.362  1.00 20.70           C
ATOM   2575  CG  HIS B 152      -0.019 -38.354  46.041  1.00 20.37           C
ATOM   2576  ND1 HIS B 152      -0.287 -39.685  46.116  1.00 20.92           N
ATOM   2577  CE1 HIS B 152      -1.456 -39.879  46.723  1.00 19.11           C
ATOM   2578  NE2 HIS B 152      -1.951 -38.675  47.067  1.00 20.30           N
ATOM   2579  CD2 HIS B 152      -1.088 -37.706  46.645  1.00 19.83           C
ATOM   2580  C   HIS B 152      -0.080 -36.870  43.456  1.00 20.49           C
ATOM   2581  O   HIS B 152      -1.210 -37.378  43.348  1.00 18.50           O
ATOM   2582  N   HIS B 153       0.189 -35.579  43.186  1.00 18.83           N
ATOM   2583  CA  HIS B 153      -0.884 -34.610  43.009  1.00 20.04           C
ATOM   2584  CB  HIS B 153      -0.667 -33.414  43.934  1.00 20.41           C
ATOM   2585  CG  HIS B 153      -0.920 -33.714  45.393  1.00 21.29           C
ATOM   2586  ND1 HIS B 153      -2.125 -34.137  45.849  1.00 24.17           N
ATOM   2587  CE1 HIS B 153      -2.064 -34.314  47.208  1.00 25.81           C
ATOM   2588  NE2 HIS B 153      -0.810 -34.008  47.610  1.00 24.00           N
ATOM   2589  CD2 HIS B 153      -0.079 -33.627  46.514  1.00 21.47           C
ATOM   2590  C   HIS B 153      -1.151 -34.186  41.565  1.00 20.60           C
ATOM   2591  O   HIS B 153      -1.864 -33.200  41.277  1.00 19.64           O
ATOM   2592  N   ILE B 154      -0.618 -34.956  40.633  1.00 19.24           N
ATOM   2593  CA  ILE B 154      -0.889 -34.725  39.248  1.00 19.14           C
ATOM   2594  CB  ILE B 154      -0.071 -35.719  38.384  1.00 18.94           C
ATOM   2595  CG1 ILE B 154       1.444 -35.389  38.516  1.00 17.17           C
ATOM   2596  CD1 ILE B 154       2.295 -36.246  37.609  1.00 16.82           C
ATOM   2597  CG2 ILE B 154      -0.523 -35.699  36.935  1.00 15.74           C
ATOM   2598  C   ILE B 154      -2.390 -34.735  38.945  1.00 20.37           C
ATOM   2599  O   ILE B 154      -2.874 -33.869  38.240  1.00 22.81           O
ATOM   2600  N   GLY B 155      -3.140 -35.680  39.496  1.00 20.25           N
ATOM   2601  CA  GLY B 155      -4.560 -35.785  39.165  1.00 24.36           C
ATOM   2602  C   GLY B 155      -4.907 -36.584  37.911  1.00 27.27           C
ATOM   2603  O   GLY B 155      -4.072 -37.337  37.368  1.00 29.86           O
ATOM   2604  N   LYS B 156      -6.148 -36.423  37.462  1.00 30.43           N
ATOM   2605  CA  LYS B 156      -6.724 -37.167  36.322  1.00 34.52           C
ATOM   2606  CB  LYS B 156      -8.203 -37.547  36.568  1.00 32.82           C
ATOM   2607  CG  LYS B 156      -8.511 -38.438  37.770  1.00 36.56           C
ATOM   2608  CD  LYS B 156      -7.313 -39.238  38.312  1.00 48.11           C
ATOM   2609  CE  LYS B 156      -7.296 -40.756  38.031  1.00 52.85           C
ATOM   2610  NZ  LYS B 156      -8.266 -41.544  38.865  1.00 44.99           N
ATOM   2611  C   LYS B 156      -6.609 -36.322  35.057  1.00 38.27           C
ATOM   2612  O   LYS B 156      -6.185 -35.158  35.108  1.00 43.70           O
ATOM   2613  N   LEU B 157      -6.963 -36.917  33.924  1.00 41.60           N
ATOM   2614  CA  LEU B 157      -6.946 -36.220  32.636  1.00 44.56           C
ATOM   2615  CB  LEU B 157      -6.205 -37.071  31.586  1.00 38.28           C
ATOM   2616  CG  LEU B 157      -4.748 -37.394  32.006  1.00 36.44           C
ATOM   2617  CD1 LEU B 157      -4.012 -38.316  31.056  1.00 30.32           C
ATOM   2618  CD2 LEU B 157      -3.944 -36.105  32.191  1.00 33.08           C
ATOM   2619  C   LEU B 157      -8.347 -35.754  32.171  1.00 53.18           C
ATOM   2620  O   LEU B 157      -9.359 -36.462  32.372  1.00 51.25           O
ATOM   2621  N   ASP B 158      -8.395 -34.546  31.589  1.00 64.62           N
ATOM   2622  CA  ASP B 158      -9.632 -33.949  31.026  1.00 71.45           C
ATOM   2623  CB  ASP B 158      -9.359 -32.557  30.404  1.00 73.40           C
ATOM   2624  CG  ASP B 158      -8.724 -31.566  31.395  1.00 78.52           C
ATOM   2625  OD1 ASP B 158      -9.215 -31.460  32.551  1.00 68.23           O
ATOM   2626  OD2 ASP B 158      -7.732 -30.890  31.004  1.00 73.22           O
ATOM   2627  C   ASP B 158     -10.210 -34.859  29.947  1.00 74.61           C
ATOM   2628  O   ASP B 158      -9.453 -35.495  29.206  1.00 72.95           O
ATOM   2629  N   ASP B 159     -11.542 -34.908  29.855  1.00 84.23           N
ATOM   2630  CA  ASP B 159     -12.253 -35.756  28.872  1.00 88.39           C
ATOM   2631  CB  ASP B 159     -13.786 -35.587  29.009  1.00 88.39           C
ATOM   2632  CG  ASP B 159     -14.386 -36.411  30.162  1.00 86.38           C
ATOM   2633  OD1 ASP B 159     -15.179 -37.343  29.881  1.00 80.16           O
ATOM   2634  OD2 ASP B 159     -14.081 -36.123  31.343  1.00 78.71           O
ATOM   2635  C   ASP B 159     -11.795 -35.511  27.408  1.00 84.00           C
ATOM   2636  O   ASP B 159     -11.511 -36.433  26.634  1.00 67.46           O
ATOM   2637  OXT ASP B 159     -11.679 -34.369  26.957  1.00 84.08           O
ATOM   2638 FE    FE B 163      -7.824 -14.665  54.509  1.00 20.45          FE
ATOM   2639 FE    FE B 164      -5.274 -17.522  53.787  0.40 38.80          FE
ATOM   2640  O   HOH W   1      -3.469 -22.540  33.551  1.00 18.37           O
ATOM   2641  O   HOH W   2      -8.142   3.674  56.393  1.00 20.54           O
ATOM   2642  O   HOH W   3     -22.646  -3.265  52.071  1.00 19.28           O
ATOM   2643  O   HOH W   4      11.046 -37.037  45.521  1.00 20.89           O
ATOM   2644  O   HOH W   5       3.710  -8.596  29.386  1.00 17.26           O
ATOM   2645  O   HOH W   6     -25.385  15.150  37.749  1.00 30.74           O
ATOM   2646  O   HOH W   7       1.437 -11.155  38.897  1.00 19.93           O
ATOM   2647  O   HOH W   8       5.893 -11.911  30.045  1.00 24.92           O
ATOM   2648  O   HOH W   9     -37.071  11.015  40.423  1.00 26.73           O
ATOM   2649  O   HOH W  10      15.174 -25.182  48.484  1.00 35.66           O
ATOM   2650  O   HOH W  11      10.005 -28.531  52.420  1.00 20.85           O
ATOM   2651  O   HOH W  13     -25.774  -8.282  28.192  1.00 25.84           O
ATOM   2652  O   HOH W  14       0.868 -41.670  44.667  1.00 21.83           O
ATOM   2653  O   HOH W  15      12.205 -25.229  44.996  1.00 30.22           O
ATOM   2654  O   HOH W  16     -33.272  -1.812  51.338  1.00 16.48           O
ATOM   2655  O   HOH W  17     -28.333  10.091  33.638  1.00 21.30           O
ATOM   2656  O   HOH W  18     -29.666   5.698  49.796  1.00 40.47           O
ATOM   2657  O   HOH W  21      -3.495   0.416  61.777  1.00 26.05           O
ATOM   2658  O   HOH W  22     -21.499   7.322  22.672  1.00 35.41           O
ATOM   2659  O   HOH W  23       0.811 -41.194  41.547  1.00 27.52           O
ATOM   2660  O   HOH W  24       2.482 -15.006  62.327  1.00 30.40           O
ATOM   2661  O   HOH W  25     -14.006   4.204  49.219  1.00 24.98           O
ATOM   2662  O   HOH W  28     -11.900   5.888  56.038  1.00 22.34           O
ATOM   2663  O   HOH W  30       1.050 -14.865  20.299  1.00 19.40           O
ATOM   2664  O   HOH W  31      -6.502 -24.630  54.256  1.00 31.33           O
ATOM   2665  O   HOH W  32       7.682 -11.581  19.776  1.00 25.25           O
ATOM   2666  O   HOH W  33     -25.354  -9.079  49.314  1.00 28.32           O
ATOM   2667  O   HOH W  35      -5.548  -5.948  11.937  1.00 37.42           O
ATOM   2668  O   HOH W  36     -14.794   2.654  23.682  1.00 23.08           O
ATOM   2669  O   HOH W  37     -14.964   1.040  65.612  1.00 30.14           O
ATOM   2670  O   HOH W  38      -4.561 -35.585  45.264  1.00 15.74           O
ATOM   2671  O   HOH W  41     -35.617  -4.569  40.709  1.00 18.59           O
ATOM   2672  O   HOH W  42      -1.624 -18.274  18.514  1.00 22.98           O
ATOM   2673  O   HOH W  43     -21.154 -11.196  49.067  1.00 33.89           O
ATOM   2674  O   HOH W  46      -0.961 -29.853  62.565  1.00 29.89           O
ATOM   2675  O   HOH W  49     -34.144  -7.677  47.241  1.00 23.13           O
ATOM   2676  O   HOH W  50     -11.344 -21.376  36.922  1.00 28.34           O
ATOM   2677  O   HOH W  51     -21.745   3.756  50.688  1.00 43.75           O
ATOM   2678  O   HOH W  52      -1.429 -18.380  67.568  1.00 31.95           O
ATOM   2679  O   HOH W  53       3.068 -29.943  59.410  1.00 28.66           O
ATOM   2680  O   HOH W  54      10.614 -31.071  40.543  1.00 28.98           O
ATOM   2681  O   HOH W  56     -18.116 -12.662  60.306  1.00 35.06           O
ATOM   2682  O   HOH W  57      -1.233 -23.467  29.715  1.00 17.19           O
ATOM   2683  O   HOH W  58     -19.343 -10.899  30.668  1.00 39.25           O
ATOM   2684  O   HOH W  59      10.638 -40.410  54.771  1.00 23.80           O
ATOM   2685  O   HOH W  66     -20.682  -5.769  60.617  1.00 34.98           O
ATOM   2686  O   HOH W  67     -31.383  -7.227  40.484  1.00 17.90           O
ATOM   2687  O   HOH W  69     -40.052  -2.293  42.847  1.00 31.73           O
ATOM   2688  O   HOH W  71      -5.229  -1.480  31.625  1.00 27.08           O
ATOM   2689  O   HOH W  72      -2.160 -30.863  58.637  1.00 33.03           O
ATOM   2690  O   HOH W  73      -2.818 -21.747  30.813  1.00 17.88           O
ATOM   2691  O   HOH W  74     -28.985  -7.415  47.412  1.00 30.32           O
ATOM   2692  O   HOH W  76     -13.801 -16.846  21.306  1.00 35.92           O
ATOM   2693  O   HOH W  77     -11.374 -26.066  43.442  1.00 24.74           O
ATOM   2694  O   HOH W  78      -7.804 -29.156  38.280  1.00 37.42           O
ATOM   2695  O   HOH W  80     -27.740   6.755  28.381  1.00 28.87           O
ATOM   2696  O   HOH W  82     -30.890  -2.309  27.277  1.00 30.79           O
ATOM   2697  O   HOH W  83      -9.945  -8.331  15.028  1.00 31.45           O
ATOM   2698  O   HOH W  89      -5.366 -38.043  45.155  1.00 27.20           O
ATOM   2699  O   HOH W  90     -20.661   3.942  54.644  1.00 31.21           O
ATOM   2700  O   HOH W  96     -17.943  -8.051  57.813  1.00 24.58           O
ATOM   2701  O   HOH W  97     -16.309 -13.594  64.014  1.00 36.55           O
ATOM   2702  O   HOH W 108       4.027 -20.564  31.194  1.00 28.50           O
ATOM   2703  O   HOH W 121       4.123 -17.218  62.184  1.00 22.75           O
ATOM   2704  O   HOH W 123     -12.770   2.912  19.709  1.00 24.08           O
ATOM   2705  O   HOH W 133      -8.481   2.039  26.403  1.00 30.84           O
ATOM   2706  O   HOH W 144      -7.924 -18.014  28.106  1.00 26.21           O
ATOM   2707  O   HOH W 145      -6.809   1.694  24.207  1.00 25.87           O
ATOM   2708  O   HOH W 147      13.198 -31.771  46.957  1.00 25.89           O
ATOM   2709  O   HOH W 149     -42.940  -1.836  42.939  0.50 24.98           O
ATOM   2710  O   HOH W 150     -42.718  -2.191  40.296  1.00 42.40           O
ATOM   2711  O   HOH W 151      -6.920  -9.698  44.311  1.00 15.38           O
ATOM   2712  O   HOH W 152      -4.874  -8.041  41.535  1.00 12.47           O
ATOM   2713  O   HOH W 153      -9.716  -7.061  41.696  1.00 18.20           O
ATOM   2714  O   HOH W 154      -8.082  -4.877  44.500  1.00 10.77           O
ATOM   2715  O   HOH W 156     -21.908  -3.433  33.465  1.00 43.18           O
ATOM   2716  O   HOH W 157     -16.944  -1.479  37.255  1.00 32.20           O
ATOM   2717  O   HOH W 158      -3.456 -21.770  52.321  1.00 41.84           O
ATOM   2718  O   HOH W 159      -4.553 -14.288  53.981  1.00 31.22           O
ATOM   2719  O   HOH W 160      -4.672 -11.503  54.348  1.00 30.55           O
ATOM   2720  O   HOH W 161     -14.227  -4.569  31.819  1.00 35.20           O
ATOM   2721  O   HOH W 162     -14.771  -1.910  32.963  1.00 31.66           O
ATOM   2722  O   HOH C   1      -0.718 -33.550  50.427  1.00 11.88           O
ATOM   2723  O   HOH C   2     -35.834   5.668  29.666  1.00 26.36           O
ATOM   2724  O   HOH C   3      -5.155 -24.954  62.586  1.00 35.82           O
ATOM   2725  O   HOH C   6     -11.280   1.443  46.970  1.00 21.64           O
ATOM   2726  O   HOH C  10     -34.055  14.346  46.012  1.00 39.16           O
ATOM   2727  O   HOH C  11       4.454  -9.459  33.779  1.00 20.25           O
ATOM   2728  O   HOH C  16       3.836  -8.884  38.943  1.00 32.07           O
ATOM   2729  O   HOH C  27      12.783 -23.552  47.130  1.00 34.34           O
ATOM   2730  O   HOH C  28      -5.824 -20.491  25.226  1.00 31.56           O
ATOM   2731  O   HOH C  33       6.742 -27.620  57.311  1.00 25.00           O
ATOM   2732  O   HOH C  34      -9.671 -19.123  17.779  1.00 41.96           O
ATOM   2733  O   HOH C  35       7.741 -30.359  40.668  1.00 19.35           O
ATOM   2734  O   HOH C  36     -16.086 -17.698  49.163  1.00 32.78           O
ATOM   2735  O   HOH C  37     -32.439  -2.504  32.387  1.00 20.93           O
ATOM   2736  O   HOH C  39     -19.816 -10.319  66.421  1.00 23.37           O
ATOM   2737  O   HOH C  56     -33.114  -5.578  54.582  1.00 30.91           O
ATOM   2738  O   HOH C  67       1.587 -27.968  60.523  1.00 24.62           O
ATOM   2739  O   HOH C  85     -18.285  10.007  40.245  1.00 34.62           O
ATOM   2740  O   HOH C  86     -12.769 -13.190  71.904  0.33 17.16           O
ATOM   2741  O   HOH C 101       1.996  -8.324  59.658  1.00 34.90           O
ATOM   2742  O   HOH C 113      13.409 -29.556  46.424  1.00 40.77           O
ATOM   2743  O   HOH C 115       5.073 -18.330  34.863  1.00 32.93           O
ATOM   2744  O   HOH C 117     -18.645   5.143  50.886  1.00 38.60           O
ATOM   2745  O   HOH D   1     -18.837  -9.445  68.613  1.00 27.63           O
ATOM   2746  O   HOH D   4     -24.636  -9.294  35.353  1.00 35.80           O
ATOM   2747  O   HOH D  18     -17.158 -14.346  27.447  1.00 25.32           O
ATOM   2748  O   HOH D  19     -19.366   7.986  32.149  1.00 29.78           O
ATOM   2749  O   HOH D  30      -6.782 -22.474  63.732  1.00 37.18           O
ATOM   2750  O   HOH D  36     -16.230   6.706  60.476  1.00 35.53           O
ATOM   2751  O   HOH D  77     -15.915   8.233  28.956  1.00 24.83           O
ATOM   2752  O   HOH D 109      -6.712   0.916  29.559  1.00 35.82           O
ATOM   2753  O   HOH E  18      -7.188 -26.897  54.265  1.00 30.65           O
ATOM   2754  O   HOH E  23       7.944 -19.402  53.847  1.00 28.58           O
ATOM   2755  O   HOH E  29     -26.170  14.092  33.125  1.00 33.14           O
ATOM   2756  O   HOH E  39     -30.670  13.828  42.769  1.00 27.93           O
ATOM   2757  O   HOH F   6       4.515 -32.146  59.975  1.00 40.79           O
ATOM   2758  O   HOH F  19      -9.447   4.424  52.172  1.00 21.07           O
ATOM   2759  O   HOH F  51      -9.200  -0.340  30.319  1.00 35.68           O
ATOM   2760  O   HOH F  96       3.643  -6.418  29.905  1.00 29.50           O
ATOM   2761  O   HOH G   4     -13.932   6.573  29.546  1.00 24.78           O
ATOM   2762  O   HOH G   5       6.493 -13.795  56.305  1.00 30.52           O
ATOM   2763  O   HOH G   7     -11.669  -4.630  31.698  1.00 33.20           O
ATOM   2764  O   HOH G   8     -24.844  -5.145  22.987  1.00 36.16           O
ATOM   2765  O   HOH G  15       2.893 -26.335  30.152  1.00 37.90           O
ATOM   2766  O   HOH G  18     -24.133 -11.100  21.607  1.00 32.83           O
ATOM   2767  O   HOH G  20     -23.563  12.767  38.436  1.00 32.97           O
ATOM   2768  O   HOH G  54     -23.229  14.067  35.542  1.00 36.34           O
ATOM   2769  O   HOH H   3      -3.445 -37.141  41.764  1.00 16.64           O
ATOM   2770  O   HOH H  14      -5.854  -5.575  73.840  1.00 29.48           O
ATOM   2771  O   HOH H  16      -1.572  -5.543  54.326  1.00 30.70           O
ATOM   2772  O   HOH H  18       5.053 -18.185  32.081  1.00 26.73           O
ATOM   2773  O   HOH I   3      -3.267   2.456  48.002  1.00 32.59           O
ATOM   2774  O   HOH I  12     -12.030   2.936  36.777  1.00 23.85           O
ATOM   2775  O   HOH I  95      -5.287 -39.014  40.870  1.00 28.93           O
ATOM   2776  O   HOH J  14     -20.118   6.354  22.879  1.00 43.58           O
ATOM   2777  O   HOH J  92     -15.367 -20.930  49.874  1.00 34.01           O
ATOM   2778  O   HOH K  89     -15.200   4.871  68.701  1.00 36.05           O
