# Supplementary material for: Structural Characterization of Bacterioferritin from Blastochloris viridis
Source: PLoS One. 2012 Oct 9;7(10):e46992. doi: 10.1371/journal.pone.0046992 (PMC3467274; doi:10.1371/journal.pone.0046992)
Supplement: Dataset S2 — Coordinate and structure factor files of the additional crystal structure named in Table S2 as Dataset S2. (ZIP) [file pone.0046992.s009.zip › Dataset-S2.pdb]

HEADER    ----                                    XX-XXX-XX   xxxx              
COMPND    ---                                                                   
REMARK   3
REMARK   3 REFINEMENT.
REMARK   3   PROGRAM     : REFMAC 5.6.0117 
REMARK   3   AUTHORS     : MURSHUDOV,VAGIN,DODSON
REMARK   3
REMARK   3    REFINEMENT TARGET : MAXIMUM LIKELIHOOD
REMARK   3
REMARK   3  DATA USED IN REFINEMENT.
REMARK   3   RESOLUTION RANGE HIGH (ANGSTROMS) :   2.35
REMARK   3   RESOLUTION RANGE LOW  (ANGSTROMS) :  98.89
REMARK   3   DATA CUTOFF            (SIGMA(F)) : NONE
REMARK   3   COMPLETENESS FOR RANGE        (%) :  99.89
REMARK   3   NUMBER OF REFLECTIONS             :   16579
REMARK   3
REMARK   3  FIT TO DATA USED IN REFINEMENT.
REMARK   3   CROSS-VALIDATION METHOD          : THROUGHOUT
REMARK   3   FREE R VALUE TEST SET SELECTION  : RANDOM
REMARK   3   R VALUE     (WORKING + TEST SET) : 0.15651
REMARK   3   R VALUE            (WORKING SET) :  0.15402
REMARK   3   FREE R VALUE                     :  0.20153
REMARK   3   FREE R VALUE TEST SET SIZE   (%) :  5.0
REMARK   3   FREE R VALUE TEST SET COUNT      :   866
REMARK   3
REMARK   3  FIT IN THE HIGHEST RESOLUTION BIN.
REMARK   3   TOTAL NUMBER OF BINS USED           :      20
REMARK   3   BIN RESOLUTION RANGE HIGH           :    2.350
REMARK   3   BIN RESOLUTION RANGE LOW            :    2.411
REMARK   3   REFLECTION IN BIN     (WORKING SET) :     1176
REMARK   3   BIN COMPLETENESS (WORKING+TEST) (%) :   100.00
REMARK   3   BIN R VALUE           (WORKING SET) :    0.173
REMARK   3   BIN FREE R VALUE SET COUNT          :       64
REMARK   3   BIN FREE R VALUE                    :    0.218
REMARK   3
REMARK   3  NUMBER OF NON-HYDROGEN ATOMS USED IN REFINEMENT.
REMARK   3   ALL ATOMS                :     2851
REMARK   3
REMARK   3  B VALUES.
REMARK   3   FROM WILSON PLOT           (A**2) : NULL
REMARK   3   MEAN B VALUE      (OVERALL, A**2) :  22.181
REMARK   3   OVERALL ANISOTROPIC B VALUE.
REMARK   3    B11 (A**2) : NULL
REMARK   3    B22 (A**2) : NULL
REMARK   3    B33 (A**2) : NULL
REMARK   3    B12 (A**2) : NULL
REMARK   3    B13 (A**2) : NULL
REMARK   3    B23 (A**2) : NULL
REMARK   3
REMARK   3  ESTIMATED OVERALL COORDINATE ERROR.
REMARK   3   ESU BASED ON R VALUE                            (A):   0.273
REMARK   3   ESU BASED ON FREE R VALUE                       (A):   0.200
REMARK   3   ESU BASED ON MAXIMUM LIKELIHOOD                 (A):   0.132
REMARK   3   ESU FOR B VALUES BASED ON MAXIMUM LIKELIHOOD (A**2):   5.464
REMARK   3
REMARK   3 CORRELATION COEFFICIENTS.
REMARK   3   CORRELATION COEFFICIENT FO-FC      :   0.955
REMARK   3   CORRELATION COEFFICIENT FO-FC FREE :   0.916
REMARK   3
REMARK   3  RMS DEVIATIONS FROM IDEAL VALUES        COUNT    RMS    WEIGHT
REMARK   3   BOND LENGTHS REFINED ATOMS        (A):  2694 ; 0.018 ; 0.020
REMARK   3   BOND ANGLES REFINED ATOMS   (DEGREES):  3648 ; 2.390 ; 1.991
REMARK   3   TORSION ANGLES, PERIOD 1    (DEGREES):   316 ; 5.129 ; 5.000
REMARK   3   TORSION ANGLES, PERIOD 2    (DEGREES):   140 ;39.927 ;24.714
REMARK   3   TORSION ANGLES, PERIOD 3    (DEGREES):   484 ;15.733 ;15.000
REMARK   3   TORSION ANGLES, PERIOD 4    (DEGREES):    16 ;19.349 ;15.000
REMARK   3   CHIRAL-CENTER RESTRAINTS       (A**3):   380 ; 0.110 ; 0.200
REMARK   3   GENERAL PLANES REFINED ATOMS      (A):  2064 ; 0.010 ; 0.020
REMARK   3
REMARK   3  ISOTROPIC THERMAL FACTOR RESTRAINTS.     COUNT   RMS    WEIGHT
REMARK   3
REMARK   3  NCS RESTRAINTS STATISTICS
REMARK   3   NUMBER OF NCS GROUPS : NULL
REMARK   3
REMARK   3  TWIN DETAILS
REMARK   3   NUMBER OF TWIN DOMAINS  : NULL
REMARK   3
REMARK   3
REMARK   3  TLS DETAILS
REMARK   3   NUMBER OF TLS GROUPS  : NULL
REMARK   3
REMARK   3
REMARK   3  BULK SOLVENT MODELLING.
REMARK   3   METHOD USED :  MASK
REMARK   3   PARAMETERS FOR MASK CALCULATION
REMARK   3   VDW PROBE RADIUS   :   1.20
REMARK   3   ION PROBE RADIUS   :   0.80
REMARK   3   SHRINKAGE RADIUS   :   0.80
REMARK   3
REMARK   3  OTHER REFINEMENT REMARKS:
REMARK   3  HYDROGENS HAVE BEEN USED IF PRESENT IN THE INPUT
REMARK   3  U VALUES      : REFINED INDIVIDUALLY
REMARK   3
CRYST1  171.280  171.280  171.280  90.00  90.00  90.00 F 2 3                    
SCALE1      0.005838  0.000000  0.000000        0.00000                         
SCALE2     -0.000000  0.005838  0.000000        0.00000                         
SCALE3      0.000000 -0.000000  0.005838        0.00000                         
ATOM      1  N   MET A   1     -18.353 -20.139  46.676  1.00 22.36           N
ATOM      2  CA  MET A   1     -19.743 -20.667  46.925  1.00 26.44           C
ATOM      3  CB  MET A   1     -20.604 -20.532  45.668  1.00 24.08           C
ATOM      4  CG  MET A   1     -22.111 -20.643  45.889  1.00 29.18           C
ATOM      5  SD  MET A   1     -23.124 -20.787  44.363  1.00 31.06           S
ATOM      6  CE  MET A   1     -22.636 -22.357  43.646  1.00 25.24           C
ATOM      7  C   MET A   1     -19.674 -22.119  47.366  1.00 26.20           C
ATOM      8  O   MET A   1     -19.040 -22.918  46.694  1.00 22.63           O
ATOM      9  N   LYS A   2     -20.292 -22.471  48.502  1.00 31.45           N
ATOM     10  CA  LYS A   2     -20.198 -23.879  48.970  1.00 34.03           C
ATOM     11  CB  LYS A   2     -20.557 -24.083  50.454  1.00 40.96           C
ATOM     12  CG  LYS A   2     -19.379 -24.595  51.315  1.00 48.80           C
ATOM     13  CD  LYS A   2     -19.317 -26.130  51.529  1.00 50.60           C
ATOM     14  CE  LYS A   2     -18.712 -26.958  50.362  1.00 48.62           C
ATOM     15  NZ  LYS A   2     -17.327 -26.646  49.863  1.00 38.30           N
ATOM     16  C   LYS A   2     -20.981 -24.817  48.078  1.00 29.47           C
ATOM     17  O   LYS A   2     -22.158 -24.653  47.886  1.00 28.97           O
ATOM     18  N   GLY A   3     -20.302 -25.785  47.503  1.00 25.99           N
ATOM     19  CA  GLY A   3     -20.958 -26.644  46.553  1.00 25.09           C
ATOM     20  C   GLY A   3     -21.408 -27.878  47.270  1.00 23.48           C
ATOM     21  O   GLY A   3     -21.106 -28.034  48.453  1.00 24.84           O
ATOM     22  N   ASP A   4     -22.147 -28.723  46.566  1.00 22.52           N
ATOM     23  CA  ASP A   4     -22.506 -30.063  47.034  1.00 24.49           C
ATOM     24  CB  ASP A   4     -23.461 -30.688  46.034  1.00 23.24           C
ATOM     25  CG  ASP A   4     -23.929 -32.055  46.468  1.00 26.08           C
ATOM     26  OD1 ASP A   4     -24.918 -32.124  47.225  1.00 28.43           O
ATOM     27  OD2 ASP A   4     -23.329 -33.079  46.031  1.00 28.21           O
ATOM     28  C   ASP A   4     -21.256 -30.977  47.153  1.00 24.56           C
ATOM     29  O   ASP A   4     -20.449 -31.070  46.201  1.00 22.30           O
ATOM     30  N   GLN A   5     -21.135 -31.687  48.272  1.00 24.81           N
ATOM     31  CA  GLN A   5     -19.927 -32.485  48.531  1.00 26.40           C
ATOM     32  CB  GLN A   5     -19.853 -32.984  49.996  1.00 30.67           C
ATOM     33  CG  GLN A   5     -18.435 -32.903  50.594  1.00 47.76           C
ATOM     34  CD  GLN A   5     -17.749 -31.487  50.463  1.00 59.37           C
ATOM     35  OE1 GLN A   5     -18.393 -30.415  50.653  1.00 53.06           O
ATOM     36  NE2 GLN A   5     -16.428 -31.488  50.112  1.00 58.96           N
ATOM     37  C   GLN A   5     -19.799 -33.634  47.527  1.00 22.91           C
ATOM     38  O   GLN A   5     -18.732 -33.920  47.005  1.00 19.90           O
ATOM     39  N   LYS A   6     -20.900 -34.295  47.259  1.00 22.03           N
ATOM     40  CA  LYS A   6     -20.847 -35.367  46.325  1.00 23.73           C
ATOM     41  CB  LYS A   6     -22.098 -36.219  46.425  1.00 25.86           C
ATOM     42  CG  LYS A   6     -22.102 -37.409  45.491  1.00 34.09           C
ATOM     43  CD  LYS A   6     -21.993 -38.731  46.227  1.00 44.41           C
ATOM     44  CE  LYS A   6     -22.823 -38.725  47.509  1.00 52.33           C
ATOM     45  NZ  LYS A   6     -24.247 -38.323  47.290  1.00 51.46           N
ATOM     46  C   LYS A   6     -20.578 -34.851  44.868  1.00 22.78           C
ATOM     47  O   LYS A   6     -19.858 -35.548  44.117  1.00 21.28           O
ATOM     48  N   VAL A   7     -21.104 -33.657  44.477  1.00 19.66           N
ATOM     49  CA  VAL A   7     -20.805 -33.142  43.124  1.00 17.63           C
ATOM     50  CB  VAL A   7     -21.620 -31.887  42.731  1.00 17.26           C
ATOM     51  CG1 VAL A   7     -21.019 -31.181  41.522  1.00 14.93           C
ATOM     52  CG2 VAL A   7     -23.126 -32.182  42.540  1.00 14.96           C
ATOM     53  C   VAL A   7     -19.298 -32.869  43.101  1.00 18.65           C
ATOM     54  O   VAL A   7     -18.634 -33.171  42.119  1.00 18.74           O
ATOM     55  N   ILE A   8     -18.729 -32.348  44.196  1.00 18.76           N
ATOM     56  CA  ILE A   8     -17.283 -32.063  44.226  1.00 19.13           C
ATOM     57  CB  ILE A   8     -16.868 -31.370  45.548  1.00 19.19           C
ATOM     58  CG1 ILE A   8     -17.417 -29.931  45.530  1.00 19.36           C
ATOM     59  CD1 ILE A   8     -17.387 -29.291  46.898  1.00 17.95           C
ATOM     60  CG2 ILE A   8     -15.339 -31.310  45.728  1.00 16.52           C
ATOM     61  C   ILE A   8     -16.483 -33.354  44.004  1.00 20.81           C
ATOM     62  O   ILE A   8     -15.440 -33.371  43.310  1.00 22.23           O
ATOM     63  N   GLU A   9     -17.006 -34.450  44.529  1.00 19.91           N
ATOM     64  CA  GLU A   9     -16.319 -35.720  44.429  1.00 21.85           C
ATOM     65  CB  GLU A   9     -16.900 -36.655  45.487  1.00 24.98           C
ATOM     66  CG  GLU A   9     -16.434 -38.106  45.482  1.00 32.03           C
ATOM     67  CD  GLU A   9     -17.341 -38.930  46.424  1.00 39.45           C
ATOM     68  OE1 GLU A   9     -17.490 -38.516  47.632  1.00 38.66           O
ATOM     69  OE2 GLU A   9     -17.959 -39.932  45.951  1.00 35.15           O
ATOM     70  C   GLU A   9     -16.382 -36.250  42.970  1.00 19.69           C
ATOM     71  O   GLU A   9     -15.379 -36.727  42.444  1.00 18.43           O
ATOM     72  N   TYR A  10     -17.521 -36.090  42.294  1.00 17.10           N
ATOM     73  CA  TYR A  10     -17.559 -36.404  40.871  1.00 16.70           C
ATOM     74  CB  TYR A  10     -18.958 -36.282  40.272  1.00 16.21           C
ATOM     75  CG  TYR A  10     -19.874 -37.455  40.518  1.00 13.96           C
ATOM     76  CD1 TYR A  10     -19.656 -38.690  39.868  1.00 15.12           C
ATOM     77  CE1 TYR A  10     -20.503 -39.791  40.106  1.00 14.49           C
ATOM     78  CZ  TYR A  10     -21.581 -39.636  41.022  1.00 14.23           C
ATOM     79  OH  TYR A  10     -22.477 -40.671  41.252  1.00 14.08           O
ATOM     80  CE2 TYR A  10     -21.790 -38.409  41.653  1.00 13.24           C
ATOM     81  CD2 TYR A  10     -20.931 -37.346  41.408  1.00 12.95           C
ATOM     82  C   TYR A  10     -16.589 -35.557  40.072  1.00 17.10           C
ATOM     83  O   TYR A  10     -15.868 -36.096  39.237  1.00 19.43           O
ATOM     84  N   LEU A  11     -16.520 -34.253  40.350  1.00 16.36           N
ATOM     85  CA  LEU A  11     -15.547 -33.376  39.694  1.00 15.51           C
ATOM     86  CB  LEU A  11     -15.739 -31.915  40.120  1.00 13.87           C
ATOM     87  CG  LEU A  11     -17.105 -31.357  39.741  1.00 13.22           C
ATOM     88  CD1 LEU A  11     -17.480 -30.176  40.654  1.00 12.74           C
ATOM     89  CD2 LEU A  11     -17.167 -30.975  38.260  1.00 12.12           C
ATOM     90  C   LEU A  11     -14.103 -33.855  39.958  1.00 16.57           C
ATOM     91  O   LEU A  11     -13.309 -33.953  39.005  1.00 17.66           O
ATOM     92  N   ASN A  12     -13.760 -34.198  41.210  1.00 16.67           N
ATOM     93  CA  ASN A  12     -12.403 -34.766  41.486  1.00 16.43           C
ATOM     94  CB  ASN A  12     -12.090 -34.884  43.000  1.00 15.54           C
ATOM     95  CG  ASN A  12     -11.276 -33.690  43.506  1.00 17.40           C
ATOM     96  OD1 ASN A  12     -10.292 -33.274  42.836  1.00 15.97           O
ATOM     97  ND2 ASN A  12     -11.669 -33.111  44.661  1.00 14.77           N
ATOM     98  C   ASN A  12     -12.135 -36.074  40.721  1.00 17.67           C
ATOM     99  O   ASN A  12     -11.057 -36.264  40.142  1.00 17.60           O
ATOM    100  N   ARG A  13     -13.124 -36.973  40.685  1.00 18.72           N
ATOM    101  CA  ARG A  13     -12.958 -38.225  39.924  1.00 17.57           C
ATOM    102  CB  ARG A  13     -14.124 -39.188  40.186  1.00 16.91           C
ATOM    103  CG  ARG A  13     -14.135 -39.662  41.649  1.00 18.74           C
ATOM    104  CD  ARG A  13     -15.418 -40.393  42.031  1.00 20.66           C
ATOM    105  NE  ARG A  13     -15.590 -41.555  41.173  1.00 23.41           N
ATOM    106  CZ  ARG A  13     -16.783 -42.110  40.908  1.00 28.46           C
ATOM    107  NH1 ARG A  13     -17.883 -41.595  41.426  1.00 27.34           N
ATOM    108  NH2 ARG A  13     -16.884 -43.185  40.131  1.00 27.37           N
ATOM    109  C   ARG A  13     -12.738 -37.931  38.440  1.00 16.49           C
ATOM    110  O   ARG A  13     -11.841 -38.518  37.815  1.00 15.99           O
ATOM    111  N   GLY A  14     -13.523 -36.994  37.894  1.00 15.65           N
ATOM    112  CA  GLY A  14     -13.346 -36.544  36.516  1.00 15.00           C
ATOM    113  C   GLY A  14     -11.958 -35.933  36.283  1.00 14.97           C
ATOM    114  O   GLY A  14     -11.327 -36.164  35.230  1.00 14.15           O
ATOM    115  N   LEU A  15     -11.470 -35.158  37.254  1.00 14.54           N
ATOM    116  CA  LEU A  15     -10.087 -34.637  37.181  1.00 14.59           C
ATOM    117  CB  LEU A  15      -9.805 -33.626  38.301  1.00 13.29           C
ATOM    118  CG  LEU A  15      -8.398 -32.959  38.494  1.00 13.10           C
ATOM    119  CD1 LEU A  15      -7.901 -32.220  37.263  1.00 11.54           C
ATOM    120  CD2 LEU A  15      -8.360 -32.021  39.737  1.00 11.77           C
ATOM    121  C   LEU A  15      -9.039 -35.763  37.099  1.00 15.23           C
ATOM    122  O   LEU A  15      -8.081 -35.690  36.271  1.00 16.17           O
ATOM    123  N   ARG A  16      -9.224 -36.817  37.898  1.00 15.84           N
ATOM    124  CA  ARG A  16      -8.285 -37.940  37.899  1.00 16.77           C
ATOM    125  CB  ARG A  16      -8.616 -38.969  38.974  1.00 18.14           C
ATOM    126  CG  ARG A  16      -7.528 -40.065  39.154  1.00 20.44           C
ATOM    127  CD  ARG A  16      -7.783 -40.957  40.384  1.00 21.60           C
ATOM    128  NE  ARG A  16      -9.078 -41.691  40.275  1.00 28.88           N
ATOM    129  CZ  ARG A  16     -10.091 -41.619  41.156  1.00 30.94           C
ATOM    130  NH1 ARG A  16      -9.955 -40.904  42.279  1.00 25.61           N
ATOM    131  NH2 ARG A  16     -11.227 -42.308  40.942  1.00 33.97           N
ATOM    132  C   ARG A  16      -8.330 -38.601  36.527  1.00 17.63           C
ATOM    133  O   ARG A  16      -7.279 -39.002  35.954  1.00 17.22           O
ATOM    134  N   SER A  17      -9.533 -38.674  35.963  1.00 16.09           N
ATOM    135  CA  SER A  17      -9.671 -39.347  34.689  1.00 16.66           C
ATOM    136  CB  SER A  17     -11.137 -39.711  34.469  1.00 17.34           C
ATOM    137  OG  SER A  17     -11.477 -39.816  33.088  1.00 20.12           O
ATOM    138  C   SER A  17      -9.023 -38.547  33.529  1.00 16.62           C
ATOM    139  O   SER A  17      -8.345 -39.147  32.642  1.00 16.95           O
ATOM    140  N   GLU A  18      -9.175 -37.214  33.555  1.00 15.28           N
ATOM    141  CA  GLU A  18      -8.486 -36.321  32.575  1.00 14.90           C
ATOM    142  CB  GLU A  18      -9.013 -34.873  32.650  1.00 14.43           C
ATOM    143  CG  GLU A  18     -10.479 -34.772  32.274  1.00 15.34           C
ATOM    144  CD  GLU A  18     -10.698 -35.046  30.770  1.00 17.74           C
ATOM    145  OE1 GLU A  18      -9.702 -35.067  29.984  1.00 16.93           O
ATOM    146  OE2 GLU A  18     -11.864 -35.183  30.348  1.00 17.97           O
ATOM    147  C   GLU A  18      -6.972 -36.332  32.766  1.00 15.00           C
ATOM    148  O   GLU A  18      -6.202 -36.302  31.784  1.00 16.34           O
ATOM    149  N   LEU A  19      -6.500 -36.385  34.002  1.00 13.98           N
ATOM    150  CA  LEU A  19      -5.035 -36.364  34.148  1.00 13.92           C
ATOM    151  CB  LEU A  19      -4.587 -36.181  35.603  1.00 13.46           C
ATOM    152  CG  LEU A  19      -5.039 -34.846  36.227  1.00 15.25           C
ATOM    153  CD1 LEU A  19      -4.970 -34.960  37.746  1.00 13.92           C
ATOM    154  CD2 LEU A  19      -4.258 -33.639  35.658  1.00 14.42           C
ATOM    155  C   LEU A  19      -4.476 -37.656  33.570  1.00 14.34           C
ATOM    156  O   LEU A  19      -3.362 -37.655  33.017  1.00 14.28           O
ATOM    157  N   THR A  20      -5.221 -38.760  33.728  1.00 14.42           N
ATOM    158  CA  THR A  20      -4.770 -40.062  33.209  1.00 14.97           C
ATOM    159  CB  THR A  20      -5.715 -41.218  33.636  1.00 15.07           C
ATOM    160  OG1 THR A  20      -5.813 -41.237  35.082  1.00 15.91           O
ATOM    161  CG2 THR A  20      -5.203 -42.604  33.122  1.00 12.72           C
ATOM    162  C   THR A  20      -4.680 -39.964  31.693  1.00 15.74           C
ATOM    163  O   THR A  20      -3.671 -40.347  31.123  1.00 16.56           O
ATOM    164  N   ALA A  21      -5.714 -39.403  31.072  1.00 14.69           N
ATOM    165  CA  ALA A  21      -5.859 -39.330  29.630  1.00 16.10           C
ATOM    166  CB  ALA A  21      -7.262 -38.790  29.293  1.00 16.55           C
ATOM    167  C   ALA A  21      -4.799 -38.381  29.016  1.00 18.12           C
ATOM    168  O   ALA A  21      -4.251 -38.650  27.891  1.00 18.25           O
ATOM    169  N   VAL A  22      -4.558 -37.255  29.708  1.00 16.04           N
ATOM    170  CA  VAL A  22      -3.444 -36.398  29.336  1.00 15.60           C
ATOM    171  CB  VAL A  22      -3.243 -35.237  30.338  1.00 15.02           C
ATOM    172  CG1 VAL A  22      -1.861 -34.608  30.196  1.00 16.01           C
ATOM    173  CG2 VAL A  22      -4.327 -34.180  30.135  1.00 15.06           C
ATOM    174  C   VAL A  22      -2.149 -37.221  29.181  1.00 15.93           C
ATOM    175  O   VAL A  22      -1.516 -37.205  28.113  1.00 16.50           O
ATOM    176  N   SER A  23      -1.758 -37.926  30.225  1.00 15.34           N
ATOM    177  CA  SER A  23      -0.451 -38.545  30.243  1.00 15.94           C
ATOM    178  CB  SER A  23      -0.075 -38.954  31.640  1.00 14.33           C
ATOM    179  OG  SER A  23       0.276 -37.784  32.361  1.00 16.39           O
ATOM    180  C   SER A  23      -0.488 -39.745  29.318  1.00 16.91           C
ATOM    181  O   SER A  23       0.509 -40.019  28.621  1.00 16.96           O
ATOM    182  N   GLN A  24      -1.649 -40.429  29.269  1.00 17.37           N
ATOM    183  CA  GLN A  24      -1.817 -41.587  28.332  1.00 18.64           C
ATOM    184  CB  GLN A  24      -3.106 -42.399  28.579  1.00 17.70           C
ATOM    185  CG  GLN A  24      -3.095 -43.699  27.782  1.00 18.22           C
ATOM    186  CD  GLN A  24      -4.083 -44.700  28.307  1.00 19.74           C
ATOM    187  OE1 GLN A  24      -3.996 -45.094  29.469  1.00 24.70           O
ATOM    188  NE2 GLN A  24      -5.058 -45.090  27.483  1.00 17.01           N
ATOM    189  C   GLN A  24      -1.748 -41.095  26.874  1.00 17.77           C
ATOM    190  O   GLN A  24      -0.955 -41.610  26.095  1.00 17.52           O
ATOM    191  N   TYR A  25      -2.489 -40.042  26.527  1.00 17.20           N
ATOM    192  CA  TYR A  25      -2.387 -39.563  25.146  1.00 17.13           C
ATOM    193  CB  TYR A  25      -3.434 -38.512  24.818  1.00 18.98           C
ATOM    194  CG  TYR A  25      -4.826 -39.009  24.422  1.00 22.33           C
ATOM    195  CD1 TYR A  25      -5.031 -39.742  23.215  1.00 25.35           C
ATOM    196  CE1 TYR A  25      -6.297 -40.205  22.848  1.00 24.65           C
ATOM    197  CZ  TYR A  25      -7.412 -39.866  23.676  1.00 25.76           C
ATOM    198  OH  TYR A  25      -8.667 -40.245  23.306  1.00 26.76           O
ATOM    199  CE2 TYR A  25      -7.243 -39.128  24.825  1.00 23.72           C
ATOM    200  CD2 TYR A  25      -5.946 -38.689  25.190  1.00 22.40           C
ATOM    201  C   TYR A  25      -0.980 -39.046  24.816  1.00 16.87           C
ATOM    202  O   TYR A  25      -0.497 -39.201  23.657  1.00 16.35           O
ATOM    203  N   TRP A  26      -0.317 -38.416  25.783  1.00 15.20           N
ATOM    204  CA  TRP A  26       1.000 -37.789  25.472  1.00 15.31           C
ATOM    205  CB  TRP A  26       1.467 -36.873  26.594  1.00 15.12           C
ATOM    206  CG  TRP A  26       2.580 -35.980  26.120  1.00 17.01           C
ATOM    207  CD1 TRP A  26       3.971 -36.200  26.215  1.00 16.18           C
ATOM    208  NE1 TRP A  26       4.663 -35.165  25.645  1.00 15.83           N
ATOM    209  CE2 TRP A  26       3.813 -34.221  25.150  1.00 16.35           C
ATOM    210  CD2 TRP A  26       2.443 -34.687  25.414  1.00 15.19           C
ATOM    211  CE3 TRP A  26       1.380 -33.896  25.049  1.00 14.57           C
ATOM    212  CZ3 TRP A  26       1.626 -32.683  24.434  1.00 15.25           C
ATOM    213  CH2 TRP A  26       2.940 -32.219  24.192  1.00 16.03           C
ATOM    214  CZ2 TRP A  26       4.067 -32.986  24.541  1.00 16.69           C
ATOM    215  C   TRP A  26       2.085 -38.811  25.228  1.00 16.07           C
ATOM    216  O   TRP A  26       2.916 -38.647  24.326  1.00 13.80           O
ATOM    217  N   LEU A  27       2.099 -39.873  26.062  1.00 16.10           N
ATOM    218  CA  LEU A  27       3.064 -40.955  25.885  1.00 17.02           C
ATOM    219  CB  LEU A  27       3.029 -41.953  27.062  1.00 17.79           C
ATOM    220  CG  LEU A  27       3.945 -43.173  26.965  1.00 16.95           C
ATOM    221  CD1 LEU A  27       5.384 -42.765  27.067  1.00 17.47           C
ATOM    222  CD2 LEU A  27       3.644 -44.136  28.096  1.00 17.49           C
ATOM    223  C   LEU A  27       2.755 -41.663  24.582  1.00 17.59           C
ATOM    224  O   LEU A  27       3.654 -42.030  23.799  1.00 17.48           O
ATOM    225  N   HIS A  28       1.474 -41.814  24.307  1.00 17.51           N
ATOM    226  CA  HIS A  28       1.111 -42.439  23.038  1.00 18.55           C
ATOM    227  CB  HIS A  28      -0.391 -42.725  22.986  1.00 18.54           C
ATOM    228  CG  HIS A  28      -0.775 -43.986  23.719  1.00 19.74           C
ATOM    229  ND1 HIS A  28      -2.049 -44.242  24.133  1.00 21.23           N
ATOM    230  CE1 HIS A  28      -2.092 -45.455  24.769  1.00 21.13           C
ATOM    231  NE2 HIS A  28      -0.841 -45.991  24.736  1.00 22.27           N
ATOM    232  CD2 HIS A  28       0.003 -45.097  24.120  1.00 21.32           C
ATOM    233  C   HIS A  28       1.620 -41.623  21.902  1.00 17.85           C
ATOM    234  O   HIS A  28       2.269 -42.154  20.960  1.00 18.69           O
ATOM    235  N   TYR A  29       1.390 -40.310  21.982  1.00 16.83           N
ATOM    236  CA  TYR A  29       1.922 -39.404  20.963  1.00 16.32           C
ATOM    237  CB  TYR A  29       1.669 -37.975  21.377  1.00 15.26           C
ATOM    238  CG  TYR A  29       2.739 -36.970  20.973  1.00 16.93           C
ATOM    239  CD1 TYR A  29       3.115 -36.783  19.640  1.00 16.23           C
ATOM    240  CE1 TYR A  29       4.038 -35.834  19.274  1.00 18.16           C
ATOM    241  CZ  TYR A  29       4.627 -35.027  20.299  1.00 23.41           C
ATOM    242  OH  TYR A  29       5.619 -34.099  20.049  1.00 26.35           O
ATOM    243  CE2 TYR A  29       4.263 -35.197  21.629  1.00 19.61           C
ATOM    244  CD2 TYR A  29       3.331 -36.158  21.949  1.00 17.50           C
ATOM    245  C   TYR A  29       3.410 -39.661  20.731  1.00 17.08           C
ATOM    246  O   TYR A  29       3.843 -39.909  19.597  1.00 18.47           O
ATOM    247  N   ARG A  30       4.182 -39.637  21.806  1.00 16.10           N
ATOM    248  CA  ARG A  30       5.636 -39.764  21.720  1.00 18.43           C
ATOM    249  CB  ARG A  30       6.290 -39.510  23.097  1.00 19.53           C
ATOM    250  CG  ARG A  30       6.475 -38.043  23.400  1.00 21.68           C
ATOM    251  CD  ARG A  30       7.548 -37.531  22.462  1.00 24.93           C
ATOM    252  NE  ARG A  30       7.325 -36.115  22.253  1.00 32.56           N
ATOM    253  CZ  ARG A  30       8.142 -35.311  21.576  1.00 35.15           C
ATOM    254  NH1 ARG A  30       9.251 -35.805  21.035  1.00 37.49           N
ATOM    255  NH2 ARG A  30       7.838 -34.017  21.449  1.00 31.70           N
ATOM    256  C   ARG A  30       6.073 -41.117  21.215  1.00 18.17           C
ATOM    257  O   ARG A  30       7.073 -41.218  20.496  1.00 18.16           O
ATOM    258  N   MET A  31       5.350 -42.151  21.627  1.00 17.32           N
ATOM    259  CA  MET A  31       5.518 -43.464  21.041  1.00 18.07           C
ATOM    260  CB  MET A  31       4.659 -44.457  21.800  1.00 18.97           C
ATOM    261  CG  MET A  31       5.257 -44.740  23.147  1.00 19.44           C
ATOM    262  SD  MET A  31       4.196 -45.752  24.187  1.00 24.07           S
ATOM    263  CE  MET A  31       4.299 -47.366  23.393  1.00 21.46           C
ATOM    264  C   MET A  31       5.248 -43.533  19.531  1.00 17.50           C
ATOM    265  O   MET A  31       6.056 -44.076  18.752  1.00 17.64           O
ATOM    266  N   LEU A  32       4.125 -42.983  19.105  1.00 19.37           N
ATOM    267  CA  LEU A  32       3.816 -42.917  17.658  1.00 19.40           C
ATOM    268  CB  LEU A  32       2.462 -42.300  17.418  1.00 18.75           C
ATOM    269  CG  LEU A  32       1.341 -43.115  18.048  1.00 20.00           C
ATOM    270  CD1 LEU A  32       0.115 -42.211  18.257  1.00 18.10           C
ATOM    271  CD2 LEU A  32       1.068 -44.296  17.106  1.00 20.41           C
ATOM    272  C   LEU A  32       4.895 -42.160  16.891  1.00 20.34           C
ATOM    273  O   LEU A  32       5.249 -42.522  15.735  1.00 20.07           O
ATOM    274  N   GLU A  33       5.455 -41.152  17.550  1.00 21.30           N
ATOM    275  CA  GLU A  33       6.525 -40.352  16.944  1.00 23.87           C
ATOM    276  CB  GLU A  33       6.771 -39.078  17.785  1.00 27.39           C
ATOM    277  CG  GLU A  33       7.949 -38.210  17.352  1.00 30.63           C
ATOM    278  CD  GLU A  33       7.532 -37.102  16.422  1.00 36.74           C
ATOM    279  OE1 GLU A  33       6.829 -37.342  15.418  1.00 41.31           O
ATOM    280  OE2 GLU A  33       7.893 -35.954  16.698  1.00 46.18           O
ATOM    281  C   GLU A  33       7.793 -41.220  16.805  1.00 23.35           C
ATOM    282  O   GLU A  33       8.354 -41.340  15.738  1.00 23.57           O
ATOM    283  N   ASP A  34       8.206 -41.861  17.892  1.00 23.81           N
ATOM    284  CA  ASP A  34       9.335 -42.776  17.910  1.00 22.24           C
ATOM    285  CB  ASP A  34       9.476 -43.284  19.348  1.00 22.03           C
ATOM    286  CG  ASP A  34      10.564 -44.352  19.502  1.00 24.60           C
ATOM    287  OD1 ASP A  34      11.695 -44.084  19.049  1.00 24.24           O
ATOM    288  OD2 ASP A  34      10.282 -45.453  20.076  1.00 22.85           O
ATOM    289  C   ASP A  34       9.207 -43.925  16.880  1.00 22.88           C
ATOM    290  O   ASP A  34      10.197 -44.338  16.248  1.00 23.25           O
ATOM    291  N   TRP A  35       7.984 -44.437  16.702  1.00 22.64           N
ATOM    292  CA  TRP A  35       7.716 -45.459  15.682  1.00 21.87           C
ATOM    293  CB  TRP A  35       6.367 -46.103  15.976  1.00 22.04           C
ATOM    294  CG  TRP A  35       6.320 -46.976  17.207  1.00 23.98           C
ATOM    295  CD1 TRP A  35       7.393 -47.669  17.817  1.00 24.73           C
ATOM    296  NE1 TRP A  35       6.946 -48.413  18.879  1.00 26.27           N
ATOM    297  CE2 TRP A  35       5.582 -48.282  19.020  1.00 24.03           C
ATOM    298  CD2 TRP A  35       5.121 -47.374  17.954  1.00 22.35           C
ATOM    299  CE3 TRP A  35       3.756 -47.047  17.878  1.00 22.19           C
ATOM    300  CZ3 TRP A  35       2.866 -47.612  18.815  1.00 21.31           C
ATOM    301  CH2 TRP A  35       3.317 -48.481  19.832  1.00 22.67           C
ATOM    302  CZ2 TRP A  35       4.695 -48.839  19.952  1.00 23.28           C
ATOM    303  C   TRP A  35       7.702 -44.969  14.234  1.00 21.68           C
ATOM    304  O   TRP A  35       7.621 -45.784  13.318  1.00 21.87           O
ATOM    305  N   GLY A  36       7.687 -43.650  13.999  1.00 22.41           N
ATOM    306  CA  GLY A  36       7.654 -43.068  12.631  1.00 18.67           C
ATOM    307  C   GLY A  36       6.312 -42.633  12.059  1.00 19.54           C
ATOM    308  O   GLY A  36       6.250 -42.202  10.889  1.00 19.84           O
ATOM    309  N   TYR A  37       5.233 -42.743  12.849  1.00 18.42           N
ATOM    310  CA  TYR A  37       3.871 -42.358  12.382  1.00 18.78           C
ATOM    311  CB  TYR A  37       2.759 -43.313  12.900  1.00 17.71           C
ATOM    312  CG  TYR A  37       3.120 -44.746  12.603  1.00 17.07           C
ATOM    313  CD1 TYR A  37       3.052 -45.255  11.312  1.00 17.97           C
ATOM    314  CE1 TYR A  37       3.442 -46.576  11.050  1.00 20.80           C
ATOM    315  CZ  TYR A  37       3.925 -47.382  12.086  1.00 20.10           C
ATOM    316  OH  TYR A  37       4.343 -48.669  11.868  1.00 23.03           O
ATOM    317  CE2 TYR A  37       3.987 -46.886  13.357  1.00 19.59           C
ATOM    318  CD2 TYR A  37       3.586 -45.563  13.600  1.00 18.06           C
ATOM    319  C   TYR A  37       3.599 -40.918  12.734  1.00 20.49           C
ATOM    320  O   TYR A  37       2.832 -40.605  13.648  1.00 23.02           O
ATOM    321  N   LYS A  38       4.229 -40.036  11.969  1.00 21.05           N
ATOM    322  CA  LYS A  38       4.229 -38.656  12.293  1.00 21.29           C
ATOM    323  CB  LYS A  38       5.241 -37.926  11.417  1.00 25.95           C
ATOM    324  CG  LYS A  38       6.698 -38.232  11.801  1.00 29.88           C
ATOM    325  CD  LYS A  38       7.704 -37.562  10.875  1.00 36.70           C
ATOM    326  CE  LYS A  38       8.140 -36.193  11.394  1.00 44.88           C
ATOM    327  NZ  LYS A  38       8.793 -36.238  12.747  1.00 49.65           N
ATOM    328  C   LYS A  38       2.845 -38.057  12.210  1.00 21.30           C
ATOM    329  O   LYS A  38       2.492 -37.206  13.053  1.00 20.46           O
ATOM    330  N   ASP A  39       2.039 -38.485  11.235  1.00 19.63           N
ATOM    331  CA  ASP A  39       0.656 -37.938  11.148  1.00 19.05           C
ATOM    332  CB  ASP A  39       0.037 -38.192   9.786  1.00 19.63           C
ATOM    333  CG  ASP A  39       0.606 -37.246   8.698  1.00 21.64           C
ATOM    334  OD1 ASP A  39       1.352 -36.282   9.005  1.00 18.64           O
ATOM    335  OD2 ASP A  39       0.287 -37.466   7.504  1.00 23.83           O
ATOM    336  C   ASP A  39      -0.265 -38.369  12.300  1.00 17.96           C
ATOM    337  O   ASP A  39      -1.032 -37.536  12.831  1.00 16.90           O
ATOM    338  N   LEU A  40      -0.128 -39.623  12.748  1.00 16.69           N
ATOM    339  CA  LEU A  40      -0.790 -40.069  13.997  1.00 17.37           C
ATOM    340  CB  LEU A  40      -0.665 -41.585  14.181  1.00 15.83           C
ATOM    341  CG  LEU A  40      -1.318 -42.515  13.106  1.00 16.53           C
ATOM    342  CD1 LEU A  40      -1.007 -43.998  13.309  1.00 13.87           C
ATOM    343  CD2 LEU A  40      -2.846 -42.281  13.070  1.00 15.67           C
ATOM    344  C   LEU A  40      -0.222 -39.335  15.240  1.00 19.16           C
ATOM    345  O   LEU A  40      -0.968 -39.090  16.216  1.00 18.88           O
ATOM    346  N   ALA A  41       1.096 -39.044  15.238  1.00 18.11           N
ATOM    347  CA  ALA A  41       1.696 -38.390  16.401  1.00 19.17           C
ATOM    348  CB  ALA A  41       3.226 -38.359  16.357  1.00 16.15           C
ATOM    349  C   ALA A  41       1.075 -36.999  16.553  1.00 19.37           C
ATOM    350  O   ALA A  41       0.659 -36.673  17.638  1.00 19.37           O
ATOM    351  N   LYS A  42       0.897 -36.261  15.459  1.00 21.18           N
ATOM    352  CA  LYS A  42       0.331 -34.886  15.550  1.00 25.64           C
ATOM    353  CB  LYS A  42       0.190 -34.130  14.219  1.00 26.46           C
ATOM    354  CG  LYS A  42       1.488 -33.645  13.661  1.00 38.12           C
ATOM    355  CD  LYS A  42       1.392 -33.368  12.146  1.00 46.15           C
ATOM    356  CE  LYS A  42       0.941 -31.948  11.832  1.00 51.15           C
ATOM    357  NZ  LYS A  42       1.461 -31.547  10.490  1.00 54.08           N
ATOM    358  C   LYS A  42      -1.019 -34.926  16.187  1.00 22.42           C
ATOM    359  O   LYS A  42      -1.257 -34.175  17.089  1.00 23.90           O
ATOM    360  N   LYS A  43      -1.875 -35.820  15.700  1.00 21.09           N
ATOM    361  CA  LYS A  43      -3.233 -35.938  16.144  1.00 19.24           C
ATOM    362  CB  LYS A  43      -3.963 -36.986  15.284  1.00 18.58           C
ATOM    363  CG  LYS A  43      -5.391 -37.330  15.719  1.00 17.89           C
ATOM    364  CD  LYS A  43      -6.232 -36.087  15.602  1.00 18.53           C
ATOM    365  CE  LYS A  43      -7.686 -36.342  15.970  1.00 18.84           C
ATOM    366  NZ  LYS A  43      -8.392 -35.042  15.891  1.00 20.06           N
ATOM    367  C   LYS A  43      -3.248 -36.289  17.641  1.00 18.83           C
ATOM    368  O   LYS A  43      -3.970 -35.657  18.418  1.00 19.55           O
ATOM    369  N   TRP A  44      -2.422 -37.238  18.053  1.00 18.04           N
ATOM    370  CA  TRP A  44      -2.385 -37.622  19.475  1.00 19.98           C
ATOM    371  CB  TRP A  44      -1.506 -38.854  19.714  1.00 18.91           C
ATOM    372  CG  TRP A  44      -2.336 -40.075  19.880  1.00 20.20           C
ATOM    373  CD1 TRP A  44      -2.540 -40.820  21.045  1.00 19.02           C
ATOM    374  NE1 TRP A  44      -3.407 -41.853  20.805  1.00 17.51           N
ATOM    375  CE2 TRP A  44      -3.812 -41.858  19.509  1.00 19.31           C
ATOM    376  CD2 TRP A  44      -3.167 -40.723  18.849  1.00 18.93           C
ATOM    377  CE3 TRP A  44      -3.441 -40.465  17.497  1.00 19.73           C
ATOM    378  CZ3 TRP A  44      -4.289 -41.355  16.810  1.00 21.14           C
ATOM    379  CH2 TRP A  44      -4.890 -42.460  17.465  1.00 21.30           C
ATOM    380  CZ2 TRP A  44      -4.681 -42.725  18.820  1.00 20.48           C
ATOM    381  C   TRP A  44      -1.923 -36.494  20.353  1.00 20.33           C
ATOM    382  O   TRP A  44      -2.425 -36.294  21.470  1.00 21.15           O
ATOM    383  N   ARG A  45      -0.978 -35.720  19.855  1.00 19.99           N
ATOM    384  CA  ARG A  45      -0.541 -34.572  20.626  1.00 21.68           C
ATOM    385  CB  ARG A  45       0.606 -33.889  19.902  1.00 20.57           C
ATOM    386  CG  ARG A  45       1.251 -32.781  20.675  1.00 20.34           C
ATOM    387  CD  ARG A  45       2.208 -32.034  19.798  1.00 21.62           C
ATOM    388  NE  ARG A  45       3.260 -31.415  20.587  1.00 26.03           N
ATOM    389  CZ  ARG A  45       3.228 -30.138  20.900  1.00 25.32           C
ATOM    390  NH1 ARG A  45       4.214 -29.634  21.575  1.00 25.70           N
ATOM    391  NH2 ARG A  45       2.181 -29.390  20.524  1.00 26.44           N
ATOM    392  C   ARG A  45      -1.719 -33.587  20.821  1.00 21.89           C
ATOM    393  O   ARG A  45      -1.902 -33.065  21.910  1.00 17.87           O
ATOM    394  N   ALA A  46      -2.514 -33.376  19.756  1.00 21.19           N
ATOM    395  CA  ALA A  46      -3.593 -32.413  19.813  1.00 21.85           C
ATOM    396  CB  ALA A  46      -4.197 -32.145  18.432  1.00 20.00           C
ATOM    397  C   ALA A  46      -4.647 -32.881  20.814  1.00 20.91           C
ATOM    398  O   ALA A  46      -5.192 -32.061  21.570  1.00 18.49           O
ATOM    399  N   GLU A  47      -4.889 -34.196  20.831  1.00 20.47           N
ATOM    400  CA  GLU A  47      -5.854 -34.802  21.750  1.00 20.37           C
ATOM    401  CB  GLU A  47      -6.077 -36.283  21.443  1.00 22.81           C
ATOM    402  CG  GLU A  47      -6.786 -36.593  20.129  1.00 28.46           C
ATOM    403  CD  GLU A  47      -8.267 -36.188  20.033  1.00 33.09           C
ATOM    404  OE1 GLU A  47      -8.787 -35.424  20.888  1.00 33.15           O
ATOM    405  OE2 GLU A  47      -8.925 -36.665  19.062  1.00 37.77           O
ATOM    406  C   GLU A  47      -5.450 -34.678  23.218  1.00 19.46           C
ATOM    407  O   GLU A  47      -6.302 -34.459  24.075  1.00 20.66           O
ATOM    408  N   SER A  48      -4.162 -34.858  23.492  1.00 17.35           N
ATOM    409  CA  SER A  48      -3.599 -34.679  24.807  1.00 17.05           C
ATOM    410  CB  SER A  48      -2.109 -35.011  24.783  1.00 16.75           C
ATOM    411  OG  SER A  48      -1.627 -35.106  26.096  1.00 20.37           O
ATOM    412  C   SER A  48      -3.816 -33.241  25.224  1.00 16.32           C
ATOM    413  O   SER A  48      -4.319 -32.992  26.304  1.00 15.87           O
ATOM    414  N   ILE A  49      -3.489 -32.288  24.349  1.00 16.23           N
ATOM    415  CA  ILE A  49      -3.779 -30.879  24.643  1.00 17.12           C
ATOM    416  CB  ILE A  49      -3.054 -29.925  23.689  1.00 16.41           C
ATOM    417  CG1 ILE A  49      -1.541 -30.146  23.898  1.00 17.79           C
ATOM    418  CD1 ILE A  49      -0.670 -29.502  22.841  1.00 17.26           C
ATOM    419  CG2 ILE A  49      -3.379 -28.472  23.977  1.00 14.81           C
ATOM    420  C   ILE A  49      -5.299 -30.587  24.920  1.00 18.05           C
ATOM    421  O   ILE A  49      -5.588 -29.816  25.813  1.00 17.57           O
ATOM    422  N   GLU A  50      -6.255 -31.276  24.278  1.00 18.88           N
ATOM    423  CA  GLU A  50      -7.669 -30.994  24.603  1.00 19.57           C
ATOM    424  CB  GLU A  50      -8.645 -31.544  23.587  1.00 22.30           C
ATOM    425  CG  GLU A  50      -8.130 -31.573  22.161  1.00 28.06           C
ATOM    426  CD  GLU A  50      -9.223 -31.779  21.099  1.00 31.93           C
ATOM    427  OE1 GLU A  50     -10.262 -32.425  21.421  1.00 28.81           O
ATOM    428  OE2 GLU A  50      -9.007 -31.290  19.951  1.00 32.57           O
ATOM    429  C   GLU A  50      -8.005 -31.571  25.956  1.00 20.08           C
ATOM    430  O   GLU A  50      -8.790 -30.989  26.675  1.00 21.89           O
ATOM    431  N   GLU A  51      -7.414 -32.714  26.317  1.00 18.74           N
ATOM    432  CA  GLU A  51      -7.642 -33.280  27.638  1.00 18.11           C
ATOM    433  CB  GLU A  51      -7.066 -34.688  27.760  1.00 18.53           C
ATOM    434  CG  GLU A  51      -7.706 -35.668  26.812  1.00 23.37           C
ATOM    435  CD  GLU A  51      -9.213 -35.751  27.019  1.00 25.49           C
ATOM    436  OE1 GLU A  51      -9.672 -36.661  27.733  1.00 29.16           O
ATOM    437  OE2 GLU A  51      -9.937 -34.895  26.491  1.00 27.78           O
ATOM    438  C   GLU A  51      -7.057 -32.382  28.720  1.00 18.22           C
ATOM    439  O   GLU A  51      -7.613 -32.292  29.848  1.00 19.19           O
ATOM    440  N   MET A  52      -5.940 -31.722  28.393  1.00 16.95           N
ATOM    441  CA  MET A  52      -5.409 -30.719  29.307  1.00 16.61           C
ATOM    442  CB  MET A  52      -4.110 -30.126  28.798  1.00 15.43           C
ATOM    443  CG  MET A  52      -2.985 -31.151  28.853  1.00 15.22           C
ATOM    444  SD  MET A  52      -1.539 -30.445  28.031  1.00 15.97           S
ATOM    445  CE  MET A  52      -0.863 -31.887  27.165  1.00 13.85           C
ATOM    446  C   MET A  52      -6.416 -29.627  29.590  1.00 16.24           C
ATOM    447  O   MET A  52      -6.528 -29.235  30.757  1.00 17.58           O
ATOM    448  N   ALA A  53      -7.116 -29.131  28.557  1.00 14.85           N
ATOM    449  CA  ALA A  53      -8.135 -28.059  28.730  1.00 16.02           C
ATOM    450  CB  ALA A  53      -8.703 -27.605  27.386  1.00 14.97           C
ATOM    451  C   ALA A  53      -9.270 -28.580  29.631  1.00 16.52           C
ATOM    452  O   ALA A  53      -9.755 -27.847  30.512  1.00 19.47           O
ATOM    453  N   HIS A  54      -9.659 -29.847  29.448  1.00 15.50           N
ATOM    454  CA  HIS A  54     -10.711 -30.461  30.289  1.00 15.15           C
ATOM    455  CB  HIS A  54     -11.059 -31.876  29.843  1.00 15.13           C
ATOM    456  CG  HIS A  54     -11.751 -31.933  28.512  1.00 17.02           C
ATOM    457  ND1 HIS A  54     -12.010 -33.113  27.865  1.00 15.82           N
ATOM    458  CE1 HIS A  54     -12.633 -32.867  26.729  1.00 16.32           C
ATOM    459  NE2 HIS A  54     -12.785 -31.546  26.610  1.00 16.94           N
ATOM    460  CD2 HIS A  54     -12.258 -30.933  27.710  1.00 16.54           C
ATOM    461  C   HIS A  54     -10.276 -30.552  31.707  1.00 14.82           C
ATOM    462  O   HIS A  54     -11.092 -30.283  32.596  1.00 13.70           O
ATOM    463  N   ALA A  55      -9.029 -31.018  31.935  1.00 13.65           N
ATOM    464  CA  ALA A  55      -8.505 -31.159  33.287  1.00 14.04           C
ATOM    465  CB  ALA A  55      -7.048 -31.719  33.271  1.00 12.05           C
ATOM    466  C   ALA A  55      -8.596 -29.763  33.975  1.00 14.97           C
ATOM    467  O   ALA A  55      -9.100 -29.643  35.127  1.00 15.58           O
ATOM    468  N   ASP A  56      -8.155 -28.717  33.250  1.00 14.53           N
ATOM    469  CA  ASP A  56      -8.239 -27.370  33.761  1.00 16.07           C
ATOM    470  CB  ASP A  56      -7.610 -26.346  32.794  1.00 15.70           C
ATOM    471  CG  ASP A  56      -7.539 -24.944  33.391  1.00 16.94           C
ATOM    472  OD1 ASP A  56      -7.199 -24.734  34.579  1.00 18.36           O
ATOM    473  OD2 ASP A  56      -7.783 -23.989  32.667  1.00 17.27           O
ATOM    474  C   ASP A  56      -9.693 -26.978  34.116  1.00 17.53           C
ATOM    475  O   ASP A  56      -9.891 -26.346  35.163  1.00 19.20           O
ATOM    476  N   LYS A  57     -10.691 -27.315  33.286  1.00 16.57           N
ATOM    477  CA  LYS A  57     -12.067 -26.954  33.667  1.00 18.82           C
ATOM    478  CB  LYS A  57     -13.127 -27.314  32.595  1.00 19.83           C
ATOM    479  CG  LYS A  57     -13.130 -26.410  31.371  1.00 22.52           C
ATOM    480  CD  LYS A  57     -13.796 -27.118  30.198  1.00 27.55           C
ATOM    481  CE  LYS A  57     -13.695 -26.258  28.937  1.00 32.62           C
ATOM    482  NZ  LYS A  57     -14.794 -25.259  28.852  1.00 36.58           N
ATOM    483  C   LYS A  57     -12.496 -27.575  34.972  1.00 18.02           C
ATOM    484  O   LYS A  57     -13.208 -26.944  35.749  1.00 15.67           O
ATOM    485  N   PHE A  58     -12.089 -28.827  35.211  1.00 18.21           N
ATOM    486  CA  PHE A  58     -12.428 -29.438  36.499  1.00 18.14           C
ATOM    487  CB  PHE A  58     -12.027 -30.901  36.539  1.00 16.94           C
ATOM    488  CG  PHE A  58     -12.987 -31.786  35.816  1.00 17.90           C
ATOM    489  CD1 PHE A  58     -14.326 -31.763  36.140  1.00 16.73           C
ATOM    490  CE1 PHE A  58     -15.254 -32.588  35.459  1.00 16.78           C
ATOM    491  CZ  PHE A  58     -14.808 -33.479  34.496  1.00 17.58           C
ATOM    492  CE2 PHE A  58     -13.447 -33.502  34.156  1.00 18.60           C
ATOM    493  CD2 PHE A  58     -12.541 -32.679  34.821  1.00 17.15           C
ATOM    494  C   PHE A  58     -11.831 -28.706  37.692  1.00 17.94           C
ATOM    495  O   PHE A  58     -12.562 -28.402  38.670  1.00 19.37           O
ATOM    496  N   VAL A  59     -10.515 -28.458  37.624  1.00 16.93           N
ATOM    497  CA  VAL A  59      -9.815 -27.719  38.666  1.00 17.41           C
ATOM    498  CB  VAL A  59      -8.337 -27.398  38.294  1.00 16.71           C
ATOM    499  CG1 VAL A  59      -7.690 -26.580  39.411  1.00 15.58           C
ATOM    500  CG2 VAL A  59      -7.531 -28.657  37.918  1.00 14.45           C
ATOM    501  C   VAL A  59     -10.536 -26.371  38.937  1.00 18.24           C
ATOM    502  O   VAL A  59     -10.778 -26.028  40.089  1.00 17.56           O
ATOM    503  N   GLU A  60     -10.935 -25.646  37.893  1.00 17.77           N
ATOM    504  CA  GLU A  60     -11.570 -24.343  38.095  1.00 19.32           C
ATOM    505  CB  GLU A  60     -11.667 -23.622  36.747  1.00 23.26           C
ATOM    506  CG  GLU A  60     -12.608 -22.421  36.705  1.00 33.17           C
ATOM    507  CD  GLU A  60     -12.569 -21.641  35.367  1.00 40.84           C
ATOM    508  OE1 GLU A  60     -11.927 -22.123  34.391  1.00 45.28           O
ATOM    509  OE2 GLU A  60     -13.198 -20.541  35.287  1.00 42.93           O
ATOM    510  C   GLU A  60     -12.958 -24.473  38.804  1.00 19.93           C
ATOM    511  O   GLU A  60     -13.297 -23.676  39.660  1.00 19.95           O
ATOM    512  N   ARG A  61     -13.749 -25.481  38.439  1.00 17.09           N
ATOM    513  CA  ARG A  61     -15.065 -25.662  38.982  1.00 17.44           C
ATOM    514  CB  ARG A  61     -15.923 -26.600  38.102  1.00 16.62           C
ATOM    515  CG  ARG A  61     -17.368 -26.831  38.590  1.00 17.20           C
ATOM    516  CD  ARG A  61     -18.315 -25.722  38.117  1.00 16.95           C
ATOM    517  NE  ARG A  61     -19.635 -25.815  38.761  1.00 17.54           N
ATOM    518  CZ  ARG A  61     -20.475 -24.790  38.945  1.00 17.43           C
ATOM    519  NH1 ARG A  61     -20.183 -23.551  38.536  1.00 16.15           N
ATOM    520  NH2 ARG A  61     -21.622 -24.999  39.562  1.00 18.62           N
ATOM    521  C   ARG A  61     -14.995 -26.156  40.459  1.00 17.54           C
ATOM    522  O   ARG A  61     -15.710 -25.647  41.304  1.00 17.32           O
ATOM    523  N   ILE A  62     -14.130 -27.118  40.750  1.00 17.27           N
ATOM    524  CA  ILE A  62     -13.886 -27.537  42.128  1.00 17.00           C
ATOM    525  CB  ILE A  62     -12.785 -28.647  42.215  1.00 17.42           C
ATOM    526  CG1 ILE A  62     -13.252 -29.912  41.515  1.00 15.66           C
ATOM    527  CD1 ILE A  62     -12.133 -30.818  41.042  1.00 16.87           C
ATOM    528  CG2 ILE A  62     -12.396 -28.926  43.679  1.00 18.11           C
ATOM    529  C   ILE A  62     -13.499 -26.335  43.001  1.00 17.10           C
ATOM    530  O   ILE A  62     -14.011 -26.181  44.109  1.00 17.39           O
ATOM    531  N   LEU A  63     -12.613 -25.464  42.527  1.00 17.43           N
ATOM    532  CA  LEU A  63     -12.190 -24.377  43.402  1.00 18.21           C
ATOM    533  CB  LEU A  63     -10.972 -23.690  42.848  1.00 18.18           C
ATOM    534  CG  LEU A  63      -9.658 -24.446  43.063  1.00 17.37           C
ATOM    535  CD1 LEU A  63      -8.624 -23.738  42.218  1.00 17.90           C
ATOM    536  CD2 LEU A  63      -9.221 -24.477  44.536  1.00 16.85           C
ATOM    537  C   LEU A  63     -13.343 -23.373  43.633  1.00 19.04           C
ATOM    538  O   LEU A  63     -13.505 -22.826  44.735  1.00 18.47           O
ATOM    539  N   PHE A  64     -14.154 -23.174  42.603  1.00 17.28           N
ATOM    540  CA  PHE A  64     -15.273 -22.254  42.718  1.00 17.56           C
ATOM    541  CB  PHE A  64     -15.994 -22.032  41.343  1.00 16.61           C
ATOM    542  CG  PHE A  64     -17.392 -21.422  41.490  1.00 16.82           C
ATOM    543  CD1 PHE A  64     -17.563 -20.135  41.995  1.00 16.88           C
ATOM    544  CE1 PHE A  64     -18.846 -19.602  42.169  1.00 17.76           C
ATOM    545  CZ  PHE A  64     -19.962 -20.329  41.800  1.00 16.59           C
ATOM    546  CE2 PHE A  64     -19.804 -21.631  41.320  1.00 16.76           C
ATOM    547  CD2 PHE A  64     -18.534 -22.155  41.155  1.00 16.50           C
ATOM    548  C   PHE A  64     -16.249 -22.758  43.789  1.00 17.33           C
ATOM    549  O   PHE A  64     -16.760 -21.961  44.546  1.00 19.52           O
ATOM    550  N   LEU A  65     -16.494 -24.070  43.835  1.00 15.97           N
ATOM    551  CA  LEU A  65     -17.351 -24.672  44.814  1.00 16.24           C
ATOM    552  CB  LEU A  65     -17.937 -25.948  44.252  1.00 15.36           C
ATOM    553  CG  LEU A  65     -18.690 -25.876  42.903  1.00 14.52           C
ATOM    554  CD1 LEU A  65     -19.043 -27.233  42.344  1.00 13.37           C
ATOM    555  CD2 LEU A  65     -19.934 -25.020  42.958  1.00 14.20           C
ATOM    556  C   LEU A  65     -16.647 -24.968  46.159  1.00 17.52           C
ATOM    557  O   LEU A  65     -17.184 -25.646  46.984  1.00 18.60           O
ATOM    558  N   GLU A  66     -15.452 -24.436  46.371  1.00 19.17           N
ATOM    559  CA  GLU A  66     -14.723 -24.513  47.640  1.00 21.06           C
ATOM    560  CB  GLU A  66     -15.428 -23.735  48.798  1.00 22.09           C
ATOM    561  CG  GLU A  66     -15.691 -22.277  48.411  1.00 24.17           C
ATOM    562  CD  GLU A  66     -16.686 -21.554  49.294  1.00 27.63           C
ATOM    563  OE1 GLU A  66     -16.871 -21.928  50.469  1.00 31.03           O
ATOM    564  OE2 GLU A  66     -17.296 -20.575  48.820  1.00 28.88           O
ATOM    565  C   GLU A  66     -14.310 -25.893  48.019  1.00 22.00           C
ATOM    566  O   GLU A  66     -14.046 -26.167  49.189  1.00 24.97           O
ATOM    567  N   GLY A  67     -14.156 -26.770  47.035  1.00 23.37           N
ATOM    568  CA  GLY A  67     -13.486 -28.063  47.303  1.00 21.28           C
ATOM    569  C   GLY A  67     -11.981 -27.987  47.066  1.00 20.14           C
ATOM    570  O   GLY A  67     -11.437 -26.935  46.736  1.00 18.70           O
ATOM    571  N   LEU A  68     -11.320 -29.132  47.193  1.00 20.23           N
ATOM    572  CA  LEU A  68      -9.861 -29.221  47.070  1.00 20.88           C
ATOM    573  CB  LEU A  68      -9.239 -29.853  48.339  1.00 23.16           C
ATOM    574  CG  LEU A  68      -9.409 -28.988  49.623  1.00 28.54           C
ATOM    575  CD1 LEU A  68      -9.331 -29.747  50.958  1.00 27.57           C
ATOM    576  CD2 LEU A  68      -8.429 -27.807  49.633  1.00 25.24           C
ATOM    577  C   LEU A  68      -9.583 -30.101  45.888  1.00 19.64           C
ATOM    578  O   LEU A  68      -9.716 -31.334  46.004  1.00 21.43           O
ATOM    579  N   PRO A  69      -9.184 -29.502  44.746  1.00 17.34           N
ATOM    580  CA  PRO A  69      -8.812 -30.365  43.606  1.00 15.71           C
ATOM    581  CB  PRO A  69      -8.318 -29.363  42.555  1.00 16.84           C
ATOM    582  CG  PRO A  69      -8.792 -27.968  43.044  1.00 17.27           C
ATOM    583  CD  PRO A  69      -8.762 -28.095  44.549  1.00 15.97           C
ATOM    584  C   PRO A  69      -7.658 -31.257  44.005  1.00 16.18           C
ATOM    585  O   PRO A  69      -6.711 -30.798  44.691  1.00 15.35           O
ATOM    586  N   ASN A  70      -7.718 -32.530  43.602  1.00 16.87           N
ATOM    587  CA  ASN A  70      -6.697 -33.496  43.939  1.00 15.75           C
ATOM    588  CB  ASN A  70      -7.345 -34.713  44.585  1.00 16.62           C
ATOM    589  CG  ASN A  70      -6.342 -35.804  44.914  1.00 18.40           C
ATOM    590  OD1 ASN A  70      -5.104 -35.603  44.897  1.00 19.23           O
ATOM    591  ND2 ASN A  70      -6.854 -36.970  45.209  1.00 16.60           N
ATOM    592  C   ASN A  70      -6.016 -33.918  42.646  1.00 16.85           C
ATOM    593  O   ASN A  70      -6.594 -34.657  41.818  1.00 16.03           O
ATOM    594  N   LEU A  71      -4.771 -33.475  42.467  1.00 17.28           N
ATOM    595  CA  LEU A  71      -4.010 -33.826  41.254  1.00 16.63           C
ATOM    596  CB  LEU A  71      -3.359 -32.567  40.645  1.00 16.27           C
ATOM    597  CG  LEU A  71      -4.219 -31.489  39.919  1.00 15.07           C
ATOM    598  CD1 LEU A  71      -4.987 -30.671  40.948  1.00 14.74           C
ATOM    599  CD2 LEU A  71      -3.457 -30.532  39.008  1.00 13.73           C
ATOM    600  C   LEU A  71      -2.939 -34.886  41.561  1.00 18.71           C
ATOM    601  O   LEU A  71      -2.083 -35.125  40.724  1.00 18.18           O
ATOM    602  N   GLN A  72      -3.006 -35.530  42.747  1.00 19.07           N
ATOM    603  CA  GLN A  72      -1.914 -36.366  43.227  1.00 19.01           C
ATOM    604  CB  GLN A  72      -2.088 -36.687  44.727  1.00 18.61           C
ATOM    605  CG  GLN A  72      -0.930 -37.447  45.410  1.00 18.10           C
ATOM    606  CD  GLN A  72       0.368 -36.683  45.372  1.00 20.51           C
ATOM    607  OE1 GLN A  72       0.575 -35.742  46.147  1.00 21.48           O
ATOM    608  NE2 GLN A  72       1.254 -37.061  44.452  1.00 19.21           N
ATOM    609  C   GLN A  72      -1.827 -37.659  42.432  1.00 22.81           C
ATOM    610  O   GLN A  72      -0.721 -38.197  42.252  1.00 25.85           O
ATOM    611  N   THR A  73      -2.975 -38.208  42.008  1.00 22.21           N
ATOM    612  CA  THR A  73      -2.931 -39.528  41.416  1.00 24.65           C
ATOM    613  CB  THR A  73      -3.359 -40.600  42.452  1.00 27.66           C
ATOM    614  OG1 THR A  73      -4.792 -40.559  42.594  1.00 28.80           O
ATOM    615  CG2 THR A  73      -2.639 -40.380  43.880  1.00 27.73           C
ATOM    616  C   THR A  73      -3.723 -39.702  40.075  1.00 24.25           C
ATOM    617  O   THR A  73      -4.693 -38.951  39.775  1.00 21.79           O
ATOM    618  N   LEU A  74      -3.278 -40.705  39.312  1.00 22.07           N
ATOM    619  CA  LEU A  74      -3.817 -41.115  38.018  1.00 20.92           C
ATOM    620  CB  LEU A  74      -2.658 -41.228  37.023  1.00 20.30           C
ATOM    621  CG  LEU A  74      -2.391 -39.940  36.204  1.00 21.84           C
ATOM    622  CD1 LEU A  74      -2.074 -38.786  37.114  1.00 18.94           C
ATOM    623  CD2 LEU A  74      -1.252 -40.178  35.188  1.00 18.96           C
ATOM    624  C   LEU A  74      -4.509 -42.484  38.159  1.00 21.69           C
ATOM    625  O   LEU A  74      -4.211 -43.217  39.069  1.00 20.15           O
ATOM    626  N   ASP A  75      -5.485 -42.782  37.293  1.00 23.83           N
ATOM    627  CA  ASP A  75      -6.010 -44.116  37.135  1.00 24.07           C
ATOM    628  CB  ASP A  75      -7.304 -44.097  36.298  1.00 25.00           C
ATOM    629  CG  ASP A  75      -8.457 -43.401  37.011  1.00 25.38           C
ATOM    630  OD1 ASP A  75      -8.553 -43.472  38.252  1.00 23.62           O
ATOM    631  OD2 ASP A  75      -9.261 -42.738  36.317  1.00 29.46           O
ATOM    632  C   ASP A  75      -4.940 -44.940  36.421  1.00 25.12           C
ATOM    633  O   ASP A  75      -3.960 -44.377  35.932  1.00 24.65           O
ATOM    634  N   PRO A  76      -5.108 -46.278  36.363  1.00 25.36           N
ATOM    635  CA  PRO A  76      -3.991 -47.045  35.741  1.00 23.63           C
ATOM    636  CB  PRO A  76      -4.371 -48.540  36.022  1.00 24.05           C
ATOM    637  CG  PRO A  76      -5.362 -48.457  37.187  1.00 23.11           C
ATOM    638  CD  PRO A  76      -6.133 -47.172  36.967  1.00 23.18           C
ATOM    639  C   PRO A  76      -3.782 -46.750  34.250  1.00 21.80           C
ATOM    640  O   PRO A  76      -4.750 -46.664  33.463  1.00 19.87           O
ATOM    641  N   LEU A  77      -2.522 -46.557  33.863  1.00 20.49           N
ATOM    642  CA  LEU A  77      -2.257 -46.218  32.463  1.00 22.17           C
ATOM    643  CB  LEU A  77      -0.934 -45.479  32.323  1.00 18.86           C
ATOM    644  CG  LEU A  77      -0.920 -44.056  32.851  1.00 18.58           C
ATOM    645  CD1 LEU A  77      -1.648 -43.053  31.980  1.00 16.26           C
ATOM    646  CD2 LEU A  77       0.559 -43.723  32.928  1.00 16.99           C
ATOM    647  C   LEU A  77      -2.301 -47.485  31.591  1.00 23.06           C
ATOM    648  O   LEU A  77      -1.929 -48.553  32.041  1.00 25.97           O
ATOM    649  N   ARG A  78      -2.820 -47.385  30.385  1.00 24.19           N
ATOM    650  CA  ARG A  78      -2.852 -48.541  29.499  1.00 25.92           C
ATOM    651  CB  ARG A  78      -4.265 -48.807  28.982  1.00 27.91           C
ATOM    652  CG  ARG A  78      -5.331 -49.121  30.006  1.00 29.25           C
ATOM    653  CD  ARG A  78      -6.687 -48.958  29.318  1.00 29.32           C
ATOM    654  NE  ARG A  78      -7.801 -49.678  29.974  1.00 28.25           N
ATOM    655  CZ  ARG A  78      -8.793 -49.092  30.650  1.00 29.94           C
ATOM    656  NH1 ARG A  78      -8.818 -47.768  30.827  1.00 23.92           N
ATOM    657  NH2 ARG A  78      -9.763 -49.838  31.184  1.00 31.32           N
ATOM    658  C   ARG A  78      -1.961 -48.161  28.338  1.00 27.28           C
ATOM    659  O   ARG A  78      -2.315 -47.306  27.515  1.00 25.60           O
ATOM    660  N   ILE A  79      -0.785 -48.761  28.295  1.00 28.52           N
ATOM    661  CA  ILE A  79       0.194 -48.373  27.324  1.00 31.10           C
ATOM    662  CB  ILE A  79       1.562 -48.259  27.983  1.00 31.63           C
ATOM    663  CG1 ILE A  79       1.483 -47.344  29.210  1.00 37.29           C
ATOM    664  CD1 ILE A  79       2.374 -47.795  30.375  1.00 43.19           C
ATOM    665  CG2 ILE A  79       2.544 -47.698  26.969  1.00 32.14           C
ATOM    666  C   ILE A  79       0.280 -49.361  26.156  1.00 30.87           C
ATOM    667  O   ILE A  79       0.760 -50.459  26.315  1.00 29.85           O
ATOM    668  N   GLY A  80      -0.123 -48.988  24.955  1.00 31.92           N
ATOM    669  CA  GLY A  80      -0.047 -50.024  23.879  1.00 34.42           C
ATOM    670  C   GLY A  80       1.360 -50.361  23.396  1.00 34.31           C
ATOM    671  O   GLY A  80       2.243 -49.506  23.462  1.00 40.83           O
ATOM    672  N   GLN A  81       1.587 -51.560  22.865  1.00 32.14           N
ATOM    673  CA  GLN A  81       2.849 -51.807  22.159  1.00 31.90           C
ATOM    674  CB  GLN A  81       3.603 -52.977  22.738  1.00 38.63           C
ATOM    675  CG  GLN A  81       3.994 -52.773  24.189  1.00 48.24           C
ATOM    676  CD  GLN A  81       3.769 -54.072  24.958  1.00 63.05           C
ATOM    677  OE1 GLN A  81       4.441 -55.100  24.712  1.00 58.37           O
ATOM    678  NE2 GLN A  81       2.782 -54.053  25.866  1.00 71.58           N
ATOM    679  C   GLN A  81       2.771 -51.920  20.621  1.00 29.05           C
ATOM    680  O   GLN A  81       3.778 -52.211  20.002  1.00 26.79           O
ATOM    681  N   THR A  82       1.600 -51.677  20.015  1.00 23.63           N
ATOM    682  CA  THR A  82       1.463 -51.569  18.557  1.00 20.09           C
ATOM    683  CB  THR A  82       0.863 -52.850  17.948  1.00 20.88           C
ATOM    684  OG1 THR A  82      -0.543 -52.937  18.285  1.00 25.82           O
ATOM    685  CG2 THR A  82       1.604 -54.181  18.458  1.00 20.02           C
ATOM    686  C   THR A  82       0.491 -50.386  18.290  1.00 21.13           C
ATOM    687  O   THR A  82      -0.147 -49.885  19.256  1.00 18.17           O
ATOM    688  N   VAL A  83       0.365 -49.939  17.019  1.00 19.29           N
ATOM    689  CA  VAL A  83      -0.610 -48.928  16.676  1.00 18.70           C
ATOM    690  CB  VAL A  83      -0.542 -48.484  15.218  1.00 18.39           C
ATOM    691  CG1 VAL A  83      -1.665 -47.501  14.925  1.00 15.23           C
ATOM    692  CG2 VAL A  83       0.836 -47.923  14.890  1.00 19.05           C
ATOM    693  C   VAL A  83      -2.030 -49.369  17.022  1.00 20.07           C
ATOM    694  O   VAL A  83      -2.798 -48.551  17.573  1.00 18.59           O
ATOM    695  N   LYS A  84      -2.365 -50.641  16.751  1.00 21.10           N
ATOM    696  CA  LYS A  84      -3.671 -51.170  17.162  1.00 21.78           C
ATOM    697  CB  LYS A  84      -3.873 -52.607  16.688  1.00 21.78           C
ATOM    698  CG  LYS A  84      -5.297 -53.095  16.839  1.00 24.09           C
ATOM    699  CD  LYS A  84      -5.546 -54.457  16.181  1.00 28.57           C
ATOM    700  CE  LYS A  84      -7.011 -54.844  16.318  1.00 28.74           C
ATOM    701  NZ  LYS A  84      -7.074 -56.316  16.131  1.00 33.02           N
ATOM    702  C   LYS A  84      -3.905 -51.084  18.694  1.00 21.88           C
ATOM    703  O   LYS A  84      -4.960 -50.634  19.134  1.00 23.20           O
ATOM    704  N   GLU A  85      -2.924 -51.489  19.494  1.00 20.28           N
ATOM    705  CA  GLU A  85      -3.116 -51.492  20.925  1.00 19.78           C
ATOM    706  CB  GLU A  85      -1.953 -52.227  21.585  1.00 21.25           C
ATOM    707  CG  GLU A  85      -1.902 -53.734  21.368  1.00 21.11           C
ATOM    708  CD  GLU A  85      -0.777 -54.371  22.157  1.00 25.16           C
ATOM    709  OE1 GLU A  85      -0.030 -53.711  22.929  1.00 26.36           O
ATOM    710  OE2 GLU A  85      -0.592 -55.575  22.014  1.00 29.09           O
ATOM    711  C   GLU A  85      -3.243 -50.043  21.487  1.00 19.76           C
ATOM    712  O   GLU A  85      -3.988 -49.794  22.445  1.00 18.11           O
ATOM    713  N   VAL A  86      -2.516 -49.090  20.884  1.00 18.63           N
ATOM    714  CA  VAL A  86      -2.600 -47.689  21.299  1.00 18.46           C
ATOM    715  CB  VAL A  86      -1.638 -46.779  20.476  1.00 18.64           C
ATOM    716  CG1 VAL A  86      -2.084 -45.300  20.538  1.00 16.36           C
ATOM    717  CG2 VAL A  86      -0.187 -46.968  20.920  1.00 17.08           C
ATOM    718  C   VAL A  86      -4.069 -47.211  21.097  1.00 19.11           C
ATOM    719  O   VAL A  86      -4.657 -46.643  22.017  1.00 19.79           O
ATOM    720  N   LEU A  87      -4.641 -47.493  19.911  1.00 18.14           N
ATOM    721  CA  LEU A  87      -6.036 -47.199  19.584  1.00 18.44           C
ATOM    722  CB  LEU A  87      -6.371 -47.730  18.194  1.00 18.67           C
ATOM    723  CG  LEU A  87      -5.796 -47.029  16.959  1.00 20.66           C
ATOM    724  CD1 LEU A  87      -6.258 -47.777  15.695  1.00 18.55           C
ATOM    725  CD2 LEU A  87      -6.276 -45.605  16.982  1.00 20.26           C
ATOM    726  C   LEU A  87      -7.007 -47.855  20.598  1.00 18.66           C
ATOM    727  O   LEU A  87      -7.859 -47.164  21.166  1.00 18.39           O
ATOM    728  N   GLU A  88      -6.870 -49.172  20.804  1.00 18.42           N
ATOM    729  CA  GLU A  88      -7.681 -49.941  21.751  1.00 19.72           C
ATOM    730  CB  GLU A  88      -7.329 -51.426  21.732  1.00 20.47           C
ATOM    731  CG  GLU A  88      -7.821 -52.147  20.507  1.00 23.67           C
ATOM    732  CD  GLU A  88      -7.173 -53.542  20.314  1.00 29.18           C
ATOM    733  OE1 GLU A  88      -5.997 -53.827  20.741  1.00 30.09           O
ATOM    734  OE2 GLU A  88      -7.857 -54.371  19.700  1.00 31.39           O
ATOM    735  C   GLU A  88      -7.593 -49.418  23.199  1.00 19.61           C
ATOM    736  O   GLU A  88      -8.629 -49.269  23.834  1.00 19.49           O
ATOM    737  N   SER A  89      -6.382 -49.138  23.696  1.00 18.23           N
ATOM    738  CA  SER A  89      -6.230 -48.601  25.041  1.00 18.91           C
ATOM    739  CB  SER A  89      -4.764 -48.373  25.445  1.00 20.13           C
ATOM    740  OG  SER A  89      -3.857 -49.312  24.944  1.00 25.09           O
ATOM    741  C   SER A  89      -6.881 -47.230  25.196  1.00 17.81           C
ATOM    742  O   SER A  89      -7.473 -46.964  26.206  1.00 19.52           O
ATOM    743  N   ASP A  90      -6.691 -46.328  24.257  1.00 17.05           N
ATOM    744  CA  ASP A  90      -7.293 -45.010  24.410  1.00 18.45           C
ATOM    745  CB  ASP A  90      -6.700 -43.994  23.411  1.00 18.93           C
ATOM    746  CG  ASP A  90      -5.264 -43.625  23.749  1.00 22.23           C
ATOM    747  OD1 ASP A  90      -4.527 -43.148  22.827  1.00 22.74           O
ATOM    748  OD2 ASP A  90      -4.874 -43.782  24.956  1.00 21.82           O
ATOM    749  C   ASP A  90      -8.808 -45.116  24.300  1.00 17.81           C
ATOM    750  O   ASP A  90      -9.485 -44.456  25.046  1.00 20.71           O
ATOM    751  N   LEU A  91      -9.340 -45.991  23.444  1.00 17.61           N
ATOM    752  CA  LEU A  91     -10.803 -46.181  23.358  1.00 18.98           C
ATOM    753  CB  LEU A  91     -11.210 -47.052  22.139  1.00 18.65           C
ATOM    754  CG  LEU A  91     -12.657 -47.558  22.053  1.00 19.57           C
ATOM    755  CD1 LEU A  91     -13.676 -46.430  21.796  1.00 18.51           C
ATOM    756  CD2 LEU A  91     -12.776 -48.620  20.963  1.00 18.58           C
ATOM    757  C   LEU A  91     -11.398 -46.711  24.690  1.00 19.24           C
ATOM    758  O   LEU A  91     -12.444 -46.193  25.196  1.00 19.07           O
ATOM    759  N   ALA A  92     -10.717 -47.687  25.293  1.00 17.66           N
ATOM    760  CA  ALA A  92     -11.230 -48.268  26.533  1.00 17.91           C
ATOM    761  CB  ALA A  92     -10.337 -49.432  27.018  1.00 18.60           C
ATOM    762  C   ALA A  92     -11.300 -47.166  27.570  1.00 17.17           C
ATOM    763  O   ALA A  92     -12.259 -47.076  28.303  1.00 19.08           O
ATOM    764  N   ALA A  93     -10.291 -46.316  27.631  1.00 16.29           N
ATOM    765  CA  ALA A  93     -10.276 -45.256  28.668  1.00 17.43           C
ATOM    766  CB  ALA A  93      -8.907 -44.587  28.739  1.00 13.77           C
ATOM    767  C   ALA A  93     -11.374 -44.207  28.401  1.00 17.41           C
ATOM    768  O   ALA A  93     -12.061 -43.715  29.318  1.00 19.58           O
ATOM    769  N   GLU A  94     -11.551 -43.898  27.140  1.00 17.40           N
ATOM    770  CA  GLU A  94     -12.569 -42.928  26.730  1.00 20.09           C
ATOM    771  CB  GLU A  94     -12.454 -42.708  25.215  1.00 20.03           C
ATOM    772  CG  GLU A  94     -11.288 -41.807  24.839  1.00 22.82           C
ATOM    773  CD  GLU A  94     -11.591 -40.377  25.202  1.00 26.44           C
ATOM    774  OE1 GLU A  94     -12.786 -40.087  25.521  1.00 29.51           O
ATOM    775  OE2 GLU A  94     -10.674 -39.544  25.148  1.00 25.51           O
ATOM    776  C   GLU A  94     -13.988 -43.373  27.092  1.00 20.18           C
ATOM    777  O   GLU A  94     -14.841 -42.529  27.454  1.00 19.24           O
ATOM    778  N   ARG A  95     -14.230 -44.679  26.964  1.00 19.39           N
ATOM    779  CA  ARG A  95     -15.532 -45.304  27.286  1.00 21.41           C
ATOM    780  CB  ARG A  95     -15.581 -46.779  26.848  1.00 22.10           C
ATOM    781  CG  ARG A  95     -15.491 -47.043  25.339  1.00 24.36           C
ATOM    782  CD  ARG A  95     -16.232 -48.333  25.023  1.00 33.07           C
ATOM    783  NE  ARG A  95     -15.880 -49.090  23.806  1.00 38.44           N
ATOM    784  CZ  ARG A  95     -16.438 -48.918  22.575  1.00 50.31           C
ATOM    785  NH1 ARG A  95     -17.407 -47.955  22.292  1.00 33.36           N
ATOM    786  NH2 ARG A  95     -16.008 -49.738  21.591  1.00 43.38           N
ATOM    787  C   ARG A  95     -15.820 -45.149  28.787  1.00 20.67           C
ATOM    788  O   ARG A  95     -16.974 -44.838  29.176  1.00 21.05           O
ATOM    789  N   GLU A  96     -14.772 -45.297  29.612  1.00 20.07           N
ATOM    790  CA  GLU A  96     -14.887 -45.147  31.071  1.00 20.17           C
ATOM    791  CB  GLU A  96     -13.661 -45.653  31.821  1.00 21.92           C
ATOM    792  CG  GLU A  96     -13.415 -47.164  31.794  1.00 26.43           C
ATOM    793  CD  GLU A  96     -11.975 -47.525  32.267  1.00 32.24           C
ATOM    794  OE1 GLU A  96     -11.017 -46.717  32.142  1.00 32.63           O
ATOM    795  OE2 GLU A  96     -11.762 -48.622  32.785  1.00 34.70           O
ATOM    796  C   GLU A  96     -15.090 -43.677  31.421  1.00 20.07           C
ATOM    797  O   GLU A  96     -15.926 -43.366  32.259  1.00 21.09           O
ATOM    798  N   ALA A  97     -14.356 -42.770  30.766  1.00 17.91           N
ATOM    799  CA  ALA A  97     -14.573 -41.336  30.986  1.00 18.32           C
ATOM    800  CB  ALA A  97     -13.496 -40.468  30.285  1.00 17.67           C
ATOM    801  C   ALA A  97     -16.017 -40.907  30.615  1.00 19.60           C
ATOM    802  O   ALA A  97     -16.683 -40.129  31.367  1.00 22.87           O
ATOM    803  N   ARG A  98     -16.521 -41.424  29.495  1.00 17.60           N
ATOM    804  CA  ARG A  98     -17.876 -41.131  29.072  1.00 17.04           C
ATOM    805  CB  ARG A  98     -18.155 -41.808  27.709  1.00 17.25           C
ATOM    806  CG  ARG A  98     -19.581 -41.669  27.190  1.00 17.47           C
ATOM    807  CD  ARG A  98     -19.905 -42.576  25.987  1.00 17.53           C
ATOM    808  NE  ARG A  98     -21.370 -42.542  25.850  1.00 19.47           N
ATOM    809  CZ  ARG A  98     -22.198 -43.270  26.605  1.00 21.19           C
ATOM    810  NH1 ARG A  98     -21.684 -44.137  27.486  1.00 20.96           N
ATOM    811  NH2 ARG A  98     -23.517 -43.169  26.484  1.00 19.00           N
ATOM    812  C   ARG A  98     -18.901 -41.583  30.148  1.00 18.13           C
ATOM    813  O   ARG A  98     -19.757 -40.786  30.518  1.00 18.88           O
ATOM    814  N   ALA A  99     -18.821 -42.834  30.651  1.00 17.07           N
ATOM    815  CA  ALA A  99     -19.772 -43.304  31.695  1.00 18.24           C
ATOM    816  CB  ALA A  99     -19.598 -44.809  32.015  1.00 17.03           C
ATOM    817  C   ALA A  99     -19.701 -42.475  33.009  1.00 17.97           C
ATOM    818  O   ALA A  99     -20.713 -42.196  33.634  1.00 15.41           O
ATOM    819  N   LEU A 100     -18.486 -42.112  33.419  1.00 18.76           N
ATOM    820  CA  LEU A 100     -18.303 -41.270  34.593  1.00 18.15           C
ATOM    821  CB  LEU A 100     -16.792 -41.115  34.851  1.00 17.14           C
ATOM    822  CG  LEU A 100     -16.382 -40.150  35.969  1.00 17.96           C
ATOM    823  CD1 LEU A 100     -16.985 -40.580  37.317  1.00 16.18           C
ATOM    824  CD2 LEU A 100     -14.847 -40.059  36.024  1.00 18.05           C
ATOM    825  C   LEU A 100     -18.985 -39.882  34.413  1.00 18.18           C
ATOM    826  O   LEU A 100     -19.625 -39.384  35.362  1.00 17.72           O
ATOM    827  N   TYR A 101     -18.874 -39.277  33.214  1.00 16.41           N
ATOM    828  CA  TYR A 101     -19.442 -37.934  33.042  1.00 16.96           C
ATOM    829  CB  TYR A 101     -18.838 -37.191  31.826  1.00 16.93           C
ATOM    830  CG  TYR A 101     -17.327 -37.022  31.892  1.00 17.93           C
ATOM    831  CD1 TYR A 101     -16.640 -37.153  33.113  1.00 16.16           C
ATOM    832  CE1 TYR A 101     -15.265 -37.029  33.166  1.00 17.22           C
ATOM    833  CZ  TYR A 101     -14.543 -36.716  31.995  1.00 19.63           C
ATOM    834  OH  TYR A 101     -13.167 -36.583  32.051  1.00 19.92           O
ATOM    835  CE2 TYR A 101     -15.194 -36.528  30.779  1.00 17.97           C
ATOM    836  CD2 TYR A 101     -16.582 -36.711  30.728  1.00 18.43           C
ATOM    837  C   TYR A 101     -20.969 -38.023  32.921  1.00 17.41           C
ATOM    838  O   TYR A 101     -21.687 -37.097  33.328  1.00 16.87           O
ATOM    839  N   GLN A 102     -21.446 -39.136  32.352  1.00 17.93           N
ATOM    840  CA  GLN A 102     -22.854 -39.463  32.311  1.00 18.43           C
ATOM    841  CB  GLN A 102     -23.084 -40.826  31.635  1.00 17.88           C
ATOM    842  CG  GLN A 102     -24.572 -41.173  31.430  1.00 19.02           C
ATOM    843  CD  GLN A 102     -24.735 -42.612  30.949  1.00 20.48           C
ATOM    844  OE1 GLN A 102     -24.230 -43.491  31.590  1.00 20.02           O
ATOM    845  NE2 GLN A 102     -25.361 -42.840  29.778  1.00 18.73           N
ATOM    846  C   GLN A 102     -23.344 -39.490  33.740  1.00 19.37           C
ATOM    847  O   GLN A 102     -24.300 -38.798  34.088  1.00 17.88           O
ATOM    848  N   GLU A 103     -22.630 -40.236  34.585  1.00 20.30           N
ATOM    849  CA  GLU A 103     -23.001 -40.367  35.988  1.00 21.40           C
ATOM    850  CB  GLU A 103     -22.184 -41.489  36.650  1.00 24.75           C
ATOM    851  CG  GLU A 103     -22.963 -42.242  37.727  1.00 33.91           C
ATOM    852  CD  GLU A 103     -22.074 -42.953  38.765  1.00 35.85           C
ATOM    853  OE1 GLU A 103     -21.200 -43.778  38.393  1.00 40.55           O
ATOM    854  OE2 GLU A 103     -22.255 -42.685  39.969  1.00 32.78           O
ATOM    855  C   GLU A 103     -22.936 -39.012  36.734  1.00 20.38           C
ATOM    856  O   GLU A 103     -23.911 -38.639  37.383  1.00 23.16           O
ATOM    857  N   GLY A 104     -21.846 -38.246  36.598  1.00 17.19           N
ATOM    858  CA  GLY A 104     -21.760 -36.885  37.178  1.00 15.43           C
ATOM    859  C   GLY A 104     -22.879 -35.910  36.726  1.00 16.23           C
ATOM    860  O   GLY A 104     -23.416 -35.156  37.539  1.00 16.63           O
ATOM    861  N   ALA A 105     -23.205 -35.877  35.428  1.00 15.05           N
ATOM    862  CA  ALA A 105     -24.243 -34.992  34.931  1.00 15.44           C
ATOM    863  CB  ALA A 105     -24.359 -35.095  33.403  1.00 13.33           C
ATOM    864  C   ALA A 105     -25.586 -35.319  35.640  1.00 17.01           C
ATOM    865  O   ALA A 105     -26.289 -34.401  36.091  1.00 18.88           O
ATOM    866  N   ALA A 106     -25.893 -36.613  35.802  1.00 16.48           N
ATOM    867  CA  ALA A 106     -27.185 -37.056  36.356  1.00 17.92           C
ATOM    868  CB  ALA A 106     -27.397 -38.583  36.093  1.00 15.63           C
ATOM    869  C   ALA A 106     -27.275 -36.707  37.849  1.00 17.96           C
ATOM    870  O   ALA A 106     -28.316 -36.214  38.353  1.00 18.15           O
ATOM    871  N   TYR A 107     -26.172 -36.976  38.541  1.00 16.84           N
ATOM    872  CA  TYR A 107     -26.075 -36.633  39.888  1.00 17.68           C
ATOM    873  CB  TYR A 107     -24.781 -37.142  40.580  1.00 20.35           C
ATOM    874  CG  TYR A 107     -25.005 -36.950  42.085  1.00 20.87           C
ATOM    875  CD1 TYR A 107     -25.800 -37.858  42.807  1.00 20.70           C
ATOM    876  CE1 TYR A 107     -26.078 -37.645  44.154  1.00 22.63           C
ATOM    877  CZ  TYR A 107     -25.611 -36.471  44.776  1.00 24.06           C
ATOM    878  OH  TYR A 107     -25.903 -36.227  46.099  1.00 25.67           O
ATOM    879  CE2 TYR A 107     -24.845 -35.534  44.074  1.00 23.23           C
ATOM    880  CD2 TYR A 107     -24.561 -35.769  42.737  1.00 22.16           C
ATOM    881  C   TYR A 107     -26.190 -35.142  40.101  1.00 18.55           C
ATOM    882  O   TYR A 107     -26.982 -34.708  40.949  1.00 19.02           O
ATOM    883  N   ALA A 108     -25.401 -34.347  39.365  1.00 19.59           N
ATOM    884  CA  ALA A 108     -25.412 -32.878  39.510  1.00 19.13           C
ATOM    885  CB  ALA A 108     -24.417 -32.261  38.535  1.00 17.32           C
ATOM    886  C   ALA A 108     -26.850 -32.331  39.243  1.00 20.64           C
ATOM    887  O   ALA A 108     -27.359 -31.445  39.961  1.00 19.67           O
ATOM    888  N   ALA A 109     -27.472 -32.867  38.189  1.00 19.70           N
ATOM    889  CA  ALA A 109     -28.858 -32.537  37.845  1.00 21.53           C
ATOM    890  CB  ALA A 109     -29.322 -33.300  36.586  1.00 18.88           C
ATOM    891  C   ALA A 109     -29.806 -32.806  39.006  1.00 20.41           C
ATOM    892  O   ALA A 109     -30.655 -31.988  39.283  1.00 20.24           O
ATOM    893  N   SER A 110     -29.654 -33.943  39.680  1.00 20.70           N
ATOM    894  CA  SER A 110     -30.610 -34.354  40.744  1.00 19.35           C
ATOM    895  CB  SER A 110     -30.378 -35.823  41.189  1.00 18.66           C
ATOM    896  OG  SER A 110     -29.145 -35.950  41.952  1.00 18.78           O
ATOM    897  C   SER A 110     -30.536 -33.434  41.961  1.00 19.49           C
ATOM    898  O   SER A 110     -31.510 -33.331  42.694  1.00 19.41           O
ATOM    899  N   VAL A 111     -29.402 -32.773  42.174  1.00 18.23           N
ATOM    900  CA  VAL A 111     -29.281 -31.747  43.259  1.00 18.27           C
ATOM    901  CB  VAL A 111     -27.975 -31.931  44.096  1.00 20.58           C
ATOM    902  CG1 VAL A 111     -27.973 -33.234  44.912  1.00 19.64           C
ATOM    903  CG2 VAL A 111     -26.732 -31.907  43.191  1.00 19.10           C
ATOM    904  C   VAL A 111     -29.402 -30.290  42.719  1.00 18.74           C
ATOM    905  O   VAL A 111     -29.288 -29.314  43.458  1.00 17.35           O
ATOM    906  N   GLY A 112     -29.732 -30.140  41.435  1.00 19.01           N
ATOM    907  CA  GLY A 112     -29.921 -28.810  40.858  1.00 19.42           C
ATOM    908  C   GLY A 112     -28.634 -27.980  40.632  1.00 20.39           C
ATOM    909  O   GLY A 112     -28.687 -26.751  40.465  1.00 21.00           O
ATOM    910  N   ASP A 113     -27.476 -28.626  40.625  1.00 18.70           N
ATOM    911  CA  ASP A 113     -26.253 -27.922  40.279  1.00 17.57           C
ATOM    912  CB  ASP A 113     -25.055 -28.586  40.933  1.00 17.68           C
ATOM    913  CG  ASP A 113     -23.731 -27.843  40.626  1.00 20.53           C
ATOM    914  OD1 ASP A 113     -22.691 -28.362  41.051  1.00 19.69           O
ATOM    915  OD2 ASP A 113     -23.734 -26.760  39.970  1.00 19.22           O
ATOM    916  C   ASP A 113     -26.138 -27.939  38.736  1.00 17.38           C
ATOM    917  O   ASP A 113     -25.404 -28.772  38.151  1.00 16.82           O
ATOM    918  N   PHE A 114     -26.893 -27.059  38.073  1.00 15.58           N
ATOM    919  CA  PHE A 114     -27.005 -27.156  36.611  1.00 14.73           C
ATOM    920  CB  PHE A 114     -28.242 -26.416  36.089  1.00 15.32           C
ATOM    921  CG  PHE A 114     -29.559 -26.914  36.703  1.00 16.27           C
ATOM    922  CD1 PHE A 114     -29.846 -28.301  36.761  1.00 16.25           C
ATOM    923  CE1 PHE A 114     -31.037 -28.769  37.308  1.00 16.43           C
ATOM    924  CZ  PHE A 114     -31.965 -27.852  37.810  1.00 16.09           C
ATOM    925  CE2 PHE A 114     -31.682 -26.500  37.774  1.00 16.47           C
ATOM    926  CD2 PHE A 114     -30.488 -26.027  37.238  1.00 15.60           C
ATOM    927  C   PHE A 114     -25.709 -26.783  35.869  1.00 14.13           C
ATOM    928  O   PHE A 114     -25.419 -27.373  34.826  1.00 13.68           O
ATOM    929  N   PRO A 115     -24.915 -25.825  36.411  1.00 13.22           N
ATOM    930  CA  PRO A 115     -23.690 -25.572  35.670  1.00 12.74           C
ATOM    931  CB  PRO A 115     -23.130 -24.316  36.351  1.00 13.10           C
ATOM    932  CG  PRO A 115     -24.363 -23.590  36.820  1.00 13.03           C
ATOM    933  CD  PRO A 115     -25.169 -24.758  37.414  1.00 12.45           C
ATOM    934  C   PRO A 115     -22.724 -26.735  35.740  1.00 13.99           C
ATOM    935  O   PRO A 115     -22.035 -27.037  34.729  1.00 14.44           O
ATOM    936  N   SER A 116     -22.702 -27.470  36.859  1.00 14.06           N
ATOM    937  CA  SER A 116     -21.850 -28.667  36.885  1.00 14.84           C
ATOM    938  CB  SER A 116     -21.634 -29.214  38.309  1.00 15.31           C
ATOM    939  OG  SER A 116     -21.022 -28.267  39.166  1.00 14.86           O
ATOM    940  C   SER A 116     -22.383 -29.773  35.969  1.00 15.27           C
ATOM    941  O   SER A 116     -21.619 -30.389  35.243  1.00 17.87           O
ATOM    942  N   LYS A 117     -23.675 -30.039  36.025  1.00 15.92           N
ATOM    943  CA  LYS A 117     -24.382 -30.840  35.038  1.00 16.22           C
ATOM    944  CB  LYS A 117     -25.912 -30.652  35.186  1.00 16.61           C
ATOM    945  CG  LYS A 117     -26.680 -31.422  34.099  1.00 19.23           C
ATOM    946  CD  LYS A 117     -28.198 -31.127  34.041  1.00 22.11           C
ATOM    947  CE  LYS A 117     -28.521 -29.741  33.466  1.00 22.62           C
ATOM    948  NZ  LYS A 117     -28.393 -29.726  31.978  1.00 25.74           N
ATOM    949  C   LYS A 117     -23.944 -30.494  33.601  1.00 16.10           C
ATOM    950  O   LYS A 117     -23.523 -31.360  32.852  1.00 16.42           O
ATOM    951  N   ASN A 118     -24.042 -29.223  33.213  1.00 15.71           N
ATOM    952  CA  ASN A 118     -23.604 -28.809  31.872  1.00 15.45           C
ATOM    953  CB  ASN A 118     -24.074 -27.393  31.570  1.00 14.70           C
ATOM    954  CG  ASN A 118     -25.579 -27.343  31.492  1.00 16.10           C
ATOM    955  OD1 ASN A 118     -26.217 -28.316  31.044  1.00 15.94           O
ATOM    956  ND2 ASN A 118     -26.165 -26.255  31.957  1.00 15.00           N
ATOM    957  C   ASN A 118     -22.111 -29.013  31.597  1.00 15.01           C
ATOM    958  O   ASN A 118     -21.735 -29.383  30.480  1.00 15.94           O
ATOM    959  N   LEU A 119     -21.261 -28.800  32.599  1.00 13.69           N
ATOM    960  CA  LEU A 119     -19.864 -29.110  32.355  1.00 13.78           C
ATOM    961  CB  LEU A 119     -18.975 -28.623  33.492  1.00 13.55           C
ATOM    962  CG  LEU A 119     -17.511 -29.132  33.509  1.00 14.35           C
ATOM    963  CD1 LEU A 119     -16.702 -28.612  32.300  1.00 13.20           C
ATOM    964  CD2 LEU A 119     -16.837 -28.725  34.837  1.00 15.10           C
ATOM    965  C   LEU A 119     -19.715 -30.644  32.059  1.00 13.87           C
ATOM    966  O   LEU A 119     -19.077 -31.041  31.080  1.00 13.47           O
ATOM    967  N   PHE A 120     -20.379 -31.490  32.838  1.00 13.33           N
ATOM    968  CA  PHE A 120     -20.298 -32.927  32.589  1.00 14.06           C
ATOM    969  CB  PHE A 120     -20.993 -33.687  33.718  1.00 12.90           C
ATOM    970  CG  PHE A 120     -20.134 -33.884  34.947  1.00 13.85           C
ATOM    971  CD1 PHE A 120     -18.894 -34.523  34.855  1.00 13.04           C
ATOM    972  CE1 PHE A 120     -18.136 -34.739  35.998  1.00 12.63           C
ATOM    973  CZ  PHE A 120     -18.557 -34.277  37.257  1.00 11.96           C
ATOM    974  CE2 PHE A 120     -19.756 -33.606  37.372  1.00 12.27           C
ATOM    975  CD2 PHE A 120     -20.558 -33.416  36.241  1.00 13.19           C
ATOM    976  C   PHE A 120     -20.903 -33.303  31.208  1.00 15.46           C
ATOM    977  O   PHE A 120     -20.365 -34.169  30.495  1.00 16.13           O
ATOM    978  N   GLU A 121     -22.005 -32.668  30.823  1.00 15.62           N
ATOM    979  CA  GLU A 121     -22.627 -32.994  29.535  1.00 18.21           C
ATOM    980  CB  GLU A 121     -24.057 -32.438  29.414  1.00 18.84           C
ATOM    981  CG  GLU A 121     -25.065 -33.120  30.302  1.00 18.51           C
ATOM    982  CD  GLU A 121     -26.441 -32.511  30.123  1.00 21.55           C
ATOM    983  OE1 GLU A 121     -26.710 -31.691  29.184  1.00 23.76           O
ATOM    984  OE2 GLU A 121     -27.284 -32.833  30.945  1.00 22.89           O
ATOM    985  C   GLU A 121     -21.811 -32.527  28.364  1.00 17.78           C
ATOM    986  O   GLU A 121     -21.680 -33.267  27.412  1.00 19.86           O
ATOM    987  N   GLU A 122     -21.269 -31.314  28.435  1.00 19.93           N
ATOM    988  CA  GLU A 122     -20.314 -30.830  27.439  1.00 21.43           C
ATOM    989  CB  GLU A 122     -19.860 -29.406  27.753  1.00 25.97           C
ATOM    990  CG  GLU A 122     -18.620 -28.939  26.961  1.00 34.55           C
ATOM    991  CD  GLU A 122     -17.953 -27.668  27.530  1.00 39.59           C
ATOM    992  OE1 GLU A 122     -16.948 -27.160  26.961  1.00 45.02           O
ATOM    993  OE2 GLU A 122     -18.435 -27.162  28.555  1.00 44.85           O
ATOM    994  C   GLU A 122     -19.108 -31.782  27.313  1.00 20.92           C
ATOM    995  O   GLU A 122     -18.735 -32.121  26.178  1.00 20.49           O
ATOM    996  N   LEU A 123     -18.510 -32.241  28.426  1.00 18.59           N
ATOM    997  CA  LEU A 123     -17.389 -33.181  28.300  1.00 18.53           C
ATOM    998  CB  LEU A 123     -16.552 -33.335  29.571  1.00 18.33           C
ATOM    999  CG  LEU A 123     -15.914 -32.093  30.209  1.00 20.69           C
ATOM   1000  CD1 LEU A 123     -14.897 -32.456  31.274  1.00 20.60           C
ATOM   1001  CD2 LEU A 123     -15.277 -31.197  29.184  1.00 21.39           C
ATOM   1002  C   LEU A 123     -17.787 -34.553  27.772  1.00 18.75           C
ATOM   1003  O   LEU A 123     -17.014 -35.212  27.022  1.00 19.22           O
ATOM   1004  N   MET A 124     -18.977 -34.997  28.157  1.00 18.09           N
ATOM   1005  CA  MET A 124     -19.516 -36.237  27.634  1.00 16.83           C
ATOM   1006  CB  MET A 124     -20.863 -36.548  28.292  1.00 15.91           C
ATOM   1007  CG  MET A 124     -21.271 -38.008  28.105  1.00 16.67           C
ATOM   1008  SD  MET A 124     -22.967 -38.343  28.614  1.00 17.68           S
ATOM   1009  CE  MET A 124     -23.404 -39.902  27.790  1.00 15.78           C
ATOM   1010  C   MET A 124     -19.588 -36.228  26.061  1.00 15.92           C
ATOM   1011  O   MET A 124     -19.148 -37.193  25.393  1.00 15.43           O
ATOM   1012  N   GLY A 125     -20.144 -35.161  25.492  1.00 15.52           N
ATOM   1013  CA  GLY A 125     -20.139 -34.941  24.024  1.00 14.62           C
ATOM   1014  C   GLY A 125     -18.710 -34.934  23.459  1.00 16.08           C
ATOM   1015  O   GLY A 125     -18.447 -35.581  22.460  1.00 17.81           O
ATOM   1016  N   ASP A 126     -17.783 -34.186  24.058  1.00 15.74           N
ATOM   1017  CA  ASP A 126     -16.363 -34.247  23.673  1.00 17.33           C
ATOM   1018  CB  ASP A 126     -15.476 -33.366  24.570  1.00 16.77           C
ATOM   1019  CG  ASP A 126     -15.803 -31.850  24.456  1.00 18.96           C
ATOM   1020  OD1 ASP A 126     -16.573 -31.438  23.541  1.00 18.68           O
ATOM   1021  OD2 ASP A 126     -15.293 -31.050  25.311  1.00 18.68           O
ATOM   1022  C   ASP A 126     -15.810 -35.690  23.642  1.00 16.42           C
ATOM   1023  O   ASP A 126     -15.230 -36.113  22.647  1.00 15.55           O
ATOM   1024  N   GLU A 127     -16.038 -36.435  24.719  1.00 16.57           N
ATOM   1025  CA  GLU A 127     -15.527 -37.780  24.801  1.00 17.28           C
ATOM   1026  CB  GLU A 127     -15.724 -38.425  26.182  1.00 19.69           C
ATOM   1027  CG  GLU A 127     -15.071 -37.778  27.410  1.00 20.11           C
ATOM   1028  CD  GLU A 127     -13.740 -37.123  27.152  1.00 22.08           C
ATOM   1029  OE1 GLU A 127     -12.890 -37.662  26.455  1.00 25.10           O
ATOM   1030  OE2 GLU A 127     -13.515 -36.046  27.671  1.00 24.57           O
ATOM   1031  C   GLU A 127     -16.177 -38.656  23.735  1.00 17.45           C
ATOM   1032  O   GLU A 127     -15.472 -39.475  23.116  1.00 16.31           O
ATOM   1033  N   GLU A 128     -17.479 -38.447  23.478  1.00 17.14           N
ATOM   1034  CA  GLU A 128     -18.138 -39.153  22.364  1.00 18.82           C
ATOM   1035  CB  GLU A 128     -19.687 -39.053  22.403  1.00 18.39           C
ATOM   1036  CG  GLU A 128     -20.270 -39.857  23.556  1.00 18.23           C
ATOM   1037  CD  GLU A 128     -21.765 -39.856  23.530  1.00 20.54           C
ATOM   1038  OE1 GLU A 128     -22.327 -39.337  22.530  1.00 20.54           O
ATOM   1039  OE2 GLU A 128     -22.381 -40.411  24.471  1.00 22.02           O
ATOM   1040  C   GLU A 128     -17.509 -38.880  20.986  1.00 17.88           C
ATOM   1041  O   GLU A 128     -17.339 -39.803  20.193  1.00 18.19           O
ATOM   1042  N   HIS A 129     -17.055 -37.657  20.761  1.00 19.55           N
ATOM   1043  CA  HIS A 129     -16.248 -37.328  19.579  1.00 21.14           C
ATOM   1044  CB  HIS A 129     -16.017 -35.812  19.453  1.00 25.00           C
ATOM   1045  CG  HIS A 129     -17.230 -35.037  18.981  1.00 31.87           C
ATOM   1046  ND1 HIS A 129     -17.851 -35.299  17.799  1.00 42.14           N
ATOM   1047  CE1 HIS A 129     -18.910 -34.437  17.639  1.00 41.22           C
ATOM   1048  NE2 HIS A 129     -18.946 -33.608  18.714  1.00 37.99           N
ATOM   1049  CD2 HIS A 129     -17.922 -33.939  19.556  1.00 35.54           C
ATOM   1050  C   HIS A 129     -14.922 -38.051  19.548  1.00 21.12           C
ATOM   1051  O   HIS A 129     -14.499 -38.493  18.464  1.00 22.08           O
ATOM   1052  N   HIS A 130     -14.209 -38.140  20.688  1.00 19.68           N
ATOM   1053  CA  HIS A 130     -12.996 -38.938  20.709  1.00 19.46           C
ATOM   1054  CB  HIS A 130     -12.188 -38.775  21.985  1.00 22.62           C
ATOM   1055  CG  HIS A 130     -11.792 -37.347  22.307  1.00 29.19           C
ATOM   1056  ND1 HIS A 130     -11.488 -36.939  23.576  1.00 30.64           N
ATOM   1057  CE1 HIS A 130     -11.148 -35.617  23.564  1.00 29.66           C
ATOM   1058  NE2 HIS A 130     -11.277 -35.165  22.302  1.00 32.42           N
ATOM   1059  CD2 HIS A 130     -11.656 -36.205  21.490  1.00 31.93           C
ATOM   1060  C   HIS A 130     -13.301 -40.400  20.421  1.00 18.50           C
ATOM   1061  O   HIS A 130     -12.617 -41.009  19.603  1.00 17.88           O
ATOM   1062  N   ILE A 131     -14.343 -40.968  21.058  1.00 16.63           N
ATOM   1063  CA  ILE A 131     -14.758 -42.356  20.769  1.00 16.48           C
ATOM   1064  CB  ILE A 131     -15.960 -42.794  21.649  1.00 14.53           C
ATOM   1065  CG1 ILE A 131     -15.515 -42.907  23.114  1.00 13.66           C
ATOM   1066  CD1 ILE A 131     -16.624 -42.778  24.139  1.00 13.36           C
ATOM   1067  CG2 ILE A 131     -16.595 -44.086  21.155  1.00 12.83           C
ATOM   1068  C   ILE A 131     -15.057 -42.577  19.248  1.00 17.29           C
ATOM   1069  O   ILE A 131     -14.568 -43.533  18.643  1.00 16.98           O
ATOM   1070  N   ASP A 132     -15.865 -41.710  18.647  1.00 17.54           N
ATOM   1071  CA  ASP A 132     -16.098 -41.757  17.187  1.00 18.19           C
ATOM   1072  CB  ASP A 132     -16.872 -40.524  16.811  1.00 19.10           C
ATOM   1073  CG  ASP A 132     -17.407 -40.574  15.386  1.00 22.18           C
ATOM   1074  OD1 ASP A 132     -17.593 -41.674  14.837  1.00 20.38           O
ATOM   1075  OD2 ASP A 132     -17.664 -39.472  14.839  1.00 24.57           O
ATOM   1076  C   ASP A 132     -14.806 -41.815  16.359  1.00 18.30           C
ATOM   1077  O   ASP A 132     -14.663 -42.615  15.398  1.00 17.82           O
ATOM   1078  N   PHE A 133     -13.851 -40.962  16.720  1.00 18.16           N
ATOM   1079  CA  PHE A 133     -12.555 -40.948  16.041  1.00 18.29           C
ATOM   1080  CB  PHE A 133     -11.679 -39.815  16.618  1.00 18.70           C
ATOM   1081  CG  PHE A 133     -10.265 -39.858  16.129  1.00 19.31           C
ATOM   1082  CD1 PHE A 133      -9.959 -39.499  14.830  1.00 19.33           C
ATOM   1083  CE1 PHE A 133      -8.636 -39.593  14.352  1.00 19.47           C
ATOM   1084  CZ  PHE A 133      -7.638 -40.065  15.161  1.00 18.90           C
ATOM   1085  CE2 PHE A 133      -7.949 -40.469  16.455  1.00 20.77           C
ATOM   1086  CD2 PHE A 133      -9.242 -40.358  16.938  1.00 19.29           C
ATOM   1087  C   PHE A 133     -11.818 -42.338  16.136  1.00 20.21           C
ATOM   1088  O   PHE A 133     -11.398 -42.929  15.099  1.00 22.20           O
ATOM   1089  N   LEU A 134     -11.652 -42.841  17.366  1.00 18.51           N
ATOM   1090  CA  LEU A 134     -10.899 -44.070  17.650  1.00 18.17           C
ATOM   1091  CB  LEU A 134     -10.709 -44.253  19.164  1.00 16.32           C
ATOM   1092  CG  LEU A 134      -9.878 -43.187  19.840  1.00 16.71           C
ATOM   1093  CD1 LEU A 134     -10.051 -43.198  21.366  1.00 16.37           C
ATOM   1094  CD2 LEU A 134      -8.402 -43.328  19.414  1.00 14.77           C
ATOM   1095  C   LEU A 134     -11.624 -45.284  17.073  1.00 18.86           C
ATOM   1096  O   LEU A 134     -10.977 -46.128  16.447  1.00 18.97           O
ATOM   1097  N   GLU A 135     -12.956 -45.338  17.220  1.00 16.98           N
ATOM   1098  CA  GLU A 135     -13.733 -46.389  16.552  1.00 18.93           C
ATOM   1099  CB  GLU A 135     -15.235 -46.326  16.852  1.00 17.70           C
ATOM   1100  CG  GLU A 135     -15.592 -46.601  18.311  1.00 18.33           C
ATOM   1101  CD  GLU A 135     -17.101 -46.442  18.596  1.00 22.26           C
ATOM   1102  OE1 GLU A 135     -17.841 -45.576  18.007  1.00 23.62           O
ATOM   1103  OE2 GLU A 135     -17.582 -47.186  19.436  1.00 23.94           O
ATOM   1104  C   GLU A 135     -13.478 -46.367  15.039  1.00 20.23           C
ATOM   1105  O   GLU A 135     -13.227 -47.428  14.436  1.00 22.37           O
ATOM   1106  N   THR A 136     -13.477 -45.177  14.433  1.00 19.39           N
ATOM   1107  CA  THR A 136     -13.258 -45.091  12.986  1.00 19.48           C
ATOM   1108  CB  THR A 136     -13.475 -43.637  12.516  1.00 21.14           C
ATOM   1109  OG1 THR A 136     -14.865 -43.290  12.642  1.00 23.33           O
ATOM   1110  CG2 THR A 136     -13.037 -43.403  11.092  1.00 19.88           C
ATOM   1111  C   THR A 136     -11.850 -45.628  12.636  1.00 19.70           C
ATOM   1112  O   THR A 136     -11.700 -46.352  11.673  1.00 20.20           O
ATOM   1113  N   GLN A 137     -10.832 -45.315  13.456  1.00 18.96           N
ATOM   1114  CA  GLN A 137      -9.456 -45.774  13.179  1.00 18.80           C
ATOM   1115  CB  GLN A 137      -8.415 -45.203  14.170  1.00 15.72           C
ATOM   1116  CG  GLN A 137      -8.318 -43.688  14.265  1.00 15.25           C
ATOM   1117  CD  GLN A 137      -8.500 -42.959  12.939  1.00 17.16           C
ATOM   1118  OE1 GLN A 137      -9.542 -42.307  12.721  1.00 19.16           O
ATOM   1119  NE2 GLN A 137      -7.518 -43.051  12.044  1.00 14.94           N
ATOM   1120  C   GLN A 137      -9.406 -47.305  13.200  1.00 19.58           C
ATOM   1121  O   GLN A 137      -8.689 -47.940  12.386  1.00 17.53           O
ATOM   1122  N   LEU A 138     -10.170 -47.874  14.139  1.00 19.62           N
ATOM   1123  CA  LEU A 138     -10.176 -49.335  14.330  1.00 21.53           C
ATOM   1124  CB  LEU A 138     -10.666 -49.774  15.734  1.00 18.36           C
ATOM   1125  CG  LEU A 138      -9.627 -49.659  16.862  1.00 19.68           C
ATOM   1126  CD1 LEU A 138     -10.383 -49.712  18.232  1.00 19.95           C
ATOM   1127  CD2 LEU A 138      -8.523 -50.723  16.811  1.00 16.32           C
ATOM   1128  C   LEU A 138     -10.978 -49.979  13.203  1.00 21.13           C
ATOM   1129  O   LEU A 138     -10.672 -51.066  12.774  1.00 21.12           O
ATOM   1130  N   ASP A 139     -11.974 -49.270  12.689  1.00 24.97           N
ATOM   1131  CA  ASP A 139     -12.691 -49.758  11.530  1.00 24.36           C
ATOM   1132  CB  ASP A 139     -13.890 -48.884  11.216  1.00 25.76           C
ATOM   1133  CG  ASP A 139     -14.828 -49.555  10.217  1.00 31.12           C
ATOM   1134  OD1 ASP A 139     -15.373 -50.594  10.598  1.00 31.73           O
ATOM   1135  OD2 ASP A 139     -14.957 -49.114   9.035  1.00 35.26           O
ATOM   1136  C   ASP A 139     -11.701 -49.820  10.315  1.00 23.22           C
ATOM   1137  O   ASP A 139     -11.661 -50.816   9.571  1.00 22.96           O
ATOM   1138  N   LEU A 140     -10.881 -48.785  10.139  1.00 21.33           N
ATOM   1139  CA  LEU A 140      -9.921 -48.790   9.019  1.00 18.96           C
ATOM   1140  CB  LEU A 140      -9.191 -47.448   8.952  1.00 17.30           C
ATOM   1141  CG  LEU A 140      -9.990 -46.252   8.444  1.00 16.17           C
ATOM   1142  CD1 LEU A 140     -10.298 -46.455   6.959  1.00 13.98           C
ATOM   1143  CD2 LEU A 140      -9.216 -44.943   8.659  1.00 14.22           C
ATOM   1144  C   LEU A 140      -8.942 -49.977   9.181  1.00 19.10           C
ATOM   1145  O   LEU A 140      -8.688 -50.746   8.242  1.00 16.90           O
ATOM   1146  N   VAL A 141      -8.474 -50.187  10.409  1.00 17.99           N
ATOM   1147  CA  VAL A 141      -7.555 -51.300  10.669  1.00 18.00           C
ATOM   1148  CB  VAL A 141      -6.964 -51.223  12.108  1.00 16.31           C
ATOM   1149  CG1 VAL A 141      -6.244 -52.504  12.500  1.00 15.38           C
ATOM   1150  CG2 VAL A 141      -6.070 -50.007  12.251  1.00 13.87           C
ATOM   1151  C   VAL A 141      -8.208 -52.674  10.340  1.00 19.47           C
ATOM   1152  O   VAL A 141      -7.525 -53.540   9.748  1.00 20.82           O
ATOM   1153  N   SER A 142      -9.505 -52.875  10.643  1.00 21.30           N
ATOM   1154  CA  SER A 142     -10.197 -54.166  10.274  1.00 23.51           C
ATOM   1155  CB  SER A 142     -11.577 -54.376  10.911  1.00 24.30           C
ATOM   1156  OG  SER A 142     -11.586 -53.662  12.103  1.00 32.19           O
ATOM   1157  C   SER A 142     -10.408 -54.325   8.800  1.00 23.34           C
ATOM   1158  O   SER A 142     -10.252 -55.418   8.320  1.00 25.18           O
ATOM   1159  N   LYS A 143     -10.802 -53.268   8.108  1.00 21.55           N
ATOM   1160  CA  LYS A 143     -11.020 -53.338   6.667  1.00 24.77           C
ATOM   1161  CB  LYS A 143     -11.887 -52.172   6.205  1.00 28.68           C
ATOM   1162  CG  LYS A 143     -13.401 -52.406   6.377  1.00 34.98           C
ATOM   1163  CD  LYS A 143     -13.812 -52.859   7.785  1.00 41.46           C
ATOM   1164  CE  LYS A 143     -15.317 -53.071   7.937  1.00 43.81           C
ATOM   1165  NZ  LYS A 143     -16.006 -51.812   7.490  1.00 45.36           N
ATOM   1166  C   LYS A 143      -9.719 -53.395   5.844  1.00 23.92           C
ATOM   1167  O   LYS A 143      -9.672 -54.050   4.819  1.00 21.56           O
ATOM   1168  N   LEU A 144      -8.651 -52.724   6.300  1.00 22.99           N
ATOM   1169  CA  LEU A 144      -7.438 -52.605   5.489  1.00 19.53           C
ATOM   1170  CB  LEU A 144      -7.071 -51.133   5.281  1.00 18.80           C
ATOM   1171  CG  LEU A 144      -8.108 -50.120   4.770  1.00 20.90           C
ATOM   1172  CD1 LEU A 144      -7.677 -48.687   5.116  1.00 18.14           C
ATOM   1173  CD2 LEU A 144      -8.408 -50.299   3.266  1.00 17.21           C
ATOM   1174  C   LEU A 144      -6.224 -53.424   5.989  1.00 19.43           C
ATOM   1175  O   LEU A 144      -5.284 -53.649   5.228  1.00 20.30           O
ATOM   1176  N   GLY A 145      -6.257 -53.883   7.241  1.00 19.78           N
ATOM   1177  CA  GLY A 145      -5.053 -54.417   7.895  1.00 19.00           C
ATOM   1178  C   GLY A 145      -4.293 -53.240   8.523  1.00 19.88           C
ATOM   1179  O   GLY A 145      -4.349 -52.069   8.038  1.00 18.38           O
ATOM   1180  N   LEU A 146      -3.606 -53.537   9.602  1.00 17.99           N
ATOM   1181  CA  LEU A 146      -2.916 -52.519  10.350  1.00 19.73           C
ATOM   1182  CB  LEU A 146      -2.302 -53.077  11.675  1.00 18.92           C
ATOM   1183  CG  LEU A 146      -1.426 -52.072  12.469  1.00 21.39           C
ATOM   1184  CD1 LEU A 146      -2.256 -50.946  13.063  1.00 20.63           C
ATOM   1185  CD2 LEU A 146      -0.602 -52.725  13.599  1.00 21.85           C
ATOM   1186  C   LEU A 146      -1.840 -51.886   9.467  1.00 18.50           C
ATOM   1187  O   LEU A 146      -1.596 -50.664   9.536  1.00 17.55           O
ATOM   1188  N   GLU A 147      -1.197 -52.701   8.638  1.00 18.86           N
ATOM   1189  CA  GLU A 147      -0.000 -52.197   7.961  1.00 19.06           C
ATOM   1190  CB  GLU A 147       0.832 -53.324   7.309  1.00 20.51           C
ATOM   1191  CG  GLU A 147       1.563 -54.239   8.282  1.00 24.26           C
ATOM   1192  CD  GLU A 147       0.630 -55.131   9.105  1.00 29.17           C
ATOM   1193  OE1 GLU A 147      -0.329 -55.714   8.534  1.00 28.43           O
ATOM   1194  OE2 GLU A 147       0.838 -55.219  10.352  1.00 32.35           O
ATOM   1195  C   GLU A 147      -0.394 -51.084   6.975  1.00 17.43           C
ATOM   1196  O   GLU A 147       0.207 -50.024   6.994  1.00 17.33           O
ATOM   1197  N   LEU A 148      -1.424 -51.314   6.151  1.00 16.80           N
ATOM   1198  CA  LEU A 148      -1.928 -50.288   5.222  1.00 16.21           C
ATOM   1199  CB  LEU A 148      -3.014 -50.846   4.318  1.00 16.66           C
ATOM   1200  CG  LEU A 148      -2.541 -51.731   3.169  1.00 16.74           C
ATOM   1201  CD1 LEU A 148      -3.752 -52.236   2.350  1.00 15.32           C
ATOM   1202  CD2 LEU A 148      -1.574 -50.901   2.297  1.00 17.44           C
ATOM   1203  C   LEU A 148      -2.490 -49.060   5.940  1.00 16.22           C
ATOM   1204  O   LEU A 148      -2.249 -47.890   5.538  1.00 16.03           O
ATOM   1205  N   TYR A 149      -3.230 -49.284   7.010  1.00 15.56           N
ATOM   1206  CA  TYR A 149      -3.739 -48.125   7.754  1.00 14.73           C
ATOM   1207  CB  TYR A 149      -4.522 -48.593   8.955  1.00 13.97           C
ATOM   1208  CG  TYR A 149      -4.790 -47.464   9.927  1.00 14.37           C
ATOM   1209  CD1 TYR A 149      -5.755 -46.472   9.629  1.00 14.35           C
ATOM   1210  CE1 TYR A 149      -5.969 -45.423  10.481  1.00 14.35           C
ATOM   1211  CZ  TYR A 149      -5.294 -45.369  11.704  1.00 15.19           C
ATOM   1212  OH  TYR A 149      -5.533 -44.306  12.586  1.00 15.48           O
ATOM   1213  CE2 TYR A 149      -4.328 -46.325  12.015  1.00 14.57           C
ATOM   1214  CD2 TYR A 149      -4.063 -47.355  11.116  1.00 14.00           C
ATOM   1215  C   TYR A 149      -2.567 -47.219   8.251  1.00 14.88           C
ATOM   1216  O   TYR A 149      -2.615 -45.985   8.064  1.00 15.32           O
ATOM   1217  N   ALA A 150      -1.552 -47.831   8.874  1.00 13.31           N
ATOM   1218  CA  ALA A 150      -0.479 -47.106   9.570  1.00 13.70           C
ATOM   1219  CB  ALA A 150       0.273 -48.054  10.498  1.00 12.88           C
ATOM   1220  C   ALA A 150       0.483 -46.430   8.530  1.00 13.40           C
ATOM   1221  O   ALA A 150       0.852 -45.262   8.661  1.00 12.89           O
ATOM   1222  N   GLN A 151       0.794 -47.152   7.466  1.00 14.21           N
ATOM   1223  CA  GLN A 151       1.612 -46.621   6.387  1.00 15.71           C
ATOM   1224  CB  GLN A 151       1.736 -47.624   5.228  1.00 15.57           C
ATOM   1225  CG  GLN A 151       2.788 -47.198   4.202  1.00 16.14           C
ATOM   1226  CD  GLN A 151       2.181 -46.794   2.857  1.00 17.17           C
ATOM   1227  OE1 GLN A 151       1.055 -46.251   2.808  1.00 17.10           O
ATOM   1228  NE2 GLN A 151       2.921 -47.036   1.762  1.00 14.70           N
ATOM   1229  C   GLN A 151       1.049 -45.302   5.873  1.00 16.85           C
ATOM   1230  O   GLN A 151       1.812 -44.342   5.624  1.00 17.68           O
ATOM   1231  N   HIS A 152      -0.279 -45.251   5.704  1.00 15.97           N
ATOM   1232  CA  HIS A 152      -0.916 -44.037   5.223  1.00 15.77           C
ATOM   1233  CB  HIS A 152      -2.434 -44.180   5.181  1.00 14.96           C
ATOM   1234  CG  HIS A 152      -3.116 -42.957   4.610  1.00 14.79           C
ATOM   1235  ND1 HIS A 152      -3.064 -42.655   3.274  1.00 15.13           N
ATOM   1236  CE1 HIS A 152      -3.711 -41.487   3.041  1.00 15.04           C
ATOM   1237  NE2 HIS A 152      -4.165 -41.011   4.247  1.00 15.50           N
ATOM   1238  CD2 HIS A 152      -3.779 -41.887   5.241  1.00 14.68           C
ATOM   1239  C   HIS A 152      -0.567 -42.825   6.050  1.00 15.62           C
ATOM   1240  O   HIS A 152      -0.573 -41.698   5.548  1.00 15.50           O
ATOM   1241  N   HIS A 153      -0.286 -43.039   7.330  1.00 16.69           N
ATOM   1242  CA  HIS A 153      -0.105 -41.928   8.266  1.00 16.69           C
ATOM   1243  CB  HIS A 153      -0.979 -42.149   9.476  1.00 16.80           C
ATOM   1244  CG  HIS A 153      -2.439 -41.920   9.223  1.00 18.01           C
ATOM   1245  ND1 HIS A 153      -2.926 -40.731   8.768  1.00 19.89           N
ATOM   1246  CE1 HIS A 153      -4.266 -40.828   8.653  1.00 19.39           C
ATOM   1247  NE2 HIS A 153      -4.634 -42.067   9.046  1.00 17.80           N
ATOM   1248  CD2 HIS A 153      -3.542 -42.771   9.374  1.00 17.23           C
ATOM   1249  C   HIS A 153       1.322 -41.737   8.704  1.00 16.49           C
ATOM   1250  O   HIS A 153       1.600 -41.152   9.750  1.00 15.55           O
ATOM   1251  N   ILE A 154       2.245 -42.255   7.923  1.00 15.49           N
ATOM   1252  CA  ILE A 154       3.633 -42.035   8.208  1.00 15.87           C
ATOM   1253  CB  ILE A 154       4.524 -42.809   7.221  1.00 14.52           C
ATOM   1254  CG1 ILE A 154       4.390 -44.329   7.493  1.00 12.87           C
ATOM   1255  CD1 ILE A 154       5.192 -45.135   6.508  1.00 12.49           C
ATOM   1256  CG2 ILE A 154       5.968 -42.284   7.285  1.00 12.77           C
ATOM   1257  C   ILE A 154       3.976 -40.551   8.197  1.00 17.32           C
ATOM   1258  O   ILE A 154       4.730 -40.111   9.031  1.00 18.62           O
ATOM   1259  N   GLY A 155       3.431 -39.774   7.266  1.00 18.46           N
ATOM   1260  CA  GLY A 155       3.760 -38.358   7.218  1.00 20.23           C
ATOM   1261  C   GLY A 155       4.968 -38.055   6.341  1.00 24.94           C
ATOM   1262  O   GLY A 155       5.365 -38.881   5.459  1.00 20.44           O
ATOM   1263  N   LYS A 156       5.532 -36.860   6.554  1.00 27.45           N
ATOM   1264  CA  LYS A 156       6.632 -36.327   5.736  1.00 33.45           C
ATOM   1265  CB  LYS A 156       6.329 -34.890   5.263  1.00 33.52           C
ATOM   1266  CG  LYS A 156       5.154 -34.821   4.292  1.00 39.04           C
ATOM   1267  CD  LYS A 156       4.870 -33.425   3.726  1.00 49.93           C
ATOM   1268  CE  LYS A 156       4.867 -32.294   4.777  1.00 59.46           C
ATOM   1269  NZ  LYS A 156       3.681 -32.199   5.708  1.00 55.82           N
ATOM   1270  C   LYS A 156       7.904 -36.388   6.560  1.00 36.45           C
ATOM   1271  O   LYS A 156       7.858 -36.603   7.772  1.00 40.65           O
ATOM   1272  N   LEU A 157       9.046 -36.243   5.901  1.00 38.65           N
ATOM   1273  CA  LEU A 157      10.333 -36.220   6.614  1.00 42.21           C
ATOM   1274  CB  LEU A 157      11.414 -36.872   5.748  1.00 34.37           C
ATOM   1275  CG  LEU A 157      11.039 -38.324   5.468  1.00 32.05           C
ATOM   1276  CD1 LEU A 157      12.050 -38.946   4.526  1.00 29.56           C
ATOM   1277  CD2 LEU A 157      10.910 -39.134   6.773  1.00 27.76           C
ATOM   1278  C   LEU A 157      10.739 -34.815   7.113  1.00 43.74           C
ATOM   1279  O   LEU A 157      10.341 -33.796   6.523  1.00 40.90           O
ATOM   1280  N   ASP A 158      11.481 -34.784   8.227  1.00 57.42           N
ATOM   1281  CA  ASP A 158      11.942 -33.527   8.874  1.00 66.28           C
ATOM   1282  CB  ASP A 158      12.516 -33.784  10.290  1.00 69.74           C
ATOM   1283  CG  ASP A 158      11.433 -33.864  11.374  1.00 73.72           C
ATOM   1284  OD1 ASP A 158      10.377 -33.195  11.259  1.00 67.52           O
ATOM   1285  OD2 ASP A 158      11.647 -34.611  12.357  1.00 75.04           O
ATOM   1286  C   ASP A 158      13.004 -32.846   8.032  1.00 65.60           C
ATOM   1287  O   ASP A 158      13.875 -33.523   7.466  1.00 65.92           O
ATOM   1288  N   ASP A 159      12.945 -31.512   7.978  1.00 77.08           N
ATOM   1289  CA  ASP A 159      13.886 -30.696   7.179  1.00 84.14           C
ATOM   1290  CB  ASP A 159      13.645 -29.181   7.393  1.00 82.75           C
ATOM   1291  CG  ASP A 159      12.809 -28.549   6.265  1.00 84.01           C
ATOM   1292  OD1 ASP A 159      11.850 -29.206   5.800  1.00 77.61           O
ATOM   1293  OD2 ASP A 159      13.110 -27.402   5.838  1.00 77.74           O
ATOM   1294  C   ASP A 159      15.382 -31.067   7.340  1.00 83.00           C
ATOM   1295  O   ASP A 159      16.160 -30.922   6.397  1.00 75.42           O
ATOM   1296  OXT ASP A 159      15.858 -31.533   8.384  1.00 78.16           O
ATOM   1297 FE    FE A 163     -11.578 -35.087  28.231  1.00 16.44          FE
ATOM   1298 FE    FE A 164     -10.939 -37.682  25.446  0.40 34.75          FE
ATOM   1299  N   MET B   1      18.269 -46.375  20.260  1.00 25.17           N
ATOM   1300  CA  MET B   1      19.661 -46.757  20.660  1.00 28.11           C
ATOM   1301  CB  MET B   1      20.586 -45.549  20.550  1.00 25.78           C
ATOM   1302  CG  MET B   1      22.060 -45.833  20.787  1.00 29.39           C
ATOM   1303  SD  MET B   1      23.065 -44.313  20.858  1.00 33.57           S
ATOM   1304  CE  MET B   1      22.879 -43.843  22.593  1.00 29.21           C
ATOM   1305  C   MET B   1      19.599 -47.247  22.104  1.00 27.70           C
ATOM   1306  O   MET B   1      18.924 -46.621  22.922  1.00 23.57           O
ATOM   1307  N   LYS B   2      20.256 -48.362  22.425  1.00 30.01           N
ATOM   1308  CA  LYS B   2      20.151 -48.892  23.820  1.00 33.58           C
ATOM   1309  CB  LYS B   2      20.502 -50.380  23.966  1.00 35.83           C
ATOM   1310  CG  LYS B   2      19.394 -51.200  24.689  1.00 46.17           C
ATOM   1311  CD  LYS B   2      19.477 -51.400  26.236  1.00 47.61           C
ATOM   1312  CE  LYS B   2      18.858 -50.277  27.132  1.00 45.15           C
ATOM   1313  NZ  LYS B   2      17.483 -49.707  26.828  1.00 38.39           N
ATOM   1314  C   LYS B   2      20.976 -48.036  24.784  1.00 30.60           C
ATOM   1315  O   LYS B   2      22.127 -47.754  24.550  1.00 26.53           O
ATOM   1316  N   GLY B   3      20.358 -47.560  25.841  1.00 26.63           N
ATOM   1317  CA  GLY B   3      21.053 -46.592  26.642  1.00 25.43           C
ATOM   1318  C   GLY B   3      21.427 -47.253  27.929  1.00 23.90           C
ATOM   1319  O   GLY B   3      21.068 -48.417  28.132  1.00 23.57           O
ATOM   1320  N   ASP B   4      22.119 -46.511  28.791  1.00 22.46           N
ATOM   1321  CA  ASP B   4      22.468 -46.997  30.126  1.00 24.37           C
ATOM   1322  CB  ASP B   4      23.490 -46.023  30.707  1.00 24.14           C
ATOM   1323  CG  ASP B   4      24.006 -46.436  32.059  1.00 26.77           C
ATOM   1324  OD1 ASP B   4      25.107 -47.031  32.092  1.00 29.13           O
ATOM   1325  OD2 ASP B   4      23.344 -46.113  33.092  1.00 26.90           O
ATOM   1326  C   ASP B   4      21.180 -47.119  31.003  1.00 22.20           C
ATOM   1327  O   ASP B   4      20.367 -46.185  31.066  1.00 20.68           O
ATOM   1328  N   GLN B   5      21.001 -48.260  31.663  1.00 22.24           N
ATOM   1329  CA  GLN B   5      19.816 -48.507  32.495  1.00 22.89           C
ATOM   1330  CB  GLN B   5      19.716 -49.978  32.997  1.00 26.33           C
ATOM   1331  CG  GLN B   5      18.411 -50.300  33.791  1.00 36.46           C
ATOM   1332  CD  GLN B   5      17.090 -49.690  33.170  1.00 47.52           C
ATOM   1333  OE1 GLN B   5      16.644 -50.103  32.072  1.00 61.85           O
ATOM   1334  NE2 GLN B   5      16.469 -48.691  33.867  1.00 44.34           N
ATOM   1335  C   GLN B   5      19.771 -47.521  33.652  1.00 21.55           C
ATOM   1336  O   GLN B   5      18.716 -47.037  34.062  1.00 18.88           O
ATOM   1337  N   LYS B   6      20.924 -47.207  34.190  1.00 20.98           N
ATOM   1338  CA  LYS B   6      20.868 -46.346  35.325  1.00 24.49           C
ATOM   1339  CB  LYS B   6      22.105 -46.583  36.213  1.00 27.26           C
ATOM   1340  CG  LYS B   6      22.293 -45.569  37.281  1.00 32.86           C
ATOM   1341  CD  LYS B   6      21.191 -45.635  38.311  1.00 43.17           C
ATOM   1342  CE  LYS B   6      21.730 -46.319  39.558  1.00 51.47           C
ATOM   1343  NZ  LYS B   6      22.957 -45.618  40.074  1.00 56.46           N
ATOM   1344  C   LYS B   6      20.572 -44.867  34.893  1.00 21.93           C
ATOM   1345  O   LYS B   6      19.862 -44.131  35.618  1.00 20.88           O
ATOM   1346  N   VAL B   7      21.068 -44.463  33.705  1.00 19.51           N
ATOM   1347  CA  VAL B   7      20.813 -43.122  33.189  1.00 17.64           C
ATOM   1348  CB  VAL B   7      21.633 -42.813  31.897  1.00 17.59           C
ATOM   1349  CG1 VAL B   7      21.028 -41.617  31.137  1.00 16.28           C
ATOM   1350  CG2 VAL B   7      23.134 -42.595  32.187  1.00 15.26           C
ATOM   1351  C   VAL B   7      19.288 -43.057  32.947  1.00 18.19           C
ATOM   1352  O   VAL B   7      18.638 -42.067  33.295  1.00 16.13           O
ATOM   1353  N   ILE B   8      18.714 -44.130  32.372  1.00 18.20           N
ATOM   1354  CA  ILE B   8      17.264 -44.163  32.084  1.00 18.94           C
ATOM   1355  CB  ILE B   8      16.846 -45.465  31.338  1.00 19.58           C
ATOM   1356  CG1 ILE B   8      17.422 -45.460  29.911  1.00 19.29           C
ATOM   1357  CD1 ILE B   8      17.420 -46.864  29.317  1.00 17.57           C
ATOM   1358  CG2 ILE B   8      15.312 -45.621  31.283  1.00 18.13           C
ATOM   1359  C   ILE B   8      16.448 -43.996  33.387  1.00 18.51           C
ATOM   1360  O   ILE B   8      15.430 -43.308  33.440  1.00 17.98           O
ATOM   1361  N   GLU B   9      16.946 -44.598  34.445  1.00 18.78           N
ATOM   1362  CA  GLU B   9      16.340 -44.506  35.769  1.00 21.28           C
ATOM   1363  CB  GLU B   9      17.055 -45.505  36.688  1.00 23.98           C
ATOM   1364  CG  GLU B   9      16.583 -45.596  38.132  1.00 32.61           C
ATOM   1365  CD  GLU B   9      17.634 -46.380  38.981  1.00 40.46           C
ATOM   1366  OE1 GLU B   9      17.983 -47.538  38.593  1.00 39.18           O
ATOM   1367  OE2 GLU B   9      18.166 -45.828  39.993  1.00 38.99           O
ATOM   1368  C   GLU B   9      16.384 -43.039  36.277  1.00 19.27           C
ATOM   1369  O   GLU B   9      15.373 -42.535  36.754  1.00 19.92           O
ATOM   1370  N   TYR B  10      17.514 -42.345  36.102  1.00 16.80           N
ATOM   1371  CA  TYR B  10      17.608 -40.930  36.424  1.00 16.73           C
ATOM   1372  CB  TYR B  10      19.034 -40.363  36.248  1.00 16.67           C
ATOM   1373  CG  TYR B  10      19.926 -40.590  37.423  1.00 15.54           C
ATOM   1374  CD1 TYR B  10      19.680 -39.944  38.629  1.00 16.11           C
ATOM   1375  CE1 TYR B  10      20.507 -40.161  39.732  1.00 17.10           C
ATOM   1376  CZ  TYR B  10      21.589 -41.022  39.601  1.00 16.78           C
ATOM   1377  OH  TYR B  10      22.439 -41.230  40.681  1.00 17.51           O
ATOM   1378  CE2 TYR B  10      21.829 -41.673  38.403  1.00 15.36           C
ATOM   1379  CD2 TYR B  10      21.002 -41.453  37.330  1.00 14.81           C
ATOM   1380  C   TYR B  10      16.668 -40.079  35.624  1.00 16.81           C
ATOM   1381  O   TYR B  10      16.036 -39.186  36.207  1.00 18.07           O
ATOM   1382  N   LEU B  11      16.539 -40.376  34.325  1.00 15.35           N
ATOM   1383  CA  LEU B  11      15.559 -39.709  33.459  1.00 14.51           C
ATOM   1384  CB  LEU B  11      15.740 -40.166  31.993  1.00 13.55           C
ATOM   1385  CG  LEU B  11      17.078 -39.724  31.338  1.00 12.75           C
ATOM   1386  CD1 LEU B  11      17.394 -40.635  30.175  1.00 12.47           C
ATOM   1387  CD2 LEU B  11      17.144 -38.259  30.898  1.00 11.49           C
ATOM   1388  C   LEU B  11      14.108 -39.927  33.917  1.00 15.08           C
ATOM   1389  O   LEU B  11      13.263 -38.970  33.912  1.00 14.81           O
ATOM   1390  N   ASN B  12      13.780 -41.170  34.277  1.00 15.09           N
ATOM   1391  CA  ASN B  12      12.419 -41.448  34.745  1.00 15.78           C
ATOM   1392  CB  ASN B  12      12.131 -42.965  34.872  1.00 15.72           C
ATOM   1393  CG  ASN B  12      11.307 -43.481  33.723  1.00 16.56           C
ATOM   1394  OD1 ASN B  12      10.293 -42.837  33.341  1.00 15.00           O
ATOM   1395  ND2 ASN B  12      11.739 -44.626  33.120  1.00 14.09           N
ATOM   1396  C   ASN B  12      12.181 -40.729  36.076  1.00 16.67           C
ATOM   1397  O   ASN B  12      11.103 -40.195  36.298  1.00 17.18           O
ATOM   1398  N   ARG B  13      13.185 -40.681  36.959  1.00 16.95           N
ATOM   1399  CA  ARG B  13      12.996 -39.868  38.191  1.00 16.92           C
ATOM   1400  CB  ARG B  13      14.095 -40.094  39.211  1.00 16.14           C
ATOM   1401  CG  ARG B  13      14.145 -41.578  39.608  1.00 18.73           C
ATOM   1402  CD  ARG B  13      15.443 -41.997  40.297  1.00 21.38           C
ATOM   1403  NE  ARG B  13      15.645 -41.173  41.487  1.00 23.02           N
ATOM   1404  CZ  ARG B  13      16.835 -40.992  42.051  1.00 28.16           C
ATOM   1405  NH1 ARG B  13      17.925 -41.577  41.522  1.00 27.83           N
ATOM   1406  NH2 ARG B  13      16.943 -40.236  43.146  1.00 26.95           N
ATOM   1407  C   ARG B  13      12.729 -38.410  37.907  1.00 16.62           C
ATOM   1408  O   ARG B  13      11.832 -37.815  38.535  1.00 18.36           O
ATOM   1409  N   GLY B  14      13.470 -37.818  36.961  1.00 16.72           N
ATOM   1410  CA  GLY B  14      13.278 -36.401  36.613  1.00 16.39           C
ATOM   1411  C   GLY B  14      11.897 -36.213  35.961  1.00 16.47           C
ATOM   1412  O   GLY B  14      11.211 -35.186  36.181  1.00 16.65           O
ATOM   1413  N   LEU B  15      11.465 -37.205  35.182  1.00 15.33           N
ATOM   1414  CA  LEU B  15      10.110 -37.147  34.609  1.00 15.78           C
ATOM   1415  CB  LEU B  15       9.821 -38.292  33.631  1.00 15.47           C
ATOM   1416  CG  LEU B  15       8.364 -38.482  33.093  1.00 16.84           C
ATOM   1417  CD1 LEU B  15       7.814 -37.231  32.393  1.00 15.12           C
ATOM   1418  CD2 LEU B  15       8.250 -39.698  32.126  1.00 16.55           C
ATOM   1419  C   LEU B  15       9.050 -37.060  35.730  1.00 15.66           C
ATOM   1420  O   LEU B  15       8.142 -36.184  35.657  1.00 15.68           O
ATOM   1421  N   ARG B  16       9.177 -37.914  36.756  1.00 15.80           N
ATOM   1422  CA  ARG B  16       8.282 -37.867  37.908  1.00 17.20           C
ATOM   1423  CB  ARG B  16       8.564 -39.007  38.908  1.00 19.98           C
ATOM   1424  CG  ARG B  16       7.585 -39.034  40.115  1.00 21.36           C
ATOM   1425  CD  ARG B  16       7.729 -40.326  40.930  1.00 25.73           C
ATOM   1426  NE  ARG B  16       8.976 -40.272  41.729  1.00 33.42           N
ATOM   1427  CZ  ARG B  16       9.993 -41.142  41.643  1.00 33.99           C
ATOM   1428  NH1 ARG B  16       9.909 -42.196  40.835  1.00 30.47           N
ATOM   1429  NH2 ARG B  16      11.084 -40.972  42.395  1.00 34.58           N
ATOM   1430  C   ARG B  16       8.332 -36.504  38.607  1.00 16.72           C
ATOM   1431  O   ARG B  16       7.276 -35.937  39.016  1.00 15.72           O
ATOM   1432  N   SER B  17       9.538 -35.959  38.701  1.00 16.16           N
ATOM   1433  CA  SER B  17       9.719 -34.654  39.339  1.00 17.86           C
ATOM   1434  CB  SER B  17      11.225 -34.390  39.607  1.00 18.46           C
ATOM   1435  OG  SER B  17      11.476 -33.063  40.089  1.00 22.22           O
ATOM   1436  C   SER B  17       9.024 -33.541  38.536  1.00 16.99           C
ATOM   1437  O   SER B  17       8.302 -32.696  39.107  1.00 19.92           O
ATOM   1438  N   GLU B  18       9.197 -33.547  37.227  1.00 16.78           N
ATOM   1439  CA  GLU B  18       8.513 -32.558  36.344  1.00 16.15           C
ATOM   1440  CB  GLU B  18       9.053 -32.684  34.904  1.00 15.85           C
ATOM   1441  CG  GLU B  18      10.490 -32.211  34.774  1.00 16.69           C
ATOM   1442  CD  GLU B  18      10.626 -30.702  35.073  1.00 18.98           C
ATOM   1443  OE1 GLU B  18       9.594 -29.993  35.164  1.00 18.10           O
ATOM   1444  OE2 GLU B  18      11.768 -30.195  35.182  1.00 20.65           O
ATOM   1445  C   GLU B  18       6.972 -32.717  36.362  1.00 16.32           C
ATOM   1446  O   GLU B  18       6.209 -31.714  36.362  1.00 15.56           O
ATOM   1447  N   LEU B  19       6.501 -33.971  36.387  1.00 14.41           N
ATOM   1448  CA  LEU B  19       5.070 -34.172  36.332  1.00 14.23           C
ATOM   1449  CB  LEU B  19       4.725 -35.665  36.206  1.00 13.89           C
ATOM   1450  CG  LEU B  19       5.009 -36.304  34.839  1.00 15.12           C
ATOM   1451  CD1 LEU B  19       4.891 -37.819  34.912  1.00 13.88           C
ATOM   1452  CD2 LEU B  19       4.104 -35.722  33.749  1.00 13.87           C
ATOM   1453  C   LEU B  19       4.496 -33.582  37.626  1.00 14.22           C
ATOM   1454  O   LEU B  19       3.406 -32.999  37.615  1.00 14.93           O
ATOM   1455  N   THR B  20       5.209 -33.771  38.735  1.00 13.14           N
ATOM   1456  CA  THR B  20       4.793 -33.224  40.022  1.00 13.74           C
ATOM   1457  CB  THR B  20       5.715 -33.682  41.189  1.00 13.08           C
ATOM   1458  OG1 THR B  20       5.848 -35.138  41.203  1.00 13.63           O
ATOM   1459  CG2 THR B  20       5.182 -33.190  42.544  1.00 12.20           C
ATOM   1460  C   THR B  20       4.784 -31.695  39.897  1.00 15.21           C
ATOM   1461  O   THR B  20       3.818 -31.062  40.278  1.00 15.07           O
ATOM   1462  N   ALA B  21       5.850 -31.119  39.345  1.00 14.73           N
ATOM   1463  CA  ALA B  21       5.944 -29.680  39.260  1.00 15.75           C
ATOM   1464  CB  ALA B  21       7.343 -29.276  38.766  1.00 14.84           C
ATOM   1465  C   ALA B  21       4.816 -29.098  38.336  1.00 17.40           C
ATOM   1466  O   ALA B  21       4.243 -28.013  38.624  1.00 17.12           O
ATOM   1467  N   VAL B  22       4.520 -29.791  37.228  1.00 16.25           N
ATOM   1468  CA  VAL B  22       3.378 -29.387  36.372  1.00 15.43           C
ATOM   1469  CB  VAL B  22       3.136 -30.370  35.186  1.00 13.85           C
ATOM   1470  CG1 VAL B  22       1.799 -30.064  34.485  1.00 14.14           C
ATOM   1471  CG2 VAL B  22       4.317 -30.276  34.208  1.00 13.48           C
ATOM   1472  C   VAL B  22       2.102 -29.207  37.210  1.00 15.94           C
ATOM   1473  O   VAL B  22       1.533 -28.114  37.273  1.00 16.37           O
ATOM   1474  N   SER B  23       1.667 -30.265  37.864  1.00 15.77           N
ATOM   1475  CA  SER B  23       0.391 -30.233  38.571  1.00 17.05           C
ATOM   1476  CB  SER B  23       0.011 -31.624  39.025  1.00 15.43           C
ATOM   1477  OG  SER B  23      -0.370 -32.359  37.871  1.00 15.09           O
ATOM   1478  C   SER B  23       0.467 -29.314  39.747  1.00 18.48           C
ATOM   1479  O   SER B  23      -0.514 -28.630  40.040  1.00 20.20           O
ATOM   1480  N   GLN B  24       1.627 -29.252  40.412  1.00 17.81           N
ATOM   1481  CA  GLN B  24       1.765 -28.316  41.545  1.00 19.11           C
ATOM   1482  CB  GLN B  24       3.059 -28.554  42.362  1.00 19.27           C
ATOM   1483  CG  GLN B  24       2.997 -27.815  43.719  1.00 19.57           C
ATOM   1484  CD  GLN B  24       4.096 -28.281  44.652  1.00 22.18           C
ATOM   1485  OE1 GLN B  24       4.171 -29.468  44.989  1.00 22.01           O
ATOM   1486  NE2 GLN B  24       5.005 -27.362  45.018  1.00 21.07           N
ATOM   1487  C   GLN B  24       1.685 -26.837  41.093  1.00 18.92           C
ATOM   1488  O   GLN B  24       0.869 -26.052  41.616  1.00 18.51           O
ATOM   1489  N   TYR B  25       2.506 -26.457  40.114  1.00 17.69           N
ATOM   1490  CA  TYR B  25       2.403 -25.106  39.599  1.00 16.68           C
ATOM   1491  CB  TYR B  25       3.435 -24.834  38.527  1.00 18.32           C
ATOM   1492  CG  TYR B  25       4.829 -24.435  39.027  1.00 21.82           C
ATOM   1493  CD1 TYR B  25       5.036 -23.223  39.737  1.00 23.80           C
ATOM   1494  CE1 TYR B  25       6.305 -22.850  40.202  1.00 24.64           C
ATOM   1495  CZ  TYR B  25       7.430 -23.708  39.887  1.00 26.31           C
ATOM   1496  OH  TYR B  25       8.682 -23.367  40.272  1.00 26.32           O
ATOM   1497  CE2 TYR B  25       7.259 -24.871  39.156  1.00 24.29           C
ATOM   1498  CD2 TYR B  25       5.959 -25.224  38.713  1.00 23.53           C
ATOM   1499  C   TYR B  25       0.969 -24.797  39.107  1.00 16.37           C
ATOM   1500  O   TYR B  25       0.480 -23.650  39.297  1.00 16.29           O
ATOM   1501  N   TRP B  26       0.302 -25.782  38.502  1.00 13.94           N
ATOM   1502  CA  TRP B  26      -0.965 -25.528  37.807  1.00 14.60           C
ATOM   1503  CB  TRP B  26      -1.399 -26.692  36.851  1.00 14.60           C
ATOM   1504  CG  TRP B  26      -2.495 -26.207  35.954  1.00 15.91           C
ATOM   1505  CD1 TRP B  26      -3.872 -26.259  36.182  1.00 16.34           C
ATOM   1506  NE1 TRP B  26      -4.565 -25.646  35.152  1.00 16.76           N
ATOM   1507  CE2 TRP B  26      -3.713 -25.154  34.222  1.00 15.93           C
ATOM   1508  CD2 TRP B  26      -2.350 -25.456  34.677  1.00 15.40           C
ATOM   1509  CE3 TRP B  26      -1.278 -25.054  33.905  1.00 15.02           C
ATOM   1510  CZ3 TRP B  26      -1.519 -24.385  32.712  1.00 15.44           C
ATOM   1511  CH2 TRP B  26      -2.830 -24.126  32.260  1.00 17.04           C
ATOM   1512  CZ2 TRP B  26      -3.960 -24.487  33.027  1.00 17.21           C
ATOM   1513  C   TRP B  26      -2.061 -25.304  38.791  1.00 14.69           C
ATOM   1514  O   TRP B  26      -2.881 -24.402  38.640  1.00 13.22           O
ATOM   1515  N   LEU B  27      -2.111 -26.171  39.806  1.00 14.48           N
ATOM   1516  CA  LEU B  27      -3.032 -25.918  40.891  1.00 14.95           C
ATOM   1517  CB  LEU B  27      -3.022 -27.089  41.877  1.00 15.50           C
ATOM   1518  CG  LEU B  27      -3.835 -26.895  43.137  1.00 14.80           C
ATOM   1519  CD1 LEU B  27      -5.272 -26.836  42.780  1.00 14.32           C
ATOM   1520  CD2 LEU B  27      -3.591 -28.111  44.010  1.00 16.24           C
ATOM   1521  C   LEU B  27      -2.724 -24.569  41.585  1.00 15.51           C
ATOM   1522  O   LEU B  27      -3.664 -23.809  41.912  1.00 15.86           O
ATOM   1523  N   HIS B  28      -1.446 -24.247  41.800  1.00 14.66           N
ATOM   1524  CA  HIS B  28      -1.121 -22.976  42.469  1.00 15.67           C
ATOM   1525  CB  HIS B  28       0.376 -22.868  42.800  1.00 15.77           C
ATOM   1526  CG  HIS B  28       0.790 -23.674  44.020  1.00 16.27           C
ATOM   1527  ND1 HIS B  28       2.069 -24.060  44.246  1.00 16.07           N
ATOM   1528  CE1 HIS B  28       2.140 -24.778  45.400  1.00 14.98           C
ATOM   1529  NE2 HIS B  28       0.904 -24.837  45.933  1.00 16.55           N
ATOM   1530  CD2 HIS B  28       0.030 -24.189  45.099  1.00 16.88           C
ATOM   1531  C   HIS B  28      -1.621 -21.823  41.631  1.00 16.74           C
ATOM   1532  O   HIS B  28      -2.291 -20.886  42.143  1.00 16.97           O
ATOM   1533  N   TYR B  29      -1.361 -21.895  40.323  1.00 16.74           N
ATOM   1534  CA  TYR B  29      -1.938 -20.950  39.370  1.00 16.57           C
ATOM   1535  CB  TYR B  29      -1.663 -21.386  37.932  1.00 16.32           C
ATOM   1536  CG  TYR B  29      -2.728 -20.986  36.927  1.00 18.43           C
ATOM   1537  CD1 TYR B  29      -3.068 -19.632  36.685  1.00 17.37           C
ATOM   1538  CE1 TYR B  29      -4.020 -19.275  35.742  1.00 19.39           C
ATOM   1539  CZ  TYR B  29      -4.660 -20.309  34.988  1.00 24.39           C
ATOM   1540  OH  TYR B  29      -5.670 -20.081  34.056  1.00 24.26           O
ATOM   1541  CE2 TYR B  29      -4.309 -21.641  35.206  1.00 22.36           C
ATOM   1542  CD2 TYR B  29      -3.350 -21.967  36.168  1.00 19.28           C
ATOM   1543  C   TYR B  29      -3.427 -20.769  39.607  1.00 17.02           C
ATOM   1544  O   TYR B  29      -3.910 -19.648  39.747  1.00 17.51           O
ATOM   1545  N   ARG B  30      -4.160 -21.862  39.696  1.00 16.77           N
ATOM   1546  CA  ARG B  30      -5.612 -21.752  39.789  1.00 18.89           C
ATOM   1547  CB  ARG B  30      -6.301 -23.063  39.421  1.00 19.82           C
ATOM   1548  CG  ARG B  30      -6.386 -23.262  37.921  1.00 23.15           C
ATOM   1549  CD  ARG B  30      -7.522 -22.397  37.437  1.00 27.56           C
ATOM   1550  NE  ARG B  30      -7.443 -22.141  36.015  1.00 31.43           N
ATOM   1551  CZ  ARG B  30      -8.331 -21.394  35.366  1.00 33.59           C
ATOM   1552  NH1 ARG B  30      -9.332 -20.862  36.041  1.00 35.84           N
ATOM   1553  NH2 ARG B  30      -8.216 -21.188  34.061  1.00 31.23           N
ATOM   1554  C   ARG B  30      -6.056 -21.243  41.149  1.00 19.67           C
ATOM   1555  O   ARG B  30      -7.023 -20.454  41.240  1.00 21.58           O
ATOM   1556  N   MET B  31      -5.333 -21.644  42.178  1.00 17.11           N
ATOM   1557  CA  MET B  31      -5.501 -21.018  43.462  1.00 18.35           C
ATOM   1558  CB  MET B  31      -4.660 -21.750  44.485  1.00 18.68           C
ATOM   1559  CG  MET B  31      -5.249 -23.125  44.721  1.00 21.36           C
ATOM   1560  SD  MET B  31      -4.208 -24.215  45.660  1.00 23.82           S
ATOM   1561  CE  MET B  31      -4.571 -23.696  47.337  1.00 23.73           C
ATOM   1562  C   MET B  31      -5.233 -19.513  43.499  1.00 17.62           C
ATOM   1563  O   MET B  31      -5.981 -18.764  44.102  1.00 17.30           O
ATOM   1564  N   LEU B  32      -4.178 -19.062  42.851  1.00 18.80           N
ATOM   1565  CA  LEU B  32      -3.857 -17.651  42.901  1.00 20.41           C
ATOM   1566  CB  LEU B  32      -2.484 -17.388  42.291  1.00 20.54           C
ATOM   1567  CG  LEU B  32      -1.300 -17.968  43.102  1.00 21.56           C
ATOM   1568  CD1 LEU B  32      -0.137 -18.228  42.154  1.00 18.65           C
ATOM   1569  CD2 LEU B  32      -0.923 -17.013  44.246  1.00 21.30           C
ATOM   1570  C   LEU B  32      -4.950 -16.852  42.182  1.00 21.39           C
ATOM   1571  O   LEU B  32      -5.299 -15.702  42.582  1.00 21.09           O
ATOM   1572  N   GLU B  33      -5.509 -17.474  41.150  1.00 20.92           N
ATOM   1573  CA  GLU B  33      -6.544 -16.830  40.349  1.00 23.84           C
ATOM   1574  CB  GLU B  33      -6.706 -17.604  39.025  1.00 24.50           C
ATOM   1575  CG  GLU B  33      -7.911 -17.237  38.196  1.00 27.49           C
ATOM   1576  CD  GLU B  33      -7.578 -16.315  37.050  1.00 34.37           C
ATOM   1577  OE1 GLU B  33      -6.553 -15.571  37.063  1.00 35.91           O
ATOM   1578  OE2 GLU B  33      -8.367 -16.327  36.110  1.00 39.73           O
ATOM   1579  C   GLU B  33      -7.849 -16.755  41.191  1.00 24.28           C
ATOM   1580  O   GLU B  33      -8.474 -15.717  41.286  1.00 24.38           O
ATOM   1581  N   ASP B  34      -8.207 -17.866  41.840  1.00 24.55           N
ATOM   1582  CA  ASP B  34      -9.323 -17.934  42.758  1.00 23.04           C
ATOM   1583  CB  ASP B  34      -9.427 -19.346  43.317  1.00 22.57           C
ATOM   1584  CG  ASP B  34     -10.518 -19.491  44.373  1.00 24.91           C
ATOM   1585  OD1 ASP B  34     -11.666 -19.051  44.113  1.00 24.36           O
ATOM   1586  OD2 ASP B  34     -10.234 -20.110  45.445  1.00 23.53           O
ATOM   1587  C   ASP B  34      -9.199 -16.930  43.879  1.00 22.76           C
ATOM   1588  O   ASP B  34     -10.206 -16.323  44.268  1.00 24.15           O
ATOM   1589  N   TRP B  35      -7.990 -16.760  44.421  1.00 22.53           N
ATOM   1590  CA  TRP B  35      -7.743 -15.718  45.441  1.00 23.56           C
ATOM   1591  CB  TRP B  35      -6.438 -15.964  46.162  1.00 22.57           C
ATOM   1592  CG  TRP B  35      -6.424 -17.186  47.032  1.00 25.73           C
ATOM   1593  CD1 TRP B  35      -7.503 -17.777  47.721  1.00 25.86           C
ATOM   1594  NE1 TRP B  35      -7.066 -18.851  48.467  1.00 27.88           N
ATOM   1595  CE2 TRP B  35      -5.708 -19.022  48.328  1.00 25.61           C
ATOM   1596  CD2 TRP B  35      -5.231 -17.972  47.416  1.00 24.03           C
ATOM   1597  CE3 TRP B  35      -3.875 -17.904  47.107  1.00 22.49           C
ATOM   1598  CZ3 TRP B  35      -3.002 -18.850  47.660  1.00 22.59           C
ATOM   1599  CH2 TRP B  35      -3.452 -19.844  48.527  1.00 23.80           C
ATOM   1600  CZ2 TRP B  35      -4.834 -19.954  48.885  1.00 26.44           C
ATOM   1601  C   TRP B  35      -7.714 -14.277  44.935  1.00 22.63           C
ATOM   1602  O   TRP B  35      -7.735 -13.340  45.741  1.00 24.02           O
ATOM   1603  N   GLY B  36      -7.600 -14.067  43.630  1.00 20.87           N
ATOM   1604  CA  GLY B  36      -7.614 -12.699  43.089  1.00 20.51           C
ATOM   1605  C   GLY B  36      -6.278 -12.095  42.686  1.00 20.76           C
ATOM   1606  O   GLY B  36      -6.222 -10.952  42.240  1.00 20.61           O
ATOM   1607  N   TYR B  37      -5.198 -12.858  42.804  1.00 20.13           N
ATOM   1608  CA  TYR B  37      -3.875 -12.330  42.386  1.00 19.53           C
ATOM   1609  CB  TYR B  37      -2.760 -12.844  43.317  1.00 16.65           C
ATOM   1610  CG  TYR B  37      -3.133 -12.594  44.750  1.00 15.85           C
ATOM   1611  CD1 TYR B  37      -3.068 -11.310  45.296  1.00 16.72           C
ATOM   1612  CE1 TYR B  37      -3.454 -11.066  46.613  1.00 17.56           C
ATOM   1613  CZ  TYR B  37      -3.899 -12.112  47.413  1.00 18.26           C
ATOM   1614  OH  TYR B  37      -4.278 -11.865  48.717  1.00 19.78           O
ATOM   1615  CE2 TYR B  37      -3.970 -13.386  46.886  1.00 17.60           C
ATOM   1616  CD2 TYR B  37      -3.601 -13.603  45.540  1.00 16.07           C
ATOM   1617  C   TYR B  37      -3.605 -12.653  40.937  1.00 19.60           C
ATOM   1618  O   TYR B  37      -2.783 -13.506  40.621  1.00 19.85           O
ATOM   1619  N   LYS B  38      -4.258 -11.912  40.055  1.00 21.47           N
ATOM   1620  CA  LYS B  38      -4.248 -12.268  38.649  1.00 23.09           C
ATOM   1621  CB  LYS B  38      -5.304 -11.475  37.876  1.00 26.77           C
ATOM   1622  CG  LYS B  38      -6.723 -12.023  38.114  1.00 30.56           C
ATOM   1623  CD  LYS B  38      -7.818 -11.084  37.631  1.00 40.09           C
ATOM   1624  CE  LYS B  38      -8.136 -11.266  36.150  1.00 46.06           C
ATOM   1625  NZ  LYS B  38      -8.917 -12.521  35.932  1.00 52.36           N
ATOM   1626  C   LYS B  38      -2.862 -12.253  37.999  1.00 22.51           C
ATOM   1627  O   LYS B  38      -2.589 -13.044  37.081  1.00 19.82           O
ATOM   1628  N   ASP B  39      -1.980 -11.394  38.508  1.00 20.51           N
ATOM   1629  CA  ASP B  39      -0.645 -11.281  37.916  1.00 19.99           C
ATOM   1630  CB  ASP B  39      -0.045  -9.897  38.176  1.00 20.09           C
ATOM   1631  CG  ASP B  39      -0.682  -8.815  37.269  1.00 22.98           C
ATOM   1632  OD1 ASP B  39      -1.481  -9.165  36.373  1.00 21.77           O
ATOM   1633  OD2 ASP B  39      -0.395  -7.604  37.424  1.00 24.27           O
ATOM   1634  C   ASP B  39       0.243 -12.412  38.400  1.00 20.37           C
ATOM   1635  O   ASP B  39       1.055 -12.949  37.621  1.00 19.59           O
ATOM   1636  N   LEU B  40       0.060 -12.832  39.658  1.00 18.93           N
ATOM   1637  CA  LEU B  40       0.767 -14.011  40.144  1.00 18.20           C
ATOM   1638  CB  LEU B  40       0.567 -14.195  41.645  1.00 17.18           C
ATOM   1639  CG  LEU B  40       1.274 -13.135  42.540  1.00 18.12           C
ATOM   1640  CD1 LEU B  40       0.901 -13.270  44.005  1.00 15.14           C
ATOM   1641  CD2 LEU B  40       2.805 -13.193  42.300  1.00 17.94           C
ATOM   1642  C   LEU B  40       0.276 -15.247  39.373  1.00 20.87           C
ATOM   1643  O   LEU B  40       1.098 -16.091  39.001  1.00 22.55           O
ATOM   1644  N   ALA B  41      -1.049 -15.358  39.156  1.00 19.42           N
ATOM   1645  CA  ALA B  41      -1.621 -16.490  38.435  1.00 20.59           C
ATOM   1646  CB  ALA B  41      -3.169 -16.430  38.432  1.00 18.16           C
ATOM   1647  C   ALA B  41      -1.019 -16.592  37.010  1.00 19.66           C
ATOM   1648  O   ALA B  41      -0.550 -17.652  36.636  1.00 19.71           O
ATOM   1649  N   LYS B  42      -0.933 -15.490  36.277  1.00 20.18           N
ATOM   1650  CA  LYS B  42      -0.362 -15.543  34.901  1.00 24.83           C
ATOM   1651  CB  LYS B  42      -0.262 -14.208  34.183  1.00 27.11           C
ATOM   1652  CG  LYS B  42      -1.580 -13.665  33.707  1.00 40.04           C
ATOM   1653  CD  LYS B  42      -1.392 -12.247  33.139  1.00 48.29           C
ATOM   1654  CE  LYS B  42      -0.573 -12.282  31.849  1.00 54.90           C
ATOM   1655  NZ  LYS B  42      -0.855 -11.082  31.002  1.00 60.34           N
ATOM   1656  C   LYS B  42       1.014 -16.138  34.878  1.00 23.24           C
ATOM   1657  O   LYS B  42       1.271 -16.998  34.058  1.00 24.81           O
ATOM   1658  N   LYS B  43       1.869 -15.665  35.781  1.00 21.68           N
ATOM   1659  CA  LYS B  43       3.218 -16.141  35.938  1.00 20.67           C
ATOM   1660  CB  LYS B  43       3.949 -15.258  36.967  1.00 19.74           C
ATOM   1661  CG  LYS B  43       5.385 -15.703  37.277  1.00 18.51           C
ATOM   1662  CD  LYS B  43       6.239 -15.588  36.032  1.00 18.93           C
ATOM   1663  CE  LYS B  43       7.674 -16.050  36.359  1.00 20.51           C
ATOM   1664  NZ  LYS B  43       8.513 -15.953  35.135  1.00 18.95           N
ATOM   1665  C   LYS B  43       3.232 -17.654  36.313  1.00 20.07           C
ATOM   1666  O   LYS B  43       3.970 -18.468  35.705  1.00 20.77           O
ATOM   1667  N   TRP B  44       2.366 -18.057  37.231  1.00 19.38           N
ATOM   1668  CA  TRP B  44       2.301 -19.493  37.594  1.00 19.21           C
ATOM   1669  CB  TRP B  44       1.460 -19.711  38.838  1.00 18.45           C
ATOM   1670  CG  TRP B  44       2.311 -19.837  40.081  1.00 19.75           C
ATOM   1671  CD1 TRP B  44       2.526 -20.971  40.870  1.00 18.00           C
ATOM   1672  NE1 TRP B  44       3.395 -20.700  41.882  1.00 16.13           N
ATOM   1673  CE2 TRP B  44       3.792 -19.423  41.859  1.00 18.46           C
ATOM   1674  CD2 TRP B  44       3.141 -18.786  40.714  1.00 19.21           C
ATOM   1675  CE3 TRP B  44       3.407 -17.444  40.441  1.00 18.68           C
ATOM   1676  CZ3 TRP B  44       4.253 -16.761  41.310  1.00 20.07           C
ATOM   1677  CH2 TRP B  44       4.863 -17.394  42.409  1.00 18.61           C
ATOM   1678  CZ2 TRP B  44       4.649 -18.723  42.705  1.00 19.43           C
ATOM   1679  C   TRP B  44       1.878 -20.388  36.428  1.00 19.15           C
ATOM   1680  O   TRP B  44       2.442 -21.488  36.219  1.00 18.78           O
ATOM   1681  N   ARG B  45       0.898 -19.921  35.647  1.00 19.90           N
ATOM   1682  CA  ARG B  45       0.440 -20.651  34.469  1.00 19.28           C
ATOM   1683  CB  ARG B  45      -0.611 -19.825  33.759  1.00 20.41           C
ATOM   1684  CG  ARG B  45      -1.467 -20.595  32.781  1.00 22.41           C
ATOM   1685  CD  ARG B  45      -2.248 -19.685  31.856  1.00 23.10           C
ATOM   1686  NE  ARG B  45      -3.297 -20.441  31.165  1.00 28.97           N
ATOM   1687  CZ  ARG B  45      -3.204 -20.875  29.915  1.00 28.75           C
ATOM   1688  NH1 ARG B  45      -4.220 -21.538  29.361  1.00 26.38           N
ATOM   1689  NH2 ARG B  45      -2.084 -20.648  29.226  1.00 30.03           N
ATOM   1690  C   ARG B  45       1.661 -20.848  33.531  1.00 18.97           C
ATOM   1691  O   ARG B  45       1.896 -21.928  33.038  1.00 15.84           O
ATOM   1692  N   ALA B  46       2.442 -19.788  33.333  1.00 17.93           N
ATOM   1693  CA  ALA B  46       3.560 -19.856  32.431  1.00 18.36           C
ATOM   1694  CB  ALA B  46       4.144 -18.460  32.163  1.00 16.38           C
ATOM   1695  C   ALA B  46       4.612 -20.817  32.974  1.00 18.55           C
ATOM   1696  O   ALA B  46       5.196 -21.587  32.203  1.00 19.13           O
ATOM   1697  N   GLU B  47       4.843 -20.782  34.289  1.00 19.93           N
ATOM   1698  CA  GLU B  47       5.836 -21.663  34.907  1.00 19.74           C
ATOM   1699  CB  GLU B  47       6.115 -21.285  36.365  1.00 22.32           C
ATOM   1700  CG  GLU B  47       6.879 -19.965  36.542  1.00 29.87           C
ATOM   1701  CD  GLU B  47       8.390 -20.013  36.204  1.00 35.26           C
ATOM   1702  OE1 GLU B  47       8.801 -20.776  35.302  1.00 34.60           O
ATOM   1703  OE2 GLU B  47       9.185 -19.251  36.843  1.00 42.27           O
ATOM   1704  C   GLU B  47       5.472 -23.153  34.770  1.00 18.79           C
ATOM   1705  O   GLU B  47       6.358 -23.985  34.510  1.00 19.55           O
ATOM   1706  N   SER B  48       4.181 -23.474  34.928  1.00 16.40           N
ATOM   1707  CA  SER B  48       3.693 -24.807  34.719  1.00 15.79           C
ATOM   1708  CB  SER B  48       2.199 -24.862  35.037  1.00 15.46           C
ATOM   1709  OG  SER B  48       1.775 -26.206  34.967  1.00 16.55           O
ATOM   1710  C   SER B  48       3.937 -25.235  33.274  1.00 16.13           C
ATOM   1711  O   SER B  48       4.353 -26.353  33.024  1.00 13.84           O
ATOM   1712  N   ILE B  49       3.624 -24.344  32.319  1.00 17.42           N
ATOM   1713  CA  ILE B  49       3.849 -24.635  30.897  1.00 19.04           C
ATOM   1714  CB  ILE B  49       3.111 -23.642  29.966  1.00 18.93           C
ATOM   1715  CG1 ILE B  49       1.578 -23.860  30.148  1.00 19.42           C
ATOM   1716  CD1 ILE B  49       0.704 -22.810  29.483  1.00 17.68           C
ATOM   1717  CG2 ILE B  49       3.453 -23.859  28.501  1.00 16.63           C
ATOM   1718  C   ILE B  49       5.352 -24.921  30.587  1.00 19.53           C
ATOM   1719  O   ILE B  49       5.640 -25.870  29.884  1.00 20.74           O
ATOM   1720  N   GLU B  50       6.299 -24.219  31.214  1.00 19.50           N
ATOM   1721  CA  GLU B  50       7.714 -24.540  31.010  1.00 20.70           C
ATOM   1722  CB  GLU B  50       8.634 -23.477  31.635  1.00 24.27           C
ATOM   1723  CG  GLU B  50       8.163 -22.036  31.393  1.00 29.33           C
ATOM   1724  CD  GLU B  50       9.196 -20.938  31.751  1.00 36.65           C
ATOM   1725  OE1 GLU B  50      10.220 -21.234  32.442  1.00 28.05           O
ATOM   1726  OE2 GLU B  50       8.955 -19.762  31.319  1.00 39.81           O
ATOM   1727  C   GLU B  50       8.026 -25.929  31.593  1.00 21.06           C
ATOM   1728  O   GLU B  50       8.809 -26.712  31.003  1.00 21.09           O
ATOM   1729  N   GLU B  51       7.407 -26.266  32.734  1.00 17.85           N
ATOM   1730  CA  GLU B  51       7.608 -27.602  33.288  1.00 17.45           C
ATOM   1731  CB  GLU B  51       7.036 -27.738  34.713  1.00 18.37           C
ATOM   1732  CG  GLU B  51       7.622 -26.773  35.727  1.00 22.49           C
ATOM   1733  CD  GLU B  51       9.153 -26.851  35.800  1.00 25.82           C
ATOM   1734  OE1 GLU B  51       9.686 -27.543  36.703  1.00 28.74           O
ATOM   1735  OE2 GLU B  51       9.826 -26.250  34.930  1.00 27.03           O
ATOM   1736  C   GLU B  51       7.064 -28.714  32.380  1.00 16.40           C
ATOM   1737  O   GLU B  51       7.607 -29.835  32.345  1.00 15.93           O
ATOM   1738  N   MET B  52       5.975 -28.422  31.671  1.00 15.58           N
ATOM   1739  CA  MET B  52       5.447 -29.365  30.710  1.00 15.12           C
ATOM   1740  CB  MET B  52       4.143 -28.883  30.129  1.00 14.27           C
ATOM   1741  CG  MET B  52       3.026 -28.893  31.150  1.00 15.39           C
ATOM   1742  SD  MET B  52       1.663 -27.914  30.469  1.00 15.88           S
ATOM   1743  CE  MET B  52       0.775 -27.189  31.854  1.00 14.54           C
ATOM   1744  C   MET B  52       6.464 -29.643  29.612  1.00 15.68           C
ATOM   1745  O   MET B  52       6.621 -30.807  29.218  1.00 16.99           O
ATOM   1746  N   ALA B  53       7.140 -28.598  29.117  1.00 14.96           N
ATOM   1747  CA  ALA B  53       8.153 -28.756  28.057  1.00 15.59           C
ATOM   1748  CB  ALA B  53       8.680 -27.383  27.555  1.00 13.29           C
ATOM   1749  C   ALA B  53       9.296 -29.630  28.625  1.00 16.47           C
ATOM   1750  O   ALA B  53       9.848 -30.502  27.906  1.00 19.41           O
ATOM   1751  N   HIS B  54       9.652 -29.437  29.900  1.00 15.68           N
ATOM   1752  CA  HIS B  54      10.663 -30.315  30.526  1.00 15.04           C
ATOM   1753  CB  HIS B  54      10.985 -29.896  31.943  1.00 15.91           C
ATOM   1754  CG  HIS B  54      11.712 -28.580  32.015  1.00 17.30           C
ATOM   1755  ND1 HIS B  54      12.049 -27.984  33.198  1.00 16.82           N
ATOM   1756  CE1 HIS B  54      12.673 -26.821  32.941  1.00 17.27           C
ATOM   1757  NE2 HIS B  54      12.761 -26.685  31.596  1.00 17.66           N
ATOM   1758  CD2 HIS B  54      12.196 -27.765  31.006  1.00 16.32           C
ATOM   1759  C   HIS B  54      10.255 -31.755  30.578  1.00 15.00           C
ATOM   1760  O   HIS B  54      11.053 -32.623  30.238  1.00 14.42           O
ATOM   1761  N   ALA B  55       9.050 -32.027  31.089  1.00 14.51           N
ATOM   1762  CA  ALA B  55       8.492 -33.357  31.136  1.00 14.88           C
ATOM   1763  CB  ALA B  55       7.021 -33.290  31.612  1.00 14.58           C
ATOM   1764  C   ALA B  55       8.571 -34.044  29.743  1.00 16.25           C
ATOM   1765  O   ALA B  55       8.988 -35.241  29.633  1.00 15.40           O
ATOM   1766  N   ASP B  56       8.199 -33.286  28.693  1.00 14.87           N
ATOM   1767  CA  ASP B  56       8.244 -33.814  27.357  1.00 15.84           C
ATOM   1768  CB  ASP B  56       7.615 -32.824  26.383  1.00 15.68           C
ATOM   1769  CG  ASP B  56       7.524 -33.376  24.988  1.00 16.22           C
ATOM   1770  OD1 ASP B  56       7.146 -34.531  24.740  1.00 16.72           O
ATOM   1771  OD2 ASP B  56       7.843 -32.645  24.081  1.00 18.94           O
ATOM   1772  C   ASP B  56       9.706 -34.171  26.958  1.00 17.59           C
ATOM   1773  O   ASP B  56       9.951 -35.247  26.367  1.00 16.90           O
ATOM   1774  N   LYS B  57      10.682 -33.316  27.309  1.00 17.29           N
ATOM   1775  CA  LYS B  57      12.074 -33.633  26.970  1.00 18.84           C
ATOM   1776  CB  LYS B  57      13.036 -32.482  27.342  1.00 22.30           C
ATOM   1777  CG  LYS B  57      13.160 -31.382  26.285  1.00 22.00           C
ATOM   1778  CD  LYS B  57      13.740 -30.140  26.937  1.00 26.57           C
ATOM   1779  CE  LYS B  57      13.738 -28.932  25.990  1.00 28.83           C
ATOM   1780  NZ  LYS B  57      15.048 -28.836  25.314  1.00 32.78           N
ATOM   1781  C   LYS B  57      12.509 -34.943  27.588  1.00 18.65           C
ATOM   1782  O   LYS B  57      13.204 -35.744  26.962  1.00 19.29           O
ATOM   1783  N   PHE B  58      12.037 -35.211  28.800  1.00 18.77           N
ATOM   1784  CA  PHE B  58      12.350 -36.482  29.428  1.00 17.90           C
ATOM   1785  CB  PHE B  58      11.973 -36.464  30.897  1.00 16.82           C
ATOM   1786  CG  PHE B  58      12.987 -35.772  31.775  1.00 17.89           C
ATOM   1787  CD1 PHE B  58      14.334 -36.120  31.717  1.00 17.97           C
ATOM   1788  CE1 PHE B  58      15.286 -35.489  32.538  1.00 18.46           C
ATOM   1789  CZ  PHE B  58      14.852 -34.518  33.465  1.00 19.39           C
ATOM   1790  CE2 PHE B  58      13.490 -34.160  33.519  1.00 19.34           C
ATOM   1791  CD2 PHE B  58      12.579 -34.780  32.685  1.00 18.03           C
ATOM   1792  C   PHE B  58      11.724 -37.703  28.730  1.00 17.25           C
ATOM   1793  O   PHE B  58      12.412 -38.698  28.500  1.00 17.41           O
ATOM   1794  N   VAL B  59      10.430 -37.634  28.421  1.00 17.04           N
ATOM   1795  CA  VAL B  59       9.777 -38.705  27.720  1.00 17.14           C
ATOM   1796  CB  VAL B  59       8.307 -38.363  27.395  1.00 16.50           C
ATOM   1797  CG1 VAL B  59       7.634 -39.508  26.640  1.00 14.10           C
ATOM   1798  CG2 VAL B  59       7.535 -37.969  28.655  1.00 14.37           C
ATOM   1799  C   VAL B  59      10.536 -39.030  26.403  1.00 18.37           C
ATOM   1800  O   VAL B  59      10.805 -40.204  26.123  1.00 18.24           O
ATOM   1801  N   GLU B  60      10.934 -38.007  25.659  1.00 17.85           N
ATOM   1802  CA  GLU B  60      11.583 -38.192  24.377  1.00 19.88           C
ATOM   1803  CB  GLU B  60      11.630 -36.840  23.625  1.00 23.44           C
ATOM   1804  CG  GLU B  60      12.595 -36.789  22.444  1.00 32.89           C
ATOM   1805  CD  GLU B  60      12.693 -35.424  21.726  1.00 43.02           C
ATOM   1806  OE1 GLU B  60      12.564 -34.345  22.393  1.00 46.75           O
ATOM   1807  OE2 GLU B  60      12.972 -35.436  20.483  1.00 45.01           O
ATOM   1808  C   GLU B  60      12.988 -38.849  24.509  1.00 20.91           C
ATOM   1809  O   GLU B  60      13.411 -39.637  23.661  1.00 20.02           O
ATOM   1810  N   ARG B  61      13.731 -38.494  25.552  1.00 18.00           N
ATOM   1811  CA  ARG B  61      15.077 -38.972  25.662  1.00 17.26           C
ATOM   1812  CB  ARG B  61      15.890 -38.069  26.597  1.00 15.66           C
ATOM   1813  CG  ARG B  61      17.304 -38.509  26.864  1.00 15.55           C
ATOM   1814  CD  ARG B  61      18.223 -38.036  25.777  1.00 17.35           C
ATOM   1815  NE  ARG B  61      19.535 -38.676  25.904  1.00 18.40           N
ATOM   1816  CZ  ARG B  61      20.382 -38.862  24.890  1.00 16.84           C
ATOM   1817  NH1 ARG B  61      20.057 -38.435  23.669  1.00 17.29           N
ATOM   1818  NH2 ARG B  61      21.547 -39.480  25.098  1.00 15.44           N
ATOM   1819  C   ARG B  61      14.988 -40.429  26.154  1.00 17.18           C
ATOM   1820  O   ARG B  61      15.673 -41.292  25.648  1.00 16.91           O
ATOM   1821  N   ILE B  62      14.086 -40.696  27.090  1.00 17.61           N
ATOM   1822  CA  ILE B  62      13.834 -42.075  27.527  1.00 17.42           C
ATOM   1823  CB  ILE B  62      12.726 -42.152  28.600  1.00 15.93           C
ATOM   1824  CG1 ILE B  62      13.206 -41.453  29.845  1.00 14.70           C
ATOM   1825  CD1 ILE B  62      12.155 -41.102  30.883  1.00 15.19           C
ATOM   1826  CG2 ILE B  62      12.322 -43.634  28.830  1.00 16.60           C
ATOM   1827  C   ILE B  62      13.484 -42.990  26.334  1.00 17.61           C
ATOM   1828  O   ILE B  62      14.039 -44.104  26.211  1.00 16.59           O
ATOM   1829  N   LEU B  63      12.616 -42.517  25.436  1.00 16.53           N
ATOM   1830  CA  LEU B  63      12.193 -43.382  24.344  1.00 16.85           C
ATOM   1831  CB  LEU B  63      10.946 -42.859  23.648  1.00 16.22           C
ATOM   1832  CG  LEU B  63       9.630 -43.106  24.436  1.00 15.56           C
ATOM   1833  CD1 LEU B  63       8.592 -42.242  23.753  1.00 15.55           C
ATOM   1834  CD2 LEU B  63       9.166 -44.589  24.546  1.00 13.87           C
ATOM   1835  C   LEU B  63      13.328 -43.587  23.367  1.00 16.99           C
ATOM   1836  O   LEU B  63      13.492 -44.677  22.851  1.00 16.46           O
ATOM   1837  N   PHE B  64      14.130 -42.550  23.150  1.00 16.89           N
ATOM   1838  CA  PHE B  64      15.266 -42.662  22.218  1.00 17.67           C
ATOM   1839  CB  PHE B  64      16.028 -41.314  22.028  1.00 17.07           C
ATOM   1840  CG  PHE B  64      17.432 -41.487  21.425  1.00 19.07           C
ATOM   1841  CD1 PHE B  64      17.601 -42.032  20.147  1.00 19.53           C
ATOM   1842  CE1 PHE B  64      18.880 -42.219  19.596  1.00 19.27           C
ATOM   1843  CZ  PHE B  64      19.991 -41.860  20.307  1.00 18.28           C
ATOM   1844  CE2 PHE B  64      19.843 -41.308  21.599  1.00 19.50           C
ATOM   1845  CD2 PHE B  64      18.582 -41.132  22.141  1.00 18.58           C
ATOM   1846  C   PHE B  64      16.196 -43.795  22.708  1.00 18.37           C
ATOM   1847  O   PHE B  64      16.662 -44.576  21.896  1.00 20.69           O
ATOM   1848  N   LEU B  65      16.398 -43.878  24.039  1.00 16.93           N
ATOM   1849  CA  LEU B  65      17.306 -44.805  24.688  1.00 16.54           C
ATOM   1850  CB  LEU B  65      17.822 -44.185  25.991  1.00 14.34           C
ATOM   1851  CG  LEU B  65      18.644 -42.890  25.905  1.00 13.95           C
ATOM   1852  CD1 LEU B  65      19.004 -42.332  27.262  1.00 13.75           C
ATOM   1853  CD2 LEU B  65      19.884 -43.008  25.076  1.00 12.47           C
ATOM   1854  C   LEU B  65      16.681 -46.175  25.014  1.00 17.75           C
ATOM   1855  O   LEU B  65      17.289 -46.955  25.727  1.00 19.35           O
ATOM   1856  N   GLU B  66      15.456 -46.407  24.532  1.00 18.65           N
ATOM   1857  CA  GLU B  66      14.748 -47.671  24.562  1.00 20.13           C
ATOM   1858  CB  GLU B  66      15.544 -48.770  23.802  1.00 22.11           C
ATOM   1859  CG  GLU B  66      15.713 -48.400  22.322  1.00 22.26           C
ATOM   1860  CD  GLU B  66      16.632 -49.313  21.542  1.00 24.87           C
ATOM   1861  OE1 GLU B  66      16.660 -50.520  21.831  1.00 27.80           O
ATOM   1862  OE2 GLU B  66      17.334 -48.854  20.606  1.00 25.02           O
ATOM   1863  C   GLU B  66      14.276 -48.085  25.936  1.00 21.61           C
ATOM   1864  O   GLU B  66      13.996 -49.271  26.200  1.00 22.45           O
ATOM   1865  N   GLY B  67      14.106 -47.104  26.814  1.00 22.48           N
ATOM   1866  CA  GLY B  67      13.424 -47.348  28.100  1.00 21.27           C
ATOM   1867  C   GLY B  67      11.927 -47.041  28.046  1.00 20.00           C
ATOM   1868  O   GLY B  67      11.411 -46.611  27.036  1.00 19.54           O
ATOM   1869  N   LEU B  68      11.230 -47.244  29.160  1.00 20.95           N
ATOM   1870  CA  LEU B  68       9.774 -47.087  29.203  1.00 22.48           C
ATOM   1871  CB  LEU B  68       9.051 -48.330  29.769  1.00 22.86           C
ATOM   1872  CG  LEU B  68       9.324 -49.618  28.970  1.00 29.25           C
ATOM   1873  CD1 LEU B  68       8.935 -50.925  29.729  1.00 26.42           C
ATOM   1874  CD2 LEU B  68       8.661 -49.543  27.591  1.00 23.74           C
ATOM   1875  C   LEU B  68       9.521 -45.909  30.078  1.00 20.29           C
ATOM   1876  O   LEU B  68       9.774 -45.976  31.269  1.00 21.29           O
ATOM   1877  N   PRO B  69       9.053 -44.802  29.480  1.00 20.65           N
ATOM   1878  CA  PRO B  69       8.752 -43.612  30.300  1.00 17.86           C
ATOM   1879  CB  PRO B  69       8.256 -42.601  29.253  1.00 19.29           C
ATOM   1880  CG  PRO B  69       8.899 -43.045  27.934  1.00 17.45           C
ATOM   1881  CD  PRO B  69       8.828 -44.561  28.023  1.00 17.81           C
ATOM   1882  C   PRO B  69       7.635 -43.970  31.232  1.00 19.58           C
ATOM   1883  O   PRO B  69       6.708 -44.736  30.854  1.00 19.86           O
ATOM   1884  N   ASN B  70       7.706 -43.473  32.468  1.00 19.59           N
ATOM   1885  CA  ASN B  70       6.713 -43.820  33.439  1.00 18.15           C
ATOM   1886  CB  ASN B  70       7.364 -44.545  34.610  1.00 18.93           C
ATOM   1887  CG  ASN B  70       6.384 -44.838  35.679  1.00 19.63           C
ATOM   1888  OD1 ASN B  70       5.177 -44.845  35.409  1.00 20.82           O
ATOM   1889  ND2 ASN B  70       6.853 -45.021  36.909  1.00 17.47           N
ATOM   1890  C   ASN B  70       5.942 -42.576  33.910  1.00 18.81           C
ATOM   1891  O   ASN B  70       6.476 -41.731  34.634  1.00 17.23           O
ATOM   1892  N   LEU B  71       4.657 -42.494  33.532  1.00 18.09           N
ATOM   1893  CA  LEU B  71       3.897 -41.294  33.814  1.00 17.12           C
ATOM   1894  CB  LEU B  71       3.304 -40.688  32.527  1.00 17.70           C
ATOM   1895  CG  LEU B  71       4.291 -40.061  31.510  1.00 16.03           C
ATOM   1896  CD1 LEU B  71       4.830 -41.168  30.627  1.00 14.21           C
ATOM   1897  CD2 LEU B  71       3.618 -38.995  30.669  1.00 15.54           C
ATOM   1898  C   LEU B  71       2.826 -41.560  34.855  1.00 18.85           C
ATOM   1899  O   LEU B  71       2.017 -40.678  35.128  1.00 17.66           O
ATOM   1900  N   GLN B  72       2.912 -42.738  35.503  1.00 18.80           N
ATOM   1901  CA  GLN B  72       1.868 -43.246  36.351  1.00 18.70           C
ATOM   1902  CB  GLN B  72       2.072 -44.745  36.599  1.00 18.90           C
ATOM   1903  CG  GLN B  72       0.977 -45.419  37.417  1.00 19.48           C
ATOM   1904  CD  GLN B  72      -0.320 -45.383  36.664  1.00 21.54           C
ATOM   1905  OE1 GLN B  72      -0.529 -46.181  35.753  1.00 21.19           O
ATOM   1906  NE2 GLN B  72      -1.189 -44.425  37.005  1.00 19.37           N
ATOM   1907  C   GLN B  72       1.823 -42.508  37.662  1.00 20.65           C
ATOM   1908  O   GLN B  72       0.740 -42.270  38.184  1.00 22.18           O
ATOM   1909  N   THR B  73       2.976 -42.175  38.248  1.00 22.88           N
ATOM   1910  CA  THR B  73       2.926 -41.512  39.562  1.00 23.86           C
ATOM   1911  CB  THR B  73       3.283 -42.520  40.692  1.00 27.57           C
ATOM   1912  OG1 THR B  73       4.683 -42.890  40.583  1.00 28.40           O
ATOM   1913  CG2 THR B  73       2.325 -43.839  40.637  1.00 26.83           C
ATOM   1914  C   THR B  73       3.715 -40.175  39.690  1.00 23.44           C
ATOM   1915  O   THR B  73       4.639 -39.874  38.913  1.00 21.36           O
ATOM   1916  N   LEU B  74       3.296 -39.390  40.683  1.00 23.20           N
ATOM   1917  CA  LEU B  74       3.819 -38.089  41.047  1.00 20.06           C
ATOM   1918  CB  LEU B  74       2.657 -37.096  41.107  1.00 19.30           C
ATOM   1919  CG  LEU B  74       2.434 -36.237  39.864  1.00 20.03           C
ATOM   1920  CD1 LEU B  74       1.948 -37.118  38.726  1.00 18.53           C
ATOM   1921  CD2 LEU B  74       1.419 -35.149  40.191  1.00 18.63           C
ATOM   1922  C   LEU B  74       4.505 -38.184  42.430  1.00 21.60           C
ATOM   1923  O   LEU B  74       4.182 -39.064  43.217  1.00 21.49           O
ATOM   1924  N   ASP B  75       5.485 -37.312  42.700  1.00 20.29           N
ATOM   1925  CA  ASP B  75       6.022 -37.179  44.029  1.00 22.21           C
ATOM   1926  CB  ASP B  75       7.310 -36.305  44.019  1.00 23.58           C
ATOM   1927  CG  ASP B  75       8.499 -37.016  43.360  1.00 23.51           C
ATOM   1928  OD1 ASP B  75       8.610 -38.249  43.508  1.00 20.85           O
ATOM   1929  OD2 ASP B  75       9.272 -36.351  42.620  1.00 25.16           O
ATOM   1930  C   ASP B  75       4.951 -36.508  44.896  1.00 24.14           C
ATOM   1931  O   ASP B  75       3.947 -36.010  44.384  1.00 21.15           O
ATOM   1932  N   PRO B  76       5.153 -36.482  46.222  1.00 25.73           N
ATOM   1933  CA  PRO B  76       4.079 -35.825  47.030  1.00 23.22           C
ATOM   1934  CB  PRO B  76       4.548 -36.058  48.512  1.00 22.61           C
ATOM   1935  CG  PRO B  76       5.558 -37.198  48.398  1.00 22.86           C
ATOM   1936  CD  PRO B  76       6.239 -37.032  47.064  1.00 23.61           C
ATOM   1937  C   PRO B  76       3.863 -34.327  46.707  1.00 21.81           C
ATOM   1938  O   PRO B  76       4.833 -33.521  46.581  1.00 20.80           O
ATOM   1939  N   LEU B  77       2.595 -33.937  46.562  1.00 20.92           N
ATOM   1940  CA  LEU B  77       2.315 -32.545  46.189  1.00 22.12           C
ATOM   1941  CB  LEU B  77       0.964 -32.471  45.484  1.00 20.13           C
ATOM   1942  CG  LEU B  77       0.900 -32.937  44.038  1.00 21.76           C
ATOM   1943  CD1 LEU B  77       1.663 -32.056  43.086  1.00 18.84           C
ATOM   1944  CD2 LEU B  77      -0.554 -32.884  43.631  1.00 19.65           C
ATOM   1945  C   LEU B  77       2.365 -31.612  47.451  1.00 23.36           C
ATOM   1946  O   LEU B  77       1.933 -31.998  48.524  1.00 23.36           O
ATOM   1947  N   ARG B  78       2.920 -30.417  47.333  1.00 24.96           N
ATOM   1948  CA  ARG B  78       2.918 -29.476  48.468  1.00 26.27           C
ATOM   1949  CB  ARG B  78       4.302 -28.883  48.666  1.00 27.12           C
ATOM   1950  CG  ARG B  78       5.364 -29.864  49.105  1.00 30.17           C
ATOM   1951  CD  ARG B  78       6.722 -29.226  48.845  1.00 27.37           C
ATOM   1952  NE  ARG B  78       7.782 -29.895  49.604  1.00 28.76           N
ATOM   1953  CZ  ARG B  78       8.731 -30.648  49.060  1.00 29.30           C
ATOM   1954  NH1 ARG B  78       8.773 -30.858  47.738  1.00 25.52           N
ATOM   1955  NH2 ARG B  78       9.657 -31.178  49.842  1.00 31.78           N
ATOM   1956  C   ARG B  78       1.965 -28.350  48.139  1.00 26.21           C
ATOM   1957  O   ARG B  78       2.183 -27.623  47.158  1.00 25.85           O
ATOM   1958  N   ILE B  79       0.899 -28.195  48.910  1.00 27.85           N
ATOM   1959  CA  ILE B  79      -0.097 -27.209  48.514  1.00 29.48           C
ATOM   1960  CB  ILE B  79      -1.450 -27.856  48.383  1.00 30.84           C
ATOM   1961  CG1 ILE B  79      -1.363 -29.026  47.414  1.00 35.60           C
ATOM   1962  CD1 ILE B  79      -2.238 -30.187  47.860  1.00 44.39           C
ATOM   1963  CG2 ILE B  79      -2.464 -26.807  47.895  1.00 31.32           C
ATOM   1964  C   ILE B  79      -0.219 -26.034  49.467  1.00 29.66           C
ATOM   1965  O   ILE B  79      -0.653 -26.179  50.584  1.00 29.00           O
ATOM   1966  N   GLY B  80       0.107 -24.837  49.052  1.00 32.74           N
ATOM   1967  CA  GLY B  80       0.015 -23.741  50.060  1.00 32.86           C
ATOM   1968  C   GLY B  80      -1.401 -23.292  50.375  1.00 32.98           C
ATOM   1969  O   GLY B  80      -2.274 -23.427  49.515  1.00 36.11           O
ATOM   1970  N   GLN B  81      -1.645 -22.746  51.574  1.00 30.87           N
ATOM   1971  CA  GLN B  81      -2.933 -22.102  51.869  1.00 30.66           C
ATOM   1972  CB  GLN B  81      -3.493 -22.544  53.202  1.00 36.62           C
ATOM   1973  CG  GLN B  81      -3.528 -24.035  53.551  1.00 45.81           C
ATOM   1974  CD  GLN B  81      -4.247 -24.217  54.905  1.00 52.01           C
ATOM   1975  OE1 GLN B  81      -5.203 -23.478  55.215  1.00 51.61           O
ATOM   1976  NE2 GLN B  81      -3.781 -25.160  55.723  1.00 48.26           N
ATOM   1977  C   GLN B  81      -2.834 -20.549  51.907  1.00 29.78           C
ATOM   1978  O   GLN B  81      -3.808 -19.873  52.253  1.00 25.12           O
ATOM   1979  N   THR B  82      -1.645 -19.993  51.621  1.00 25.04           N
ATOM   1980  CA  THR B  82      -1.488 -18.553  51.507  1.00 21.92           C
ATOM   1981  CB  THR B  82      -0.900 -17.923  52.794  1.00 22.28           C
ATOM   1982  OG1 THR B  82       0.514 -18.189  52.845  1.00 24.04           O
ATOM   1983  CG2 THR B  82      -1.630 -18.438  54.155  1.00 18.48           C
ATOM   1984  C   THR B  82      -0.515 -18.314  50.347  1.00 22.47           C
ATOM   1985  O   THR B  82       0.116 -19.276  49.844  1.00 20.38           O
ATOM   1986  N   VAL B  83      -0.345 -17.045  49.956  1.00 21.28           N
ATOM   1987  CA  VAL B  83       0.581 -16.719  48.910  1.00 20.79           C
ATOM   1988  CB  VAL B  83       0.503 -15.243  48.468  1.00 19.78           C
ATOM   1989  CG1 VAL B  83       1.686 -14.887  47.575  1.00 17.16           C
ATOM   1990  CG2 VAL B  83      -0.807 -14.992  47.758  1.00 19.61           C
ATOM   1991  C   VAL B  83       1.994 -17.104  49.323  1.00 20.97           C
ATOM   1992  O   VAL B  83       2.746 -17.638  48.488  1.00 20.06           O
ATOM   1993  N   LYS B  84       2.340 -16.839  50.592  1.00 22.18           N
ATOM   1994  CA  LYS B  84       3.673 -17.166  51.125  1.00 21.58           C
ATOM   1995  CB  LYS B  84       3.870 -16.642  52.534  1.00 20.52           C
ATOM   1996  CG  LYS B  84       5.319 -16.720  52.964  1.00 22.39           C
ATOM   1997  CD  LYS B  84       5.533 -16.187  54.391  1.00 25.40           C
ATOM   1998  CE  LYS B  84       7.006 -16.302  54.735  1.00 25.42           C
ATOM   1999  NZ  LYS B  84       7.159 -16.152  56.190  1.00 29.19           N
ATOM   2000  C   LYS B  84       3.925 -18.671  51.105  1.00 20.63           C
ATOM   2001  O   LYS B  84       5.027 -19.123  50.732  1.00 21.00           O
ATOM   2002  N   GLU B  85       2.904 -19.447  51.464  1.00 18.84           N
ATOM   2003  CA  GLU B  85       3.073 -20.891  51.462  1.00 19.71           C
ATOM   2004  CB  GLU B  85       1.894 -21.540  52.173  1.00 21.06           C
ATOM   2005  CG  GLU B  85       1.916 -21.336  53.680  1.00 22.65           C
ATOM   2006  CD  GLU B  85       0.831 -22.145  54.397  1.00 26.47           C
ATOM   2007  OE1 GLU B  85       0.034 -22.847  53.767  1.00 25.70           O
ATOM   2008  OE2 GLU B  85       0.768 -22.108  55.630  1.00 29.88           O
ATOM   2009  C   GLU B  85       3.244 -21.441  50.034  1.00 19.70           C
ATOM   2010  O   GLU B  85       3.962 -22.428  49.808  1.00 18.56           O
ATOM   2011  N   VAL B  86       2.567 -20.802  49.072  1.00 18.57           N
ATOM   2012  CA  VAL B  86       2.713 -21.189  47.683  1.00 18.99           C
ATOM   2013  CB  VAL B  86       1.739 -20.374  46.781  1.00 19.79           C
ATOM   2014  CG1 VAL B  86       2.193 -20.419  45.299  1.00 17.80           C
ATOM   2015  CG2 VAL B  86       0.305 -20.858  46.992  1.00 17.23           C
ATOM   2016  C   VAL B  86       4.197 -20.967  47.249  1.00 19.30           C
ATOM   2017  O   VAL B  86       4.822 -21.870  46.682  1.00 20.39           O
ATOM   2018  N   LEU B  87       4.750 -19.786  47.535  1.00 17.86           N
ATOM   2019  CA  LEU B  87       6.142 -19.499  47.214  1.00 17.37           C
ATOM   2020  CB  LEU B  87       6.528 -18.124  47.720  1.00 16.70           C
ATOM   2021  CG  LEU B  87       5.914 -16.907  47.035  1.00 17.99           C
ATOM   2022  CD1 LEU B  87       6.395 -15.598  47.713  1.00 16.14           C
ATOM   2023  CD2 LEU B  87       6.287 -16.949  45.565  1.00 17.21           C
ATOM   2024  C   LEU B  87       7.064 -20.546  47.861  1.00 18.09           C
ATOM   2025  O   LEU B  87       7.982 -21.073  47.200  1.00 19.32           O
ATOM   2026  N   GLU B  88       6.794 -20.876  49.122  1.00 17.36           N
ATOM   2027  CA  GLU B  88       7.671 -21.760  49.911  1.00 19.43           C
ATOM   2028  CB  GLU B  88       7.325 -21.707  51.393  1.00 19.66           C
ATOM   2029  CG  GLU B  88       7.782 -20.448  52.105  1.00 23.81           C
ATOM   2030  CD  GLU B  88       7.201 -20.327  53.538  1.00 28.11           C
ATOM   2031  OE1 GLU B  88       5.993 -20.642  53.820  1.00 29.41           O
ATOM   2032  OE2 GLU B  88       7.961 -19.887  54.406  1.00 30.60           O
ATOM   2033  C   GLU B  88       7.584 -23.227  49.417  1.00 20.06           C
ATOM   2034  O   GLU B  88       8.628 -23.876  49.251  1.00 18.82           O
ATOM   2035  N   SER B  89       6.350 -23.710  49.170  1.00 18.85           N
ATOM   2036  CA  SER B  89       6.123 -25.025  48.576  1.00 19.66           C
ATOM   2037  CB  SER B  89       4.647 -25.219  48.243  1.00 20.58           C
ATOM   2038  OG  SER B  89       3.847 -25.344  49.366  1.00 22.73           O
ATOM   2039  C   SER B  89       6.829 -25.231  47.240  1.00 18.49           C
ATOM   2040  O   SER B  89       7.441 -26.286  47.018  1.00 18.96           O
ATOM   2041  N   ASP B  90       6.654 -24.287  46.320  1.00 16.93           N
ATOM   2042  CA  ASP B  90       7.273 -24.386  45.008  1.00 17.33           C
ATOM   2043  CB  ASP B  90       6.692 -23.326  44.025  1.00 19.41           C
ATOM   2044  CG  ASP B  90       5.222 -23.597  43.680  1.00 22.11           C
ATOM   2045  OD1 ASP B  90       4.478 -22.646  43.339  1.00 20.50           O
ATOM   2046  OD2 ASP B  90       4.810 -24.793  43.762  1.00 23.98           O
ATOM   2047  C   ASP B  90       8.788 -24.315  45.114  1.00 17.71           C
ATOM   2048  O   ASP B  90       9.468 -25.081  44.463  1.00 20.49           O
ATOM   2049  N   LEU B  91       9.328 -23.403  45.924  1.00 17.45           N
ATOM   2050  CA  LEU B  91      10.763 -23.352  46.145  1.00 18.27           C
ATOM   2051  CB  LEU B  91      11.146 -22.169  47.074  1.00 17.57           C
ATOM   2052  CG  LEU B  91      12.621 -21.996  47.472  1.00 16.77           C
ATOM   2053  CD1 LEU B  91      13.501 -21.720  46.256  1.00 16.76           C
ATOM   2054  CD2 LEU B  91      12.843 -20.911  48.510  1.00 16.67           C
ATOM   2055  C   LEU B  91      11.366 -24.708  46.671  1.00 18.19           C
ATOM   2056  O   LEU B  91      12.442 -25.143  46.214  1.00 18.39           O
ATOM   2057  N   ALA B  92      10.687 -25.346  47.626  1.00 17.26           N
ATOM   2058  CA  ALA B  92      11.174 -26.580  48.234  1.00 17.20           C
ATOM   2059  CB  ALA B  92      10.200 -27.079  49.352  1.00 17.48           C
ATOM   2060  C   ALA B  92      11.297 -27.601  47.136  1.00 16.80           C
ATOM   2061  O   ALA B  92      12.265 -28.362  47.061  1.00 18.06           O
ATOM   2062  N   ALA B  93      10.313 -27.635  46.262  1.00 16.87           N
ATOM   2063  CA  ALA B  93      10.311 -28.652  45.198  1.00 16.90           C
ATOM   2064  CB  ALA B  93       8.958 -28.695  44.492  1.00 14.85           C
ATOM   2065  C   ALA B  93      11.412 -28.378  44.197  1.00 16.11           C
ATOM   2066  O   ALA B  93      12.080 -29.305  43.716  1.00 18.39           O
ATOM   2067  N   GLU B  94      11.583 -27.121  43.864  1.00 16.62           N
ATOM   2068  CA  GLU B  94      12.586 -26.714  42.875  1.00 18.97           C
ATOM   2069  CB  GLU B  94      12.488 -25.194  42.621  1.00 21.04           C
ATOM   2070  CG  GLU B  94      11.308 -24.730  41.727  1.00 22.89           C
ATOM   2071  CD  GLU B  94      11.458 -25.260  40.297  1.00 24.75           C
ATOM   2072  OE1 GLU B  94      12.562 -25.764  39.985  1.00 24.61           O
ATOM   2073  OE2 GLU B  94      10.527 -25.139  39.470  1.00 24.19           O
ATOM   2074  C   GLU B  94      14.006 -27.081  43.361  1.00 20.08           C
ATOM   2075  O   GLU B  94      14.828 -27.524  42.554  1.00 20.39           O
ATOM   2076  N   ARG B  95      14.274 -26.914  44.668  1.00 19.23           N
ATOM   2077  CA  ARG B  95      15.586 -27.221  45.249  1.00 21.04           C
ATOM   2078  CB  ARG B  95      15.691 -26.797  46.728  1.00 22.13           C
ATOM   2079  CG  ARG B  95      15.648 -25.302  47.027  1.00 26.94           C
ATOM   2080  CD  ARG B  95      16.040 -25.061  48.484  1.00 32.09           C
ATOM   2081  NE  ARG B  95      15.739 -23.740  49.097  1.00 38.45           N
ATOM   2082  CZ  ARG B  95      16.340 -22.543  48.811  1.00 46.69           C
ATOM   2083  NH1 ARG B  95      17.301 -22.380  47.834  1.00 34.11           N
ATOM   2084  NH2 ARG B  95      15.954 -21.458  49.516  1.00 41.46           N
ATOM   2085  C   ARG B  95      15.824 -28.721  45.094  1.00 19.12           C
ATOM   2086  O   ARG B  95      16.961 -29.134  44.771  1.00 19.59           O
ATOM   2087  N   GLU B  96      14.771 -29.524  45.290  1.00 17.62           N
ATOM   2088  CA  GLU B  96      14.897 -31.002  45.192  1.00 18.90           C
ATOM   2089  CB  GLU B  96      13.677 -31.762  45.700  1.00 21.37           C
ATOM   2090  CG  GLU B  96      13.397 -31.754  47.222  1.00 25.74           C
ATOM   2091  CD  GLU B  96      11.972 -32.325  47.536  1.00 32.64           C
ATOM   2092  OE1 GLU B  96      11.041 -32.281  46.668  1.00 34.18           O
ATOM   2093  OE2 GLU B  96      11.731 -32.830  48.639  1.00 31.13           O
ATOM   2094  C   GLU B  96      15.111 -31.400  43.732  1.00 18.27           C
ATOM   2095  O   GLU B  96      15.932 -32.242  43.457  1.00 16.99           O
ATOM   2096  N   ALA B  97      14.379 -30.781  42.799  1.00 16.92           N
ATOM   2097  CA  ALA B  97      14.605 -31.035  41.381  1.00 17.13           C
ATOM   2098  CB  ALA B  97      13.557 -30.331  40.513  1.00 16.37           C
ATOM   2099  C   ALA B  97      16.045 -30.655  40.928  1.00 18.09           C
ATOM   2100  O   ALA B  97      16.678 -31.374  40.118  1.00 19.44           O
ATOM   2101  N   ARG B  98      16.550 -29.525  41.422  1.00 16.92           N
ATOM   2102  CA  ARG B  98      17.867 -29.076  41.059  1.00 16.37           C
ATOM   2103  CB  ARG B  98      18.183 -27.764  41.773  1.00 16.18           C
ATOM   2104  CG  ARG B  98      19.647 -27.340  41.633  1.00 16.08           C
ATOM   2105  CD  ARG B  98      19.953 -26.125  42.505  1.00 17.26           C
ATOM   2106  NE  ARG B  98      21.412 -25.912  42.499  1.00 17.59           N
ATOM   2107  CZ  ARG B  98      22.244 -26.633  43.256  1.00 20.09           C
ATOM   2108  NH1 ARG B  98      21.736 -27.580  44.073  1.00 18.68           N
ATOM   2109  NH2 ARG B  98      23.562 -26.432  43.210  1.00 18.85           N
ATOM   2110  C   ARG B  98      18.908 -30.133  41.492  1.00 15.82           C
ATOM   2111  O   ARG B  98      19.799 -30.455  40.717  1.00 17.02           O
ATOM   2112  N   ALA B  99      18.776 -30.647  42.716  1.00 14.95           N
ATOM   2113  CA  ALA B  99      19.711 -31.641  43.279  1.00 15.75           C
ATOM   2114  CB  ALA B  99      19.408 -31.921  44.774  1.00 14.83           C
ATOM   2115  C   ALA B  99      19.691 -32.955  42.445  1.00 15.47           C
ATOM   2116  O   ALA B  99      20.742 -33.487  42.048  1.00 13.86           O
ATOM   2117  N   LEU B 100      18.492 -33.424  42.142  1.00 15.28           N
ATOM   2118  CA  LEU B 100      18.292 -34.569  41.268  1.00 15.78           C
ATOM   2119  CB  LEU B 100      16.785 -34.797  41.037  1.00 14.51           C
ATOM   2120  CG  LEU B 100      16.397 -36.035  40.184  1.00 15.82           C
ATOM   2121  CD1 LEU B 100      17.061 -37.302  40.717  1.00 13.82           C
ATOM   2122  CD2 LEU B 100      14.867 -36.268  40.136  1.00 14.51           C
ATOM   2123  C   LEU B 100      18.979 -34.344  39.906  1.00 16.68           C
ATOM   2124  O   LEU B 100      19.634 -35.269  39.390  1.00 17.08           O
ATOM   2125  N   TYR B 101      18.863 -33.137  39.319  1.00 16.20           N
ATOM   2126  CA  TYR B 101      19.439 -32.953  37.969  1.00 16.01           C
ATOM   2127  CB  TYR B 101      18.843 -31.713  37.235  1.00 16.04           C
ATOM   2128  CG  TYR B 101      17.340 -31.813  37.036  1.00 16.41           C
ATOM   2129  CD1 TYR B 101      16.682 -33.057  37.168  1.00 15.67           C
ATOM   2130  CE1 TYR B 101      15.303 -33.164  37.012  1.00 16.31           C
ATOM   2131  CZ  TYR B 101      14.529 -32.028  36.688  1.00 18.90           C
ATOM   2132  OH  TYR B 101      13.112 -32.168  36.529  1.00 20.30           O
ATOM   2133  CE2 TYR B 101      15.166 -30.783  36.512  1.00 17.20           C
ATOM   2134  CD2 TYR B 101      16.570 -30.685  36.691  1.00 16.60           C
ATOM   2135  C   TYR B 101      20.962 -32.887  38.071  1.00 15.83           C
ATOM   2136  O   TYR B 101      21.696 -33.285  37.143  1.00 14.85           O
ATOM   2137  N   GLN B 102      21.430 -32.365  39.202  1.00 15.72           N
ATOM   2138  CA  GLN B 102      22.853 -32.271  39.451  1.00 16.86           C
ATOM   2139  CB  GLN B 102      23.114 -31.583  40.795  1.00 16.84           C
ATOM   2140  CG  GLN B 102      24.585 -31.446  41.197  1.00 17.17           C
ATOM   2141  CD  GLN B 102      24.681 -30.942  42.635  1.00 18.34           C
ATOM   2142  OE1 GLN B 102      24.145 -31.562  43.505  1.00 20.25           O
ATOM   2143  NE2 GLN B 102      25.308 -29.807  42.872  1.00 18.39           N
ATOM   2144  C   GLN B 102      23.375 -33.683  39.471  1.00 17.13           C
ATOM   2145  O   GLN B 102      24.413 -33.984  38.858  1.00 16.48           O
ATOM   2146  N   GLU B 103      22.607 -34.562  40.128  1.00 18.23           N
ATOM   2147  CA  GLU B 103      23.030 -35.936  40.322  1.00 20.09           C
ATOM   2148  CB  GLU B 103      22.281 -36.611  41.486  1.00 22.84           C
ATOM   2149  CG  GLU B 103      22.910 -37.942  41.906  1.00 29.53           C
ATOM   2150  CD  GLU B 103      22.047 -38.734  42.908  1.00 34.33           C
ATOM   2151  OE1 GLU B 103      21.436 -38.115  43.812  1.00 37.71           O
ATOM   2152  OE2 GLU B 103      21.961 -39.979  42.795  1.00 31.78           O
ATOM   2153  C   GLU B 103      22.935 -36.709  39.017  1.00 18.68           C
ATOM   2154  O   GLU B 103      23.853 -37.455  38.703  1.00 19.78           O
ATOM   2155  N   GLY B 104      21.842 -36.543  38.273  1.00 16.94           N
ATOM   2156  CA  GLY B 104      21.717 -37.097  36.919  1.00 17.05           C
ATOM   2157  C   GLY B 104      22.837 -36.639  35.970  1.00 17.93           C
ATOM   2158  O   GLY B 104      23.418 -37.441  35.267  1.00 17.84           O
ATOM   2159  N   ALA B 105      23.145 -35.343  35.948  1.00 17.13           N
ATOM   2160  CA  ALA B 105      24.218 -34.826  35.080  1.00 17.33           C
ATOM   2161  CB  ALA B 105      24.337 -33.286  35.203  1.00 14.08           C
ATOM   2162  C   ALA B 105      25.569 -35.560  35.424  1.00 18.21           C
ATOM   2163  O   ALA B 105      26.259 -36.073  34.537  1.00 17.95           O
ATOM   2164  N   ALA B 106      25.895 -35.661  36.711  1.00 18.14           N
ATOM   2165  CA  ALA B 106      27.183 -36.255  37.119  1.00 19.09           C
ATOM   2166  CB  ALA B 106      27.464 -35.967  38.619  1.00 17.94           C
ATOM   2167  C   ALA B 106      27.245 -37.761  36.787  1.00 19.16           C
ATOM   2168  O   ALA B 106      28.273 -38.282  36.334  1.00 21.22           O
ATOM   2169  N   TYR B 107      26.127 -38.456  36.978  1.00 18.12           N
ATOM   2170  CA  TYR B 107      26.073 -39.823  36.602  1.00 17.82           C
ATOM   2171  CB  TYR B 107      24.853 -40.513  37.184  1.00 18.23           C
ATOM   2172  CG  TYR B 107      25.007 -41.992  36.923  1.00 19.37           C
ATOM   2173  CD1 TYR B 107      25.840 -42.780  37.753  1.00 20.31           C
ATOM   2174  CE1 TYR B 107      26.039 -44.130  37.498  1.00 20.26           C
ATOM   2175  CZ  TYR B 107      25.453 -44.684  36.357  1.00 20.82           C
ATOM   2176  OH  TYR B 107      25.652 -46.017  36.078  1.00 23.16           O
ATOM   2177  CE2 TYR B 107      24.660 -43.912  35.489  1.00 20.14           C
ATOM   2178  CD2 TYR B 107      24.447 -42.580  35.770  1.00 18.95           C
ATOM   2179  C   TYR B 107      26.138 -40.050  35.074  1.00 18.45           C
ATOM   2180  O   TYR B 107      26.874 -40.897  34.594  1.00 18.21           O
ATOM   2181  N   ALA B 108      25.361 -39.293  34.293  1.00 19.87           N
ATOM   2182  CA  ALA B 108      25.373 -39.466  32.833  1.00 18.24           C
ATOM   2183  CB  ALA B 108      24.372 -38.521  32.200  1.00 15.99           C
ATOM   2184  C   ALA B 108      26.816 -39.197  32.313  1.00 19.44           C
ATOM   2185  O   ALA B 108      27.307 -39.875  31.419  1.00 19.69           O
ATOM   2186  N   ALA B 109      27.485 -38.228  32.928  1.00 18.70           N
ATOM   2187  CA  ALA B 109      28.824 -37.843  32.534  1.00 20.23           C
ATOM   2188  CB  ALA B 109      29.292 -36.592  33.330  1.00 17.91           C
ATOM   2189  C   ALA B 109      29.781 -39.016  32.754  1.00 19.90           C
ATOM   2190  O   ALA B 109      30.606 -39.258  31.908  1.00 18.42           O
ATOM   2191  N   SER B 110      29.635 -39.736  33.877  1.00 18.50           N
ATOM   2192  CA  SER B 110      30.598 -40.763  34.288  1.00 17.94           C
ATOM   2193  CB  SER B 110      30.404 -41.190  35.784  1.00 17.81           C
ATOM   2194  OG  SER B 110      29.247 -42.060  35.962  1.00 17.71           O
ATOM   2195  C   SER B 110      30.497 -41.991  33.405  1.00 18.88           C
ATOM   2196  O   SER B 110      31.423 -42.784  33.358  1.00 17.24           O
ATOM   2197  N   VAL B 111      29.376 -42.175  32.723  1.00 18.79           N
ATOM   2198  CA  VAL B 111      29.326 -43.297  31.762  1.00 19.17           C
ATOM   2199  CB  VAL B 111      28.105 -44.218  31.978  1.00 19.27           C
ATOM   2200  CG1 VAL B 111      28.157 -44.885  33.365  1.00 17.87           C
ATOM   2201  CG2 VAL B 111      26.790 -43.442  31.753  1.00 18.37           C
ATOM   2202  C   VAL B 111      29.435 -42.792  30.321  1.00 19.38           C
ATOM   2203  O   VAL B 111      29.257 -43.553  29.374  1.00 19.47           O
ATOM   2204  N   GLY B 112      29.792 -41.518  30.153  1.00 19.50           N
ATOM   2205  CA  GLY B 112      29.951 -40.958  28.802  1.00 19.44           C
ATOM   2206  C   GLY B 112      28.648 -40.696  28.015  1.00 20.67           C
ATOM   2207  O   GLY B 112      28.683 -40.521  26.789  1.00 21.88           O
ATOM   2208  N   ASP B 113      27.498 -40.664  28.679  1.00 18.01           N
ATOM   2209  CA  ASP B 113      26.265 -40.301  27.974  1.00 17.89           C
ATOM   2210  CB  ASP B 113      25.044 -40.890  28.671  1.00 17.48           C
ATOM   2211  CG  ASP B 113      23.726 -40.588  27.918  1.00 19.50           C
ATOM   2212  OD1 ASP B 113      22.667 -41.155  28.270  1.00 18.48           O
ATOM   2213  OD2 ASP B 113      23.738 -39.801  26.950  1.00 20.74           O
ATOM   2214  C   ASP B 113      26.184 -38.775  27.977  1.00 18.65           C
ATOM   2215  O   ASP B 113      25.480 -38.166  28.833  1.00 18.91           O
ATOM   2216  N   PHE B 114      26.931 -38.129  27.085  1.00 17.45           N
ATOM   2217  CA  PHE B 114      27.000 -36.661  27.173  1.00 16.52           C
ATOM   2218  CB  PHE B 114      28.226 -36.139  26.439  1.00 16.92           C
ATOM   2219  CG  PHE B 114      29.538 -36.720  26.976  1.00 17.87           C
ATOM   2220  CD1 PHE B 114      29.822 -36.723  28.376  1.00 18.42           C
ATOM   2221  CE1 PHE B 114      31.027 -37.234  28.872  1.00 18.24           C
ATOM   2222  CZ  PHE B 114      31.962 -37.765  27.982  1.00 18.68           C
ATOM   2223  CE2 PHE B 114      31.689 -37.765  26.614  1.00 18.21           C
ATOM   2224  CD2 PHE B 114      30.488 -37.257  26.119  1.00 17.26           C
ATOM   2225  C   PHE B 114      25.708 -35.953  26.762  1.00 16.04           C
ATOM   2226  O   PHE B 114      25.391 -34.907  27.313  1.00 17.43           O
ATOM   2227  N   PRO B 115      24.927 -36.523  25.829  1.00 15.01           N
ATOM   2228  CA  PRO B 115      23.736 -35.716  25.578  1.00 14.60           C
ATOM   2229  CB  PRO B 115      23.191 -36.326  24.285  1.00 14.19           C
ATOM   2230  CG  PRO B 115      24.412 -36.779  23.565  1.00 13.56           C
ATOM   2231  CD  PRO B 115      25.222 -37.412  24.686  1.00 14.09           C
ATOM   2232  C   PRO B 115      22.718 -35.820  26.725  1.00 16.42           C
ATOM   2233  O   PRO B 115      22.023 -34.845  26.993  1.00 16.65           O
ATOM   2234  N   SER B 116      22.662 -36.954  27.456  1.00 15.95           N
ATOM   2235  CA  SER B 116      21.817 -36.949  28.672  1.00 16.19           C
ATOM   2236  CB  SER B 116      21.575 -38.371  29.262  1.00 15.22           C
ATOM   2237  OG  SER B 116      20.978 -39.205  28.307  1.00 13.49           O
ATOM   2238  C   SER B 116      22.383 -36.011  29.744  1.00 15.95           C
ATOM   2239  O   SER B 116      21.625 -35.307  30.423  1.00 17.32           O
ATOM   2240  N   LYS B 117      23.703 -35.984  29.892  1.00 15.10           N
ATOM   2241  CA  LYS B 117      24.352 -35.076  30.862  1.00 15.26           C
ATOM   2242  CB  LYS B 117      25.880 -35.244  30.835  1.00 15.54           C
ATOM   2243  CG  LYS B 117      26.590 -34.096  31.509  1.00 16.05           C
ATOM   2244  CD  LYS B 117      28.088 -34.099  31.209  1.00 17.59           C
ATOM   2245  CE  LYS B 117      28.392 -33.563  29.825  1.00 19.88           C
ATOM   2246  NZ  LYS B 117      28.635 -32.079  29.744  1.00 19.72           N
ATOM   2247  C   LYS B 117      23.988 -33.581  30.559  1.00 15.34           C
ATOM   2248  O   LYS B 117      23.606 -32.824  31.452  1.00 15.07           O
ATOM   2249  N   ASN B 118      24.080 -33.208  29.284  1.00 14.77           N
ATOM   2250  CA  ASN B 118      23.675 -31.885  28.816  1.00 16.10           C
ATOM   2251  CB  ASN B 118      24.131 -31.647  27.382  1.00 15.10           C
ATOM   2252  CG  ASN B 118      25.654 -31.502  27.304  1.00 16.41           C
ATOM   2253  OD1 ASN B 118      26.305 -30.967  28.224  1.00 16.46           O
ATOM   2254  ND2 ASN B 118      26.218 -31.989  26.245  1.00 15.92           N
ATOM   2255  C   ASN B 118      22.193 -31.561  29.029  1.00 16.55           C
ATOM   2256  O   ASN B 118      21.883 -30.432  29.455  1.00 16.33           O
ATOM   2257  N   LEU B 119      21.320 -32.551  28.830  1.00 14.27           N
ATOM   2258  CA  LEU B 119      19.928 -32.295  29.126  1.00 15.02           C
ATOM   2259  CB  LEU B 119      19.024 -33.439  28.611  1.00 13.62           C
ATOM   2260  CG  LEU B 119      17.525 -33.483  29.028  1.00 14.62           C
ATOM   2261  CD1 LEU B 119      16.698 -32.357  28.390  1.00 13.67           C
ATOM   2262  CD2 LEU B 119      16.926 -34.879  28.719  1.00 14.49           C
ATOM   2263  C   LEU B 119      19.766 -32.019  30.660  1.00 15.01           C
ATOM   2264  O   LEU B 119      19.079 -31.074  31.077  1.00 15.02           O
ATOM   2265  N   PHE B 120      20.428 -32.809  31.496  1.00 14.57           N
ATOM   2266  CA  PHE B 120      20.366 -32.557  32.945  1.00 14.95           C
ATOM   2267  CB  PHE B 120      21.046 -33.679  33.734  1.00 13.64           C
ATOM   2268  CG  PHE B 120      20.211 -34.932  33.900  1.00 14.29           C
ATOM   2269  CD1 PHE B 120      18.968 -34.883  34.559  1.00 14.24           C
ATOM   2270  CE1 PHE B 120      18.209 -36.036  34.762  1.00 12.89           C
ATOM   2271  CZ  PHE B 120      18.664 -37.251  34.284  1.00 13.21           C
ATOM   2272  CE2 PHE B 120      19.889 -37.335  33.603  1.00 13.14           C
ATOM   2273  CD2 PHE B 120      20.677 -36.203  33.435  1.00 13.60           C
ATOM   2274  C   PHE B 120      20.978 -31.174  33.314  1.00 15.43           C
ATOM   2275  O   PHE B 120      20.430 -30.453  34.137  1.00 17.11           O
ATOM   2276  N   GLU B 121      22.063 -30.774  32.678  1.00 15.82           N
ATOM   2277  CA  GLU B 121      22.675 -29.469  32.982  1.00 17.45           C
ATOM   2278  CB  GLU B 121      24.097 -29.372  32.420  1.00 17.08           C
ATOM   2279  CG  GLU B 121      25.044 -30.370  33.017  1.00 16.18           C
ATOM   2280  CD  GLU B 121      26.445 -30.111  32.522  1.00 19.91           C
ATOM   2281  OE1 GLU B 121      26.671 -29.243  31.632  1.00 18.74           O
ATOM   2282  OE2 GLU B 121      27.357 -30.775  33.045  1.00 22.65           O
ATOM   2283  C   GLU B 121      21.855 -28.320  32.473  1.00 17.55           C
ATOM   2284  O   GLU B 121      21.706 -27.317  33.150  1.00 19.93           O
ATOM   2285  N   GLU B 122      21.279 -28.467  31.297  1.00 19.67           N
ATOM   2286  CA  GLU B 122      20.363 -27.460  30.799  1.00 20.33           C
ATOM   2287  CB  GLU B 122      19.934 -27.779  29.364  1.00 23.02           C
ATOM   2288  CG  GLU B 122      18.753 -26.968  28.848  1.00 30.02           C
ATOM   2289  CD  GLU B 122      18.193 -27.494  27.514  1.00 37.14           C
ATOM   2290  OE1 GLU B 122      17.233 -26.900  26.950  1.00 40.44           O
ATOM   2291  OE2 GLU B 122      18.706 -28.514  27.011  1.00 41.40           O
ATOM   2292  C   GLU B 122      19.183 -27.336  31.784  1.00 19.30           C
ATOM   2293  O   GLU B 122      18.849 -26.222  32.169  1.00 18.60           O
ATOM   2294  N   LEU B 123      18.565 -28.447  32.215  1.00 18.43           N
ATOM   2295  CA  LEU B 123      17.438 -28.335  33.154  1.00 17.76           C
ATOM   2296  CB  LEU B 123      16.625 -29.618  33.338  1.00 18.09           C
ATOM   2297  CG  LEU B 123      15.947 -30.220  32.091  1.00 21.68           C
ATOM   2298  CD1 LEU B 123      14.828 -31.151  32.438  1.00 20.50           C
ATOM   2299  CD2 LEU B 123      15.466 -29.233  31.063  1.00 21.55           C
ATOM   2300  C   LEU B 123      17.815 -27.827  34.510  1.00 18.24           C
ATOM   2301  O   LEU B 123      17.013 -27.105  35.152  1.00 18.30           O
ATOM   2302  N   MET B 124      19.021 -28.195  34.963  1.00 17.83           N
ATOM   2303  CA  MET B 124      19.494 -27.708  36.256  1.00 17.66           C
ATOM   2304  CB  MET B 124      20.829 -28.376  36.640  1.00 16.44           C
ATOM   2305  CG  MET B 124      21.261 -28.078  38.078  1.00 17.14           C
ATOM   2306  SD  MET B 124      22.966 -28.612  38.404  1.00 17.32           S
ATOM   2307  CE  MET B 124      23.393 -27.777  39.955  1.00 16.75           C
ATOM   2308  C   MET B 124      19.557 -26.149  36.235  1.00 17.07           C
ATOM   2309  O   MET B 124      19.116 -25.484  37.189  1.00 17.18           O
ATOM   2310  N   GLY B 125      20.084 -25.601  35.137  1.00 16.23           N
ATOM   2311  CA  GLY B 125      20.187 -24.149  34.912  1.00 15.73           C
ATOM   2312  C   GLY B 125      18.814 -23.476  34.905  1.00 17.34           C
ATOM   2313  O   GLY B 125      18.679 -22.421  35.528  1.00 19.08           O
ATOM   2314  N   ASP B 126      17.815 -24.031  34.183  1.00 16.51           N
ATOM   2315  CA  ASP B 126      16.415 -23.574  34.246  1.00 17.97           C
ATOM   2316  CB  ASP B 126      15.508 -24.415  33.325  1.00 18.22           C
ATOM   2317  CG  ASP B 126      15.920 -24.348  31.843  1.00 21.33           C
ATOM   2318  OD1 ASP B 126      16.668 -23.398  31.474  1.00 21.85           O
ATOM   2319  OD2 ASP B 126      15.503 -25.263  31.053  1.00 21.13           O
ATOM   2320  C   ASP B 126      15.824 -23.608  35.698  1.00 17.71           C
ATOM   2321  O   ASP B 126      15.225 -22.654  36.150  1.00 17.29           O
ATOM   2322  N   GLU B 127      16.014 -24.710  36.408  1.00 17.85           N
ATOM   2323  CA  GLU B 127      15.511 -24.813  37.773  1.00 20.07           C
ATOM   2324  CB  GLU B 127      15.766 -26.207  38.388  1.00 20.86           C
ATOM   2325  CG  GLU B 127      15.202 -27.421  37.666  1.00 20.62           C
ATOM   2326  CD  GLU B 127      13.777 -27.261  37.159  1.00 22.89           C
ATOM   2327  OE1 GLU B 127      12.935 -26.649  37.827  1.00 24.01           O
ATOM   2328  OE2 GLU B 127      13.479 -27.774  36.081  1.00 23.03           O
ATOM   2329  C   GLU B 127      16.147 -23.732  38.661  1.00 19.02           C
ATOM   2330  O   GLU B 127      15.452 -23.090  39.459  1.00 19.40           O
ATOM   2331  N   GLU B 128      17.441 -23.494  38.485  1.00 17.67           N
ATOM   2332  CA  GLU B 128      18.072 -22.349  39.179  1.00 18.88           C
ATOM   2333  CB  GLU B 128      19.608 -22.381  39.067  1.00 17.80           C
ATOM   2334  CG  GLU B 128      20.206 -23.456  39.993  1.00 17.66           C
ATOM   2335  CD  GLU B 128      21.745 -23.505  39.932  1.00 20.11           C
ATOM   2336  OE1 GLU B 128      22.397 -22.549  39.407  1.00 20.10           O
ATOM   2337  OE2 GLU B 128      22.322 -24.499  40.408  1.00 19.69           O
ATOM   2338  C   GLU B 128      17.446 -20.969  38.848  1.00 18.59           C
ATOM   2339  O   GLU B 128      17.270 -20.145  39.742  1.00 19.33           O
ATOM   2340  N   HIS B 129      17.019 -20.743  37.614  1.00 19.70           N
ATOM   2341  CA  HIS B 129      16.181 -19.545  37.317  1.00 22.43           C
ATOM   2342  CB  HIS B 129      15.982 -19.334  35.792  1.00 25.14           C
ATOM   2343  CG  HIS B 129      17.242 -18.877  35.082  1.00 32.71           C
ATOM   2344  ND1 HIS B 129      17.904 -17.736  35.427  1.00 40.95           N
ATOM   2345  CE1 HIS B 129      19.006 -17.592  34.635  1.00 40.14           C
ATOM   2346  NE2 HIS B 129      19.050 -18.647  33.781  1.00 37.66           N
ATOM   2347  CD2 HIS B 129      17.979 -19.454  34.020  1.00 37.08           C
ATOM   2348  C   HIS B 129      14.847 -19.525  38.054  1.00 21.99           C
ATOM   2349  O   HIS B 129      14.431 -18.462  38.523  1.00 23.28           O
ATOM   2350  N   HIS B 130      14.149 -20.663  38.154  1.00 21.27           N
ATOM   2351  CA  HIS B 130      12.914 -20.700  38.948  1.00 22.33           C
ATOM   2352  CB  HIS B 130      12.128 -22.002  38.785  1.00 24.41           C
ATOM   2353  CG  HIS B 130      11.732 -22.317  37.349  1.00 29.40           C
ATOM   2354  ND1 HIS B 130      11.335 -23.556  36.954  1.00 32.29           N
ATOM   2355  CE1 HIS B 130      11.032 -23.545  35.625  1.00 29.91           C
ATOM   2356  NE2 HIS B 130      11.267 -22.309  35.158  1.00 33.17           N
ATOM   2357  CD2 HIS B 130      11.697 -21.515  36.192  1.00 32.07           C
ATOM   2358  C   HIS B 130      13.206 -20.401  40.399  1.00 20.67           C
ATOM   2359  O   HIS B 130      12.532 -19.545  40.995  1.00 20.82           O
ATOM   2360  N   ILE B 131      14.240 -21.043  40.956  1.00 18.18           N
ATOM   2361  CA  ILE B 131      14.723 -20.778  42.346  1.00 16.96           C
ATOM   2362  CB  ILE B 131      15.962 -21.669  42.695  1.00 15.05           C
ATOM   2363  CG1 ILE B 131      15.542 -23.130  42.877  1.00 13.75           C
ATOM   2364  CD1 ILE B 131      16.697 -24.113  42.907  1.00 13.77           C
ATOM   2365  CG2 ILE B 131      16.731 -21.173  43.904  1.00 14.41           C
ATOM   2366  C   ILE B 131      15.032 -19.290  42.624  1.00 17.46           C
ATOM   2367  O   ILE B 131      14.566 -18.739  43.628  1.00 17.97           O
ATOM   2368  N   ASP B 132      15.831 -18.656  41.762  1.00 17.93           N
ATOM   2369  CA  ASP B 132      16.073 -17.196  41.810  1.00 17.61           C
ATOM   2370  CB  ASP B 132      16.816 -16.838  40.550  1.00 18.24           C
ATOM   2371  CG  ASP B 132      17.438 -15.444  40.593  1.00 21.52           C
ATOM   2372  OD1 ASP B 132      17.635 -14.859  41.672  1.00 21.39           O
ATOM   2373  OD2 ASP B 132      17.771 -14.930  39.502  1.00 25.89           O
ATOM   2374  C   ASP B 132      14.793 -16.366  41.857  1.00 18.03           C
ATOM   2375  O   ASP B 132      14.648 -15.394  42.629  1.00 17.98           O
ATOM   2376  N   PHE B 133      13.867 -16.690  40.962  1.00 17.87           N
ATOM   2377  CA  PHE B 133      12.565 -16.063  40.985  1.00 18.53           C
ATOM   2378  CB  PHE B 133      11.723 -16.599  39.819  1.00 17.70           C
ATOM   2379  CG  PHE B 133      10.328 -16.106  39.846  1.00 17.47           C
ATOM   2380  CD1 PHE B 133      10.026 -14.818  39.403  1.00 18.25           C
ATOM   2381  CE1 PHE B 133       8.691 -14.346  39.481  1.00 18.68           C
ATOM   2382  CZ  PHE B 133       7.680 -15.157  40.013  1.00 17.55           C
ATOM   2383  CE2 PHE B 133       7.994 -16.433  40.449  1.00 17.02           C
ATOM   2384  CD2 PHE B 133       9.310 -16.894  40.371  1.00 16.71           C
ATOM   2385  C   PHE B 133      11.809 -16.269  42.363  1.00 19.42           C
ATOM   2386  O   PHE B 133      11.344 -15.310  43.003  1.00 21.93           O
ATOM   2387  N   LEU B 134      11.675 -17.509  42.813  1.00 18.70           N
ATOM   2388  CA  LEU B 134      10.899 -17.763  44.023  1.00 18.36           C
ATOM   2389  CB  LEU B 134      10.710 -19.245  44.220  1.00 15.88           C
ATOM   2390  CG  LEU B 134       9.879 -19.886  43.109  1.00 16.71           C
ATOM   2391  CD1 LEU B 134      10.135 -21.390  42.991  1.00 14.94           C
ATOM   2392  CD2 LEU B 134       8.373 -19.579  43.310  1.00 15.16           C
ATOM   2393  C   LEU B 134      11.562 -17.094  45.251  1.00 18.45           C
ATOM   2394  O   LEU B 134      10.870 -16.465  46.045  1.00 17.09           O
ATOM   2395  N   GLU B 135      12.898 -17.188  45.346  1.00 17.36           N
ATOM   2396  CA  GLU B 135      13.653 -16.525  46.396  1.00 17.97           C
ATOM   2397  CB  GLU B 135      15.126 -16.851  46.292  1.00 16.96           C
ATOM   2398  CG  GLU B 135      15.491 -18.246  46.749  1.00 18.41           C
ATOM   2399  CD  GLU B 135      16.984 -18.558  46.525  1.00 21.96           C
ATOM   2400  OE1 GLU B 135      17.677 -17.924  45.655  1.00 23.68           O
ATOM   2401  OE2 GLU B 135      17.487 -19.443  47.219  1.00 21.91           O
ATOM   2402  C   GLU B 135      13.432 -15.003  46.364  1.00 19.67           C
ATOM   2403  O   GLU B 135      13.180 -14.388  47.422  1.00 19.38           O
ATOM   2404  N   THR B 136      13.458 -14.411  45.161  1.00 19.09           N
ATOM   2405  CA  THR B 136      13.238 -12.956  45.030  1.00 19.75           C
ATOM   2406  CB  THR B 136      13.519 -12.487  43.565  1.00 20.55           C
ATOM   2407  OG1 THR B 136      14.913 -12.617  43.292  1.00 19.77           O
ATOM   2408  CG2 THR B 136      13.103 -11.035  43.265  1.00 18.40           C
ATOM   2409  C   THR B 136      11.845 -12.554  45.576  1.00 20.20           C
ATOM   2410  O   THR B 136      11.708 -11.524  46.239  1.00 21.79           O
ATOM   2411  N   GLN B 137      10.829 -13.393  45.338  1.00 19.55           N
ATOM   2412  CA  GLN B 137       9.447 -13.122  45.787  1.00 18.24           C
ATOM   2413  CB  GLN B 137       8.435 -14.116  45.191  1.00 15.24           C
ATOM   2414  CG  GLN B 137       8.380 -14.194  43.677  1.00 15.48           C
ATOM   2415  CD  GLN B 137       8.563 -12.845  42.957  1.00 18.15           C
ATOM   2416  OE1 GLN B 137       9.634 -12.601  42.386  1.00 21.74           O
ATOM   2417  NE2 GLN B 137       7.559 -11.976  42.974  1.00 15.06           N
ATOM   2418  C   GLN B 137       9.404 -13.154  47.303  1.00 18.99           C
ATOM   2419  O   GLN B 137       8.754 -12.286  47.967  1.00 18.98           O
ATOM   2420  N   LEU B 138      10.107 -14.143  47.851  1.00 18.10           N
ATOM   2421  CA  LEU B 138      10.157 -14.302  49.317  1.00 18.84           C
ATOM   2422  CB  LEU B 138      10.709 -15.680  49.721  1.00 17.14           C
ATOM   2423  CG  LEU B 138       9.668 -16.787  49.606  1.00 18.52           C
ATOM   2424  CD1 LEU B 138      10.369 -18.152  49.711  1.00 18.49           C
ATOM   2425  CD2 LEU B 138       8.538 -16.643  50.649  1.00 16.59           C
ATOM   2426  C   LEU B 138      10.964 -13.179  49.971  1.00 19.26           C
ATOM   2427  O   LEU B 138      10.690 -12.799  51.113  1.00 19.20           O
ATOM   2428  N   ASP B 139      11.952 -12.644  49.241  1.00 21.43           N
ATOM   2429  CA  ASP B 139      12.690 -11.521  49.755  1.00 22.01           C
ATOM   2430  CB  ASP B 139      13.926 -11.200  48.920  1.00 25.28           C
ATOM   2431  CG  ASP B 139      14.884 -10.261  49.671  1.00 30.85           C
ATOM   2432  OD1 ASP B 139      15.214 -10.608  50.819  1.00 35.15           O
ATOM   2433  OD2 ASP B 139      15.264  -9.170  49.164  1.00 34.15           O
ATOM   2434  C   ASP B 139      11.725 -10.305  49.871  1.00 20.42           C
ATOM   2435  O   ASP B 139      11.675  -9.630  50.892  1.00 19.53           O
ATOM   2436  N   LEU B 140      10.925 -10.078  48.844  1.00 19.44           N
ATOM   2437  CA  LEU B 140       9.934  -8.976  48.832  1.00 17.99           C
ATOM   2438  CB  LEU B 140       9.207  -8.986  47.486  1.00 16.85           C
ATOM   2439  CG  LEU B 140       9.987  -8.424  46.306  1.00 17.10           C
ATOM   2440  CD1 LEU B 140      10.182  -6.891  46.487  1.00 15.47           C
ATOM   2441  CD2 LEU B 140       9.237  -8.791  45.014  1.00 14.81           C
ATOM   2442  C   LEU B 140       8.922  -9.141  49.967  1.00 16.91           C
ATOM   2443  O   LEU B 140       8.650  -8.208  50.700  1.00 15.52           O
ATOM   2444  N   VAL B 141       8.409 -10.354  50.145  1.00 16.85           N
ATOM   2445  CA  VAL B 141       7.536 -10.644  51.283  1.00 18.02           C
ATOM   2446  CB  VAL B 141       7.039 -12.120  51.230  1.00 17.41           C
ATOM   2447  CG1 VAL B 141       6.375 -12.557  52.529  1.00 16.96           C
ATOM   2448  CG2 VAL B 141       6.113 -12.336  50.052  1.00 16.40           C
ATOM   2449  C   VAL B 141       8.244 -10.301  52.656  1.00 20.13           C
ATOM   2450  O   VAL B 141       7.599  -9.665  53.521  1.00 20.18           O
ATOM   2451  N   SER B 142       9.519 -10.689  52.858  1.00 20.16           N
ATOM   2452  CA  SER B 142      10.270 -10.286  54.100  1.00 23.47           C
ATOM   2453  CB  SER B 142      11.690 -10.809  54.159  1.00 23.80           C
ATOM   2454  OG  SER B 142      11.583 -12.164  53.998  1.00 33.62           O
ATOM   2455  C   SER B 142      10.431  -8.808  54.310  1.00 23.55           C
ATOM   2456  O   SER B 142      10.198  -8.346  55.409  1.00 22.64           O
ATOM   2457  N   LYS B 143      10.837  -8.095  53.266  1.00 21.96           N
ATOM   2458  CA  LYS B 143      11.060  -6.664  53.331  1.00 24.56           C
ATOM   2459  CB  LYS B 143      11.895  -6.224  52.135  1.00 26.29           C
ATOM   2460  CG  LYS B 143      13.412  -6.307  52.386  1.00 31.80           C
ATOM   2461  CD  LYS B 143      13.893  -7.674  52.909  1.00 35.12           C
ATOM   2462  CE  LYS B 143      15.405  -7.863  52.729  1.00 40.82           C
ATOM   2463  NZ  LYS B 143      15.894  -7.111  51.499  1.00 41.94           N
ATOM   2464  C   LYS B 143       9.760  -5.828  53.407  1.00 23.52           C
ATOM   2465  O   LYS B 143       9.743  -4.808  54.047  1.00 21.14           O
ATOM   2466  N   LEU B 144       8.669  -6.285  52.771  1.00 21.50           N
ATOM   2467  CA  LEU B 144       7.483  -5.454  52.630  1.00 18.61           C
ATOM   2468  CB  LEU B 144       7.070  -5.323  51.154  1.00 17.30           C
ATOM   2469  CG  LEU B 144       8.090  -4.821  50.126  1.00 18.29           C
ATOM   2470  CD1 LEU B 144       7.567  -5.076  48.717  1.00 16.24           C
ATOM   2471  CD2 LEU B 144       8.479  -3.334  50.350  1.00 16.99           C
ATOM   2472  C   LEU B 144       6.301  -5.954  53.466  1.00 17.81           C
ATOM   2473  O   LEU B 144       5.365  -5.210  53.700  1.00 17.56           O
ATOM   2474  N   GLY B 145       6.350  -7.205  53.912  1.00 17.37           N
ATOM   2475  CA  GLY B 145       5.134  -7.839  54.424  1.00 17.07           C
ATOM   2476  C   GLY B 145       4.368  -8.491  53.291  1.00 17.52           C
ATOM   2477  O   GLY B 145       4.422  -8.036  52.133  1.00 18.24           O
ATOM   2478  N   LEU B 146       3.653  -9.554  53.615  1.00 17.44           N
ATOM   2479  CA  LEU B 146       2.942 -10.325  52.628  1.00 18.69           C
ATOM   2480  CB  LEU B 146       2.370 -11.641  53.217  1.00 17.61           C
ATOM   2481  CG  LEU B 146       1.561 -12.499  52.176  1.00 20.82           C
ATOM   2482  CD1 LEU B 146       2.374 -12.980  50.984  1.00 19.67           C
ATOM   2483  CD2 LEU B 146       0.833 -13.723  52.769  1.00 20.59           C
ATOM   2484  C   LEU B 146       1.851  -9.507  51.916  1.00 18.21           C
ATOM   2485  O   LEU B 146       1.632  -9.686  50.717  1.00 18.83           O
ATOM   2486  N   GLU B 147       1.178  -8.622  52.653  1.00 19.07           N
ATOM   2487  CA  GLU B 147      -0.019  -7.950  52.137  1.00 17.80           C
ATOM   2488  CB  GLU B 147      -0.865  -7.286  53.237  1.00 18.00           C
ATOM   2489  CG  GLU B 147      -1.583  -8.231  54.207  1.00 21.89           C
ATOM   2490  CD  GLU B 147      -0.639  -9.068  55.091  1.00 26.52           C
ATOM   2491  OE1 GLU B 147       0.307  -8.487  55.651  1.00 25.93           O
ATOM   2492  OE2 GLU B 147      -0.821 -10.334  55.188  1.00 28.74           O
ATOM   2493  C   GLU B 147       0.375  -6.959  51.053  1.00 17.23           C
ATOM   2494  O   GLU B 147      -0.280  -6.929  50.010  1.00 16.46           O
ATOM   2495  N   LEU B 148       1.442  -6.169  51.273  1.00 16.80           N
ATOM   2496  CA  LEU B 148       1.906  -5.212  50.252  1.00 16.54           C
ATOM   2497  CB  LEU B 148       3.017  -4.317  50.768  1.00 17.14           C
ATOM   2498  CG  LEU B 148       2.605  -3.172  51.683  1.00 17.56           C
ATOM   2499  CD1 LEU B 148       3.839  -2.386  52.088  1.00 16.46           C
ATOM   2500  CD2 LEU B 148       1.621  -2.256  50.950  1.00 18.63           C
ATOM   2501  C   LEU B 148       2.440  -5.933  49.021  1.00 17.32           C
ATOM   2502  O   LEU B 148       2.230  -5.475  47.865  1.00 17.15           O
ATOM   2503  N   TYR B 149       3.139  -7.044  49.237  1.00 16.17           N
ATOM   2504  CA  TYR B 149       3.679  -7.750  48.108  1.00 16.65           C
ATOM   2505  CB  TYR B 149       4.459  -8.959  48.569  1.00 16.27           C
ATOM   2506  CG  TYR B 149       4.760  -9.901  47.443  1.00 15.44           C
ATOM   2507  CD1 TYR B 149       5.721  -9.573  46.445  1.00 15.24           C
ATOM   2508  CE1 TYR B 149       5.987 -10.461  45.398  1.00 14.87           C
ATOM   2509  CZ  TYR B 149       5.316 -11.690  45.362  1.00 15.62           C
ATOM   2510  OH  TYR B 149       5.524 -12.620  44.379  1.00 16.55           O
ATOM   2511  CE2 TYR B 149       4.366 -12.019  46.322  1.00 15.85           C
ATOM   2512  CD2 TYR B 149       4.099 -11.135  47.361  1.00 15.39           C
ATOM   2513  C   TYR B 149       2.547  -8.251  47.227  1.00 18.46           C
ATOM   2514  O   TYR B 149       2.554  -7.990  46.015  1.00 21.46           O
ATOM   2515  N   ALA B 150       1.581  -8.946  47.831  1.00 17.33           N
ATOM   2516  CA  ALA B 150       0.515  -9.601  47.090  1.00 17.69           C
ATOM   2517  CB  ALA B 150      -0.228 -10.546  48.017  1.00 18.03           C
ATOM   2518  C   ALA B 150      -0.456  -8.572  46.470  1.00 17.38           C
ATOM   2519  O   ALA B 150      -0.932  -8.776  45.346  1.00 17.81           O
ATOM   2520  N   GLN B 151      -0.715  -7.456  47.178  1.00 17.00           N
ATOM   2521  CA  GLN B 151      -1.569  -6.412  46.644  1.00 16.81           C
ATOM   2522  CB  GLN B 151      -1.759  -5.246  47.634  1.00 17.10           C
ATOM   2523  CG  GLN B 151      -2.809  -4.206  47.182  1.00 16.84           C
ATOM   2524  CD  GLN B 151      -2.213  -2.843  46.776  1.00 17.96           C
ATOM   2525  OE1 GLN B 151      -1.091  -2.773  46.277  1.00 17.87           O
ATOM   2526  NE2 GLN B 151      -2.961  -1.757  47.003  1.00 16.25           N
ATOM   2527  C   GLN B 151      -0.971  -5.872  45.349  1.00 17.74           C
ATOM   2528  O   GLN B 151      -1.725  -5.569  44.417  1.00 20.20           O
ATOM   2529  N   HIS B 152       0.360  -5.705  45.294  1.00 15.35           N
ATOM   2530  CA  HIS B 152       0.986  -5.191  44.062  1.00 15.40           C
ATOM   2531  CB  HIS B 152       2.491  -5.119  44.177  1.00 13.89           C
ATOM   2532  CG  HIS B 152       3.143  -4.638  42.922  1.00 14.14           C
ATOM   2533  ND1 HIS B 152       3.142  -3.327  42.558  1.00 13.24           N
ATOM   2534  CE1 HIS B 152       3.758  -3.178  41.385  1.00 12.67           C
ATOM   2535  NE2 HIS B 152       4.152  -4.408  40.959  1.00 14.16           N
ATOM   2536  CD2 HIS B 152       3.777  -5.341  41.878  1.00 13.44           C
ATOM   2537  C   HIS B 152       0.614  -6.031  42.842  1.00 14.68           C
ATOM   2538  O   HIS B 152       0.572  -5.520  41.735  1.00 13.08           O
ATOM   2539  N   HIS B 153       0.282  -7.306  43.057  1.00 15.40           N
ATOM   2540  CA  HIS B 153       0.112  -8.240  41.945  1.00 16.04           C
ATOM   2541  CB  HIS B 153       1.005  -9.451  42.191  1.00 16.22           C
ATOM   2542  CG  HIS B 153       2.466  -9.205  41.950  1.00 16.21           C
ATOM   2543  ND1 HIS B 153       2.950  -8.794  40.756  1.00 18.52           N
ATOM   2544  CE1 HIS B 153       4.304  -8.672  40.840  1.00 17.25           C
ATOM   2545  NE2 HIS B 153       4.672  -9.042  42.069  1.00 16.49           N
ATOM   2546  CD2 HIS B 153       3.574  -9.354  42.787  1.00 16.25           C
ATOM   2547  C   HIS B 153      -1.328  -8.691  41.758  1.00 17.01           C
ATOM   2548  O   HIS B 153      -1.573  -9.786  41.238  1.00 16.62           O
ATOM   2549  N   ILE B 154      -2.294  -7.883  42.215  1.00 15.56           N
ATOM   2550  CA  ILE B 154      -3.680  -8.196  42.001  1.00 15.58           C
ATOM   2551  CB  ILE B 154      -4.614  -7.246  42.815  1.00 15.20           C
ATOM   2552  CG1 ILE B 154      -4.588  -7.556  44.337  1.00 14.27           C
ATOM   2553  CD1 ILE B 154      -5.174  -6.423  45.163  1.00 14.25           C
ATOM   2554  CG2 ILE B 154      -6.020  -7.186  42.210  1.00 12.82           C
ATOM   2555  C   ILE B 154      -4.040  -8.163  40.516  1.00 16.47           C
ATOM   2556  O   ILE B 154      -4.880  -8.943  40.064  1.00 18.92           O
ATOM   2557  N   GLY B 155      -3.434  -7.282  39.739  1.00 16.45           N
ATOM   2558  CA  GLY B 155      -3.772  -7.225  38.313  1.00 18.40           C
ATOM   2559  C   GLY B 155      -4.983  -6.338  38.003  1.00 23.18           C
ATOM   2560  O   GLY B 155      -5.398  -5.497  38.829  1.00 21.44           O
ATOM   2561  N   LYS B 156      -5.546  -6.525  36.804  1.00 27.42           N
ATOM   2562  CA  LYS B 156      -6.647  -5.722  36.287  1.00 29.96           C
ATOM   2563  CB  LYS B 156      -6.415  -5.263  34.833  1.00 30.57           C
ATOM   2564  CG  LYS B 156      -5.073  -4.643  34.528  1.00 35.12           C
ATOM   2565  CD  LYS B 156      -4.940  -3.202  35.020  1.00 45.73           C
ATOM   2566  CE  LYS B 156      -4.992  -2.161  33.891  1.00 53.35           C
ATOM   2567  NZ  LYS B 156      -4.206  -2.524  32.665  1.00 53.26           N
ATOM   2568  C   LYS B 156      -7.908  -6.563  36.360  1.00 32.80           C
ATOM   2569  O   LYS B 156      -7.879  -7.766  36.629  1.00 35.03           O
ATOM   2570  N   LEU B 157      -9.030  -5.898  36.173  1.00 37.55           N
ATOM   2571  CA  LEU B 157     -10.309  -6.570  36.200  1.00 42.87           C
ATOM   2572  CB  LEU B 157     -11.345  -5.625  36.825  1.00 38.15           C
ATOM   2573  CG  LEU B 157     -11.075  -5.288  38.299  1.00 34.26           C
ATOM   2574  CD1 LEU B 157     -12.275  -4.566  38.841  1.00 32.91           C
ATOM   2575  CD2 LEU B 157     -10.827  -6.556  39.129  1.00 34.57           C
ATOM   2576  C   LEU B 157     -10.700  -7.097  34.797  1.00 48.75           C
ATOM   2577  O   LEU B 157     -10.407  -6.445  33.767  1.00 42.08           O
ATOM   2578  N   ASP B 158     -11.293  -8.302  34.764  1.00 60.89           N
ATOM   2579  CA  ASP B 158     -11.787  -8.913  33.507  1.00 69.84           C
ATOM   2580  CB  ASP B 158     -12.414 -10.305  33.748  1.00 73.20           C
ATOM   2581  CG  ASP B 158     -11.372 -11.398  34.022  1.00 76.18           C
ATOM   2582  OD1 ASP B 158     -10.400 -11.517  33.239  1.00 73.85           O
ATOM   2583  OD2 ASP B 158     -11.538 -12.153  35.016  1.00 73.36           O
ATOM   2584  C   ASP B 158     -12.835  -7.976  32.926  1.00 72.43           C
ATOM   2585  O   ASP B 158     -13.635  -7.417  33.681  1.00 73.90           O
ATOM   2586  N   ASP B 159     -12.824  -7.806  31.602  1.00 82.03           N
ATOM   2587  CA  ASP B 159     -13.702  -6.836  30.889  1.00 89.30           C
ATOM   2588  CB  ASP B 159     -13.656  -7.069  29.362  1.00 89.27           C
ATOM   2589  CG  ASP B 159     -12.403  -6.482  28.717  1.00 90.63           C
ATOM   2590  OD1 ASP B 159     -12.132  -5.274  28.933  1.00 87.70           O
ATOM   2591  OD2 ASP B 159     -11.694  -7.228  27.999  1.00 79.62           O
ATOM   2592  C   ASP B 159     -15.164  -6.706  31.393  1.00 84.21           C
ATOM   2593  O   ASP B 159     -15.493  -5.709  32.032  1.00 78.44           O
ATOM   2594  OXT ASP B 159     -16.046  -7.551  31.201  1.00 74.30           O
ATOM   2595  O2D HEM B 162      -2.620 -23.183  24.717  1.00 49.71           O
ATOM   2596  CGD HEM B 162      -2.381 -22.570  25.816  1.00 56.85           C
ATOM   2597  O1D HEM B 162      -2.252 -21.326  25.986  1.00 58.61           O
ATOM   2598  CBD HEM B 162      -2.218 -23.412  27.068  1.00 46.69           C
ATOM   2599  CAD HEM B 162      -2.347 -24.833  26.568  1.00 32.39           C
ATOM   2600  C3D HEM B 162      -2.181 -25.803  27.699  1.00 25.84           C
ATOM   2601  C2D HEM B 162      -2.965 -26.055  28.908  1.00 22.09           C
ATOM   2602  CMD HEM B 162      -4.206 -25.417  29.440  1.00 21.73           C
ATOM   2603  C4D HEM B 162      -1.123 -26.826  27.792  1.00 23.21           C
ATOM   2604  CHA HEM B 162      -0.071 -26.933  26.779  1.00 21.48           C
ATOM   2605  ND  HEM B 162      -1.190 -27.658  28.835  1.00 20.57           N
ATOM   2606  C1D HEM B 162      -2.222 -27.160  29.514  1.00 20.43           C
ATOM   2607  CHD HEM B 162      -2.709 -27.748  30.752  1.00 19.67           C
ATOM   2608 FE   HEM B 162       0.081 -29.245  29.388  1.00 18.17          FE
ATOM   2609  NB  HEM B 162       1.092 -31.081  29.610  1.00 18.45           N
ATOM   2610  C4B HEM B 162       0.956 -31.949  30.626  1.00 19.08           C
ATOM   2611  C3B HEM B 162       1.860 -33.117  30.576  1.00 20.10           C
ATOM   2612  CAB HEM B 162       1.877 -34.199  31.551  1.00 22.16           C
ATOM   2613  CBB HEM B 162       1.929 -35.422  31.048  1.00 30.43           C
ATOM   2614  C2B HEM B 162       2.724 -32.947  29.411  1.00 20.83           C
ATOM   2615  CMB HEM B 162       3.833 -33.843  28.832  1.00 20.84           C
ATOM   2616  C1B HEM B 162       2.127 -31.646  28.920  1.00 19.67           C
ATOM   2617  CHB HEM B 162       2.634 -31.036  27.717  1.00 19.31           C
ATOM   2618  NC  HEM B 162      -1.180 -29.794  30.778  1.00 19.25           N
ATOM   2619  C4C HEM B 162      -2.090 -28.879  31.410  1.00 19.67           C
ATOM   2620  C3C HEM B 162      -2.584 -29.348  32.722  1.00 20.73           C
ATOM   2621  CAC HEM B 162      -3.643 -28.574  33.446  1.00 22.74           C
ATOM   2622  CBC HEM B 162      -4.263 -29.104  34.482  1.00 26.64           C
ATOM   2623  C2C HEM B 162      -1.822 -30.563  33.075  1.00 19.20           C
ATOM   2624  CMC HEM B 162      -1.843 -31.414  34.313  1.00 19.18           C
ATOM   2625  C1C HEM B 162      -0.925 -30.708  31.886  1.00 18.99           C
ATOM   2626  CHC HEM B 162      -0.004 -31.820  31.721  1.00 18.95           C
ATOM   2627  NA  HEM B 162       0.839 -29.184  27.568  1.00 20.07           N
ATOM   2628  C1A HEM B 162       0.999 -27.918  26.874  1.00 21.08           C
ATOM   2629  C4A HEM B 162       2.151 -29.745  27.233  1.00 19.22           C
ATOM   2630  C3A HEM B 162       2.986 -29.006  26.275  1.00 20.17           C
ATOM   2631  CMA HEM B 162       4.358 -29.403  25.745  1.00 19.07           C
ATOM   2632  C2A HEM B 162       2.201 -27.804  26.014  1.00 23.44           C
ATOM   2633  CAA HEM B 162       2.557 -26.624  25.139  1.00 28.52           C
ATOM   2634  CBA HEM B 162       1.815 -26.776  23.824  1.00 39.77           C
ATOM   2635  CGA HEM B 162       2.396 -25.760  22.821  1.00 51.19           C
ATOM   2636  O1A HEM B 162       2.516 -26.183  21.621  1.00 47.21           O
ATOM   2637  O2A HEM B 162       2.731 -24.594  23.249  1.00 39.83           O
ATOM   2638 FE    FE B 163      11.548 -28.206  35.097  1.00 17.33          FE
ATOM   2639 FE    FE B 164      11.225 -25.334  37.635  0.40 25.47          FE
ATOM   2640  O   HOH W   1       5.129 -45.322  39.498  1.00 22.42           O
ATOM   2641  O   HOH W   2       3.991 -44.335  31.694  1.00 15.53           O
ATOM   2642  O   HOH W   3       9.239 -39.556  20.390  1.00 19.57           O
ATOM   2643  O   HOH W   4      -9.343 -20.286  39.494  1.00 14.60           O
ATOM   2644  O   HOH W   5      -9.582 -53.012  14.527  1.00 19.77           O
ATOM   2645  O   HOH W   7     -20.080 -49.621  22.141  1.00 26.11           O
ATOM   2646  O   HOH W   8       7.338 -48.530  13.309  1.00 22.64           O
ATOM   2647  O   HOH W   9      -6.005 -58.348  17.818  1.00 32.15           O
ATOM   2648  O   HOH W  10       9.422 -14.402  53.092  1.00 19.71           O
ATOM   2649  O   HOH W  11      -3.923 -31.767  44.315  1.00 18.85           O
ATOM   2650  O   HOH W  12     -13.455 -34.319  46.694  1.00 16.86           O
ATOM   2651  O   HOH W  13      -1.229  -1.832  43.648  1.00 12.67           O
ATOM   2652  O   HOH W  14       2.598  -5.895  53.960  1.00 20.24           O
ATOM   2653  O   HOH W  15      13.539 -46.676  34.247  1.00 21.27           O
ATOM   2654  O   HOH W  16      22.364 -49.630  20.174  1.00 29.55           O
ATOM   2655  O   HOH W  17     -19.280 -45.553  27.913  1.00 19.90           O
ATOM   2656  O   HOH W  18      15.012 -16.772  35.132  1.00 30.66           O
ATOM   2657  O   HOH W  19      22.685 -43.854  28.043  1.00 13.51           O
ATOM   2658  O   HOH W  20      19.276 -28.015  45.594  1.00 21.28           O
ATOM   2659  O   HOH W  21     -12.846 -31.179  48.582  1.00 22.47           O
ATOM   2660  O   HOH W  22       1.223 -43.797   1.797  1.00 17.42           O
ATOM   2661  O   HOH W  23     -11.469 -36.218  18.075  1.00 29.24           O
ATOM   2662  O   HOH W  24      18.701 -43.182  39.625  1.00 26.27           O
ATOM   2663  O   HOH W  26       6.493 -33.873  17.530  1.00 34.94           O
ATOM   2664  O   HOH W  28     -22.674 -28.074  43.907  1.00 23.14           O
ATOM   2665  O   HOH W  30      -2.543 -53.858   5.935  1.00 24.01           O
ATOM   2666  O   HOH W  32     -18.580 -39.627  43.174  1.00 28.16           O
ATOM   2667  O   HOH W  33     -24.478 -24.701  41.488  1.00 19.16           O
ATOM   2668  O   HOH W  35      19.681 -13.118  41.784  1.00 21.55           O
ATOM   2669  O   HOH W  36       4.430 -19.639  55.555  1.00 28.52           O
ATOM   2670  O   HOH W  37      -6.386 -17.472  33.679  1.00 30.26           O
ATOM   2671  O   HOH W  38      30.882 -37.365  36.893  1.00 31.95           O
ATOM   2672  O   HOH W  39      -2.267 -38.504   7.337  1.00 19.95           O
ATOM   2673  O   HOH W  40     -13.162 -19.617  41.792  1.00 16.26           O
ATOM   2674  O   HOH W  41       5.701 -41.653  37.415  1.00 22.67           O
ATOM   2675  O   HOH W  42       7.775 -46.279  21.177  1.00 36.58           O
ATOM   2676  O   HOH W  43      -7.796 -21.117  46.062  1.00 32.15           O
ATOM   2677  O   HOH W  44     -13.594 -49.349  28.869  1.00 27.08           O
ATOM   2678  O   HOH W  45      13.751 -28.995  49.230  1.00 26.18           O
ATOM   2679  O   HOH W  46      -6.169 -28.991  46.835  1.00 26.38           O
ATOM   2680  O   HOH W  47      -5.996 -37.454  41.534  1.00 28.05           O
ATOM   2681  O   HOH W  49      12.039 -40.090  21.313  1.00 16.96           O
ATOM   2682  O   HOH W  50      11.849 -37.469   9.951  1.00 26.77           O
ATOM   2683  O   HOH W  51       6.253 -31.932  21.665  1.00 25.73           O
ATOM   2684  O   HOH W  52      -6.350 -21.809  31.901  1.00 30.90           O
ATOM   2685  O   HOH W  53     -10.888 -50.906  23.653  1.00 21.94           O
ATOM   2686  O   HOH W  54       6.132 -31.024  45.872  1.00 23.78           O
ATOM   2687  O   HOH W  56       2.204  -7.263  38.410  1.00 16.31           O
ATOM   2688  O   HOH W  57      10.635 -23.504  51.051  1.00 24.81           O
ATOM   2689  O   HOH W  58       2.583 -53.627  11.800  1.00 23.10           O
ATOM   2690  O   HOH W  59      13.896 -26.386  23.514  1.00 34.41           O
ATOM   2691  O   HOH W  61      -3.821 -33.924  46.648  1.00 28.36           O
ATOM   2692  O   HOH W  62      -4.544 -14.080  35.435  1.00 29.36           O
ATOM   2693  O   HOH W  63     -25.510 -24.204  33.600  1.00 27.49           O
ATOM   2694  O   HOH W  64     -17.836 -22.186  36.876  1.00 30.42           O
ATOM   2695  O   HOH W  65     -12.277 -32.240  23.240  1.00 34.21           O
ATOM   2696  O   HOH W  66     -13.233 -16.628  45.213  1.00 32.86           O
ATOM   2697  O   HOH W  67     -14.415 -49.762  15.283  1.00 23.60           O
ATOM   2698  O   HOH W  68      21.034 -18.352  31.634  1.00 25.47           O
ATOM   2699  O   HOH W  69      -8.990 -36.339  41.846  1.00 25.34           O
ATOM   2700  O   HOH W  70       6.252 -46.814  29.030  1.00 21.82           O
ATOM   2701  O   HOH W  71     -11.962 -21.180  40.092  1.00 16.17           O
ATOM   2702  O   HOH W  72      21.646 -28.992  26.449  1.00 42.73           O
ATOM   2703  O   HOH W  73      14.421 -15.117  49.756  1.00 21.70           O
ATOM   2704  O   HOH W  75     -11.283 -41.372  37.562  1.00 19.23           O
ATOM   2705  O   HOH W  78       3.639 -46.576  33.673  1.00 33.83           O
ATOM   2706  O   HOH W  79      12.279 -23.634  32.109  1.00 35.59           O
ATOM   2707  O   HOH W  80      -2.347 -11.916  53.466  1.00 23.68           O
ATOM   2708  O   HOH W  81       4.084 -35.414   8.557  1.00 25.18           O
ATOM   2709  O   HOH W  84     -13.800 -23.209  26.412  1.00 35.40           O
ATOM   2710  O   HOH W  86      23.885 -25.764  33.727  1.00 28.89           O
ATOM   2711  O   HOH W  88     -17.853 -44.502  15.291  1.00 32.39           O
ATOM   2712  O   HOH W  89      16.969 -10.935  47.395  1.00 36.69           O
ATOM   2713  O   HOH W  90       8.755 -41.841  36.399  1.00 30.94           O
ATOM   2714  O   HOH W  91     -13.597 -33.470  21.232  1.00 32.02           O
ATOM   2715  O   HOH W  92      -8.668 -41.442  31.397  1.00 26.42           O
ATOM   2716  O   HOH W  93       8.834 -31.337  41.384  1.00 24.52           O
ATOM   2717  O   HOH W  94      20.812 -20.251  36.188  1.00 30.62           O
ATOM   2718  O   HOH W  96      -0.112 -40.584   3.005  1.00 37.75           O
ATOM   2719  O   HOH W  97       4.538 -35.319  14.356  1.00 40.40           O
ATOM   2720  O   HOH W  98      18.260 -15.617  44.659  1.00 39.00           O
ATOM   2721  O   HOH W  99      -4.046  -8.719  35.423  1.00 28.43           O
ATOM   2722  O   HOH W 100      17.641 -29.885  24.926  1.00 35.27           O
ATOM   2723  O   HOH W 101      -4.211 -55.535  19.572  1.00 38.58           O
ATOM   2724  O   HOH W 102      11.369 -37.390  41.452  1.00 26.99           O
ATOM   2725  O   HOH W 103      13.617 -27.144  50.777  1.00 31.97           O
ATOM   2726  O   HOH W 104     -25.884 -29.338  28.521  1.00 34.76           O
ATOM   2727  O   HOH W 105       9.920 -16.530  57.062  1.00 32.90           O
ATOM   2728  O   HOH W 107      25.904 -28.332  29.278  1.00 27.98           O
ATOM   2729  O   HOH W 108     -14.805 -24.959  34.954  1.00 16.47           O
ATOM   2730  O   HOH W 111     -21.343 -26.210  29.092  1.00 45.18           O
ATOM   2731  O   HOH W 112     -20.831 -35.937  20.650  1.00 28.34           O
ATOM   2732  O   HOH W 113     -17.271 -24.990  30.156  1.00 40.54           O
ATOM   2733  O   HOH W 122     -10.660 -10.561  40.185  1.00 18.97           O
ATOM   2734  O   HOH W 124       5.283 -23.652  53.714  1.00 35.83           O
ATOM   2735  O   HOH W 125      -7.520 -33.538  18.109  1.00 28.25           O
ATOM   2736  O   HOH W 127     -23.193 -34.390  49.430  1.00 43.18           O
ATOM   2737  O   HOH W 129     -16.633 -44.849  34.525  1.00 27.41           O
ATOM   2738  O   HOH W 132      14.132 -45.650  20.200  1.00 36.80           O
ATOM   2739  O   HOH W 133      11.902 -47.106  22.396  1.00 37.43           O
ATOM   2740  O   HOH W 136      15.012 -35.002  24.861  1.00 25.11           O
ATOM   2741  O   HOH W 138      17.966 -36.775  22.186  1.00 32.54           O
ATOM   2742  O   HOH W 139     -14.852 -20.078  45.668  1.00 41.49           O
ATOM   2743  O   HOH W 144      16.397 -34.381  45.017  1.00 21.03           O
ATOM   2744  O   HOH W 146     -13.613 -51.221  26.954  1.00 31.85           O
ATOM   2745  O   HOH W 148     -11.869 -22.359  46.960  1.00 35.28           O
ATOM   2746  O   HOH W 154       1.667 -47.905  35.034  1.00 33.75           O
ATOM   2747  O   HOH W 167      14.477 -51.902  25.101  1.00 34.72           O
ATOM   2748  O   HOH W 172     -14.991 -24.770  52.049  1.00 42.98           O
ATOM   2749  O   HOH W 186      18.313  -9.179  51.025  1.00 51.95           O
ATOM   2750  O   HOH W 199      -5.532 -53.941  23.637  1.00 31.85           O
ATOM   2751  O   HOH W 204     -27.810 -34.528  33.095  1.00 27.32           O
ATOM   2752  O   HOH W 205     -11.820 -57.656   9.300  1.00 36.66           O
ATOM   2753  O   HOH W 219      -0.001 -41.045   0.001  0.50 23.69           O
ATOM   2754  O   HOH W 220     -23.429 -22.968  32.303  1.00 25.94           O
ATOM   2755  O   HOH W 226     -12.728 -46.838  35.247  1.00 43.81           O
ATOM   2756  O   HOH W 227      -2.712 -40.709  -0.128  1.00 27.34           O
ATOM   2757  O   HOH W 228      10.911 -28.539  38.524  1.00 29.99           O
ATOM   2758  O   HOH W 229       9.819 -28.538  41.148  1.00 28.17           O
ATOM   2759  O   HOH W 230       5.815 -26.231  41.472  1.00 30.73           O
ATOM   2760  O   HOH W 231       1.391 -37.989  34.877  1.00 10.22           O
ATOM   2761  O   HOH W 232      -1.306 -35.862  33.234  1.00 11.72           O
ATOM   2762  O   HOH W 233      -1.345 -34.810  38.020  1.00 15.31           O
ATOM   2763  O   HOH W 234       1.289 -33.156  35.922  1.00 13.29           O
ATOM   2764  O   HOH W 235       0.045 -35.806  35.793  1.00 22.35           O
ATOM   2765  O   HOH W 236     -10.928 -38.182  28.744  1.00 25.68           O
ATOM   2766  O   HOH W 237     -11.391 -37.999  31.266  1.00 29.50           O
ATOM   2767  O   HOH W 238      -8.734 -41.509  26.968  1.00 40.66           O
ATOM   2768  O   HOH C   2       1.209 -39.448   5.680  1.00 13.22           O
ATOM   2769  O   HOH C   6       0.740 -29.537  51.581  1.00 34.15           O
ATOM   2770  O   HOH C   9       5.421 -17.599  57.950  1.00 33.50           O
ATOM   2771  O   HOH C  11      24.737 -24.592  41.326  1.00 20.42           O
ATOM   2772  O   HOH C  12     -13.132 -48.577   7.130  1.00 21.35           O
ATOM   2773  O   HOH C  13      15.515 -25.696  28.602  1.00 18.49           O
ATOM   2774  O   HOH C  14      -9.260 -33.434  47.581  1.00 24.46           O
ATOM   2775  O   HOH C  17     -11.190 -35.868  15.460  1.00 39.01           O
ATOM   2776  O   HOH C  19      12.948 -46.735  36.485  1.00 33.90           O
ATOM   2777  O   HOH C  24      15.625 -12.152  40.777  1.00 38.41           O
ATOM   2778  O   HOH C  26     -10.788 -24.745  47.979  1.00 22.54           O
ATOM   2779  O   HOH C  28     -30.965 -36.726  37.252  1.00 37.28           O
ATOM   2780  O   HOH C  29     -11.809 -33.291  48.809  1.00 33.63           O
ATOM   2781  O   HOH C  30      -1.616 -34.902  47.847  1.00 29.42           O
ATOM   2782  O   HOH C  36      -2.304 -12.434  50.590  1.00 21.16           O
ATOM   2783  O   HOH C  45       2.208 -37.601   4.020  1.00 30.94           O
ATOM   2784  O   HOH C  49      16.986 -14.005  44.195  1.00 37.57           O
ATOM   2785  O   HOH C  52       7.270 -10.262  56.485  1.00 26.30           O
ATOM   2786  O   HOH C  54      -9.975 -57.127  16.393  1.00 30.61           O
ATOM   2787  O   HOH C  62      -8.206 -47.624  33.959  1.00 39.82           O
ATOM   2788  O   HOH C  69      10.207 -29.892  24.906  1.00 34.99           O
ATOM   2789  O   HOH C  77     -15.601 -37.092  15.231  1.00 36.35           O
ATOM   2790  O   HOH C  89     -28.777 -28.958  29.839  0.33 13.12           O
ATOM   2791  O   HOH C 106       2.907 -57.157  19.575  1.00 43.27           O
ATOM   2792  O   HOH C 109       9.338 -39.511  13.749  1.00 39.99           O
ATOM   2793  O   HOH C 132      23.961 -43.674  26.062  1.00 26.79           O
ATOM   2794  O   HOH C 133      -7.915 -24.552  47.833  1.00 27.42           O
ATOM   2795  O   HOH C 134      -2.781  -3.992  37.367  1.00 36.63           O
ATOM   2796  O   HOH C 137     -11.639 -10.003  37.384  1.00 29.85           O
ATOM   2797  O   HOH C 138       6.954 -27.014  24.377  1.00 37.48           O
ATOM   2798  O   HOH C 141      14.417 -17.348  33.471  1.00 34.68           O
ATOM   2799  O   HOH C 143      -6.194 -26.464  46.603  1.00 28.16           O
ATOM   2800  O   HOH D   2     -14.738 -34.559  16.966  1.00 30.36           O
ATOM   2801  O   HOH D   4      11.140 -31.230  38.150  1.00 31.16           O
ATOM   2802  O   HOH D   9     -23.181 -31.503  50.542  1.00 28.96           O
ATOM   2803  O   HOH D  16       9.035 -49.905  20.106  1.00 32.80           O
ATOM   2804  O   HOH D  64      16.687 -13.024  46.050  1.00 38.18           O
ATOM   2805  O   HOH D  70      15.976  -4.739  50.092  1.00 43.77           O
ATOM   2806  O   HOH D  77      -6.645 -21.523  51.290  1.00 45.11           O
ATOM   2807  O   HOH D  78      23.610 -28.055  28.431  1.00 34.43           O
ATOM   2808  O   HOH D 121     -12.391 -27.902  26.523  1.00 23.43           O
ATOM   2809  O   HOH D 123      12.382  -6.290  58.751  1.00 45.72           O
ATOM   2810  O   HOH D 124      24.047 -26.745  47.221  1.00 37.84           O
ATOM   2811  O   HOH D 129      -9.563 -47.921  36.741  1.00 28.67           O
ATOM   2812  O   HOH E   1      12.717 -48.455  31.292  1.00 25.24           O
ATOM   2813  O   HOH E  12       9.236 -47.375  33.477  1.00 25.63           O
ATOM   2814  O   HOH E  21      11.412 -18.697  32.975  1.00 36.16           O
ATOM   2815  O   HOH E  33     -12.895 -36.280  46.394  1.00 34.37           O
ATOM   2816  O   HOH E  46      17.094 -22.889  28.977  1.00 34.31           O
ATOM   2817  O   HOH E  52      20.440 -50.346  20.222  1.00 51.52           O
ATOM   2818  O   HOH E  57     -18.265 -50.959   9.187  1.00 38.04           O
ATOM   2819  O   HOH E  63      -0.833 -26.652  57.138  1.00 30.21           O
ATOM   2820  O   HOH E 120      29.904 -44.795  37.121  1.00 23.12           O
ATOM   2821  O   HOH E 122      15.904  -4.873  54.603  1.00 44.49           O
ATOM   2822  O   HOH E 123       8.169 -47.996  24.314  1.00 28.57           O
ATOM   2823  O   HOH E 125     -30.330 -36.924  45.041  1.00 34.27           O
ATOM   2824  O   HOH E 129      13.060  -5.476  56.691  1.00 38.89           O
ATOM   2825  O   HOH F   1      25.376 -27.990  45.191  1.00 21.46           O
ATOM   2826  O   HOH F 119     -24.202 -26.236  43.627  1.00 26.12           O
ATOM   2827  O   HOH F 120      13.394 -36.251  43.908  1.00 34.88           O
ATOM   2828  O   HOH F 122      11.464 -49.108  33.303  1.00 36.33           O
ATOM   2829  O   HOH G   3     -11.320 -16.861  47.088  1.00 39.17           O
ATOM   2830  O   HOH G   4      23.108 -50.534  31.481  1.00 28.31           O
ATOM   2831  O   HOH G   8      27.019 -44.217  27.371  1.00 26.20           O
ATOM   2832  O   HOH G   9     -20.897 -31.380  18.726  1.00 34.47           O
ATOM   2833  O   HOH G  26       8.807 -36.155   3.057  1.00 28.13           O
ATOM   2834  O   HOH G 126       4.050 -33.040  51.146  1.00 29.71           O
ATOM   2835  O   HOH G 127      11.484 -35.581   2.410  1.00 21.31           O
ATOM   2836  O   HOH G 131      11.456 -20.923  51.993  1.00 32.54           O
ATOM   2837  O   HOH H  13     -15.543 -40.715  12.162  1.00 31.09           O
ATOM   2838  O   HOH H  28      10.938 -47.954  24.735  1.00 29.28           O
ATOM   2839  O   HOH H 125      23.235 -32.611  23.040  1.00 27.67           O
ATOM   2840  O   HOH H 126      19.173 -25.529  46.734  1.00 24.63           O
ATOM   2841  O   HOH I  15      27.937 -32.830  34.556  1.00 28.62           O
ATOM   2842  O   HOH I  38       2.229 -56.303  22.092  1.00 36.92           O
ATOM   2843  O   HOH J   2     -25.317 -45.295  28.057  1.00 23.11           O
ATOM   2844  O   HOH J   3      -5.408 -29.666  20.666  1.00 23.53           O
ATOM   2845  O   HOH J  12      -3.902 -50.875  32.882  1.00 34.84           O
ATOM   2846  O   HOH J  21     -13.663  -4.060  33.386  1.00 38.39           O
ATOM   2847  O   HOH J  41      -6.807 -27.578  21.865  1.00 25.65           O
ATOM   2848  O   HOH J  49      -2.908 -28.696  19.919  1.00 29.64           O
ATOM   2849  O   HOH K   1      -4.114 -56.177  11.051  1.00 27.97           O
ATOM   2850  O   HOH K 119      -4.549 -57.808  16.875  1.00 51.96           O
ATOM   2851  O   HOH K 121     -11.390  -2.380  35.737  1.00 23.40           O
