# Supplementary material for: Structural Characterization of Bacterioferritin from Blastochloris viridis
Source: PLoS One. 2012 Oct 9;7(10):e46992. doi: 10.1371/journal.pone.0046992 (PMC3467274; doi:10.1371/journal.pone.0046992)
Supplement: Dataset S3 — Coordinate and structure factor files of the additional crystal structure named in Table S2 as Dataset S3. (ZIP) [file pone.0046992.s010.zip › Dataset-S3.pdb]

HEADER    ----                                    XX-XXX-XX   xxxx              
COMPND    ---                                                                   
REMARK   3
REMARK   3 REFINEMENT.
REMARK   3   PROGRAM     : REFMAC 5.6.0117 
REMARK   3   AUTHORS     : MURSHUDOV,VAGIN,DODSON
REMARK   3
REMARK   3    REFINEMENT TARGET : MAXIMUM LIKELIHOOD
REMARK   3
REMARK   3  DATA USED IN REFINEMENT.
REMARK   3   RESOLUTION RANGE HIGH (ANGSTROMS) :   2.25
REMARK   3   RESOLUTION RANGE LOW  (ANGSTROMS) :  98.63
REMARK   3   DATA CUTOFF            (SIGMA(F)) : NONE
REMARK   3   COMPLETENESS FOR RANGE        (%) :  99.97
REMARK   3   NUMBER OF REFLECTIONS             :   18667
REMARK   3
REMARK   3  FIT TO DATA USED IN REFINEMENT.
REMARK   3   CROSS-VALIDATION METHOD          : THROUGHOUT
REMARK   3   FREE R VALUE TEST SET SELECTION  : RANDOM
REMARK   3   R VALUE     (WORKING + TEST SET) : 0.16598
REMARK   3   R VALUE            (WORKING SET) :  0.16342
REMARK   3   FREE R VALUE                     :  0.21315
REMARK   3   FREE R VALUE TEST SET SIZE   (%) :  5.1
REMARK   3   FREE R VALUE TEST SET COUNT      :  1006
REMARK   3
REMARK   3  FIT IN THE HIGHEST RESOLUTION BIN.
REMARK   3   TOTAL NUMBER OF BINS USED           :      20
REMARK   3   BIN RESOLUTION RANGE HIGH           :    2.250
REMARK   3   BIN RESOLUTION RANGE LOW            :    2.309
REMARK   3   REFLECTION IN BIN     (WORKING SET) :     1299
REMARK   3   BIN COMPLETENESS (WORKING+TEST) (%) :   100.00
REMARK   3   BIN R VALUE           (WORKING SET) :    0.229
REMARK   3   BIN FREE R VALUE SET COUNT          :       77
REMARK   3   BIN FREE R VALUE                    :    0.308
REMARK   3
REMARK   3  NUMBER OF NON-HYDROGEN ATOMS USED IN REFINEMENT.
REMARK   3   ALL ATOMS                :     2815
REMARK   3
REMARK   3  B VALUES.
REMARK   3   FROM WILSON PLOT           (A**2) : NULL
REMARK   3   MEAN B VALUE      (OVERALL, A**2) :  28.958
REMARK   3   OVERALL ANISOTROPIC B VALUE.
REMARK   3    B11 (A**2) : NULL
REMARK   3    B22 (A**2) : NULL
REMARK   3    B33 (A**2) : NULL
REMARK   3    B12 (A**2) : NULL
REMARK   3    B13 (A**2) : NULL
REMARK   3    B23 (A**2) : NULL
REMARK   3
REMARK   3  ESTIMATED OVERALL COORDINATE ERROR.
REMARK   3   ESU BASED ON R VALUE                            (A):   0.231
REMARK   3   ESU BASED ON FREE R VALUE                       (A):   0.190
REMARK   3   ESU BASED ON MAXIMUM LIKELIHOOD                 (A):   0.128
REMARK   3   ESU FOR B VALUES BASED ON MAXIMUM LIKELIHOOD (A**2):   5.210
REMARK   3
REMARK   3 CORRELATION COEFFICIENTS.
REMARK   3   CORRELATION COEFFICIENT FO-FC      :   0.957
REMARK   3   CORRELATION COEFFICIENT FO-FC FREE :   0.935
REMARK   3
REMARK   3  RMS DEVIATIONS FROM IDEAL VALUES        COUNT    RMS    WEIGHT
REMARK   3   BOND LENGTHS REFINED ATOMS        (A):  2694 ; 0.018 ; 0.020
REMARK   3   BOND ANGLES REFINED ATOMS   (DEGREES):  3648 ; 2.393 ; 1.991
REMARK   3   TORSION ANGLES, PERIOD 1    (DEGREES):   316 ; 5.328 ; 5.000
REMARK   3   TORSION ANGLES, PERIOD 2    (DEGREES):   140 ;39.836 ;24.714
REMARK   3   TORSION ANGLES, PERIOD 3    (DEGREES):   484 ;16.104 ;15.000
REMARK   3   TORSION ANGLES, PERIOD 4    (DEGREES):    16 ;23.546 ;15.000
REMARK   3   CHIRAL-CENTER RESTRAINTS       (A**3):   380 ; 0.112 ; 0.200
REMARK   3   GENERAL PLANES REFINED ATOMS      (A):  2064 ; 0.009 ; 0.020
REMARK   3
REMARK   3  ISOTROPIC THERMAL FACTOR RESTRAINTS.     COUNT   RMS    WEIGHT
REMARK   3
REMARK   3  NCS RESTRAINTS STATISTICS
REMARK   3   NUMBER OF NCS GROUPS : NULL
REMARK   3
REMARK   3  TWIN DETAILS
REMARK   3   NUMBER OF TWIN DOMAINS  : NULL
REMARK   3
REMARK   3
REMARK   3  TLS DETAILS
REMARK   3   NUMBER OF TLS GROUPS  : NULL
REMARK   3
REMARK   3
REMARK   3  BULK SOLVENT MODELLING.
REMARK   3   METHOD USED :  MASK
REMARK   3   PARAMETERS FOR MASK CALCULATION
REMARK   3   VDW PROBE RADIUS   :   1.20
REMARK   3   ION PROBE RADIUS   :   0.80
REMARK   3   SHRINKAGE RADIUS   :   0.80
REMARK   3
REMARK   3  OTHER REFINEMENT REMARKS:
REMARK   3  HYDROGENS HAVE BEEN USED IF PRESENT IN THE INPUT
REMARK   3  U VALUES      : REFINED INDIVIDUALLY
REMARK   3
CRYST1  170.830  170.830  170.830  90.00  90.00  90.00 F 2 3                    
SCALE1      0.005854  0.000000  0.000000        0.00000                         
SCALE2     -0.000000  0.005854  0.000000        0.00000                         
SCALE3      0.000000 -0.000000  0.005854        0.00000                         
ATOM      1  N   MET A   1       3.739 -22.646  24.379  1.00 33.79           N
ATOM      2  CA  MET A   1       4.018 -22.171  22.974  1.00 40.43           C
ATOM      3  CB  MET A   1       2.773 -22.273  22.095  1.00 36.79           C
ATOM      4  CG  MET A   1       3.003 -22.008  20.605  1.00 44.76           C
ATOM      5  SD  MET A   1       1.438 -21.877  19.661  1.00 46.88           S
ATOM      6  CE  MET A   1       0.920 -20.188  20.021  1.00 39.37           C
ATOM      7  C   MET A   1       4.487 -20.734  23.043  1.00 39.13           C
ATOM      8  O   MET A   1       3.834 -19.925  23.697  1.00 34.30           O
ATOM      9  N   LYS A   2       5.625 -20.415  22.415  1.00 41.10           N
ATOM     10  CA  LYS A   2       6.142 -19.053  22.544  1.00 42.74           C
ATOM     11  CB  LYS A   2       7.634 -18.928  22.199  1.00 46.37           C
ATOM     12  CG  LYS A   2       8.328 -17.911  23.116  1.00 55.66           C
ATOM     13  CD  LYS A   2       9.817 -18.186  23.340  1.00 68.64           C
ATOM     14  CE  LYS A   2      10.705 -17.433  22.336  1.00 74.85           C
ATOM     15  NZ  LYS A   2      10.347 -15.982  22.238  1.00 65.30           N
ATOM     16  C   LYS A   2       5.286 -18.085  21.726  1.00 38.74           C
ATOM     17  O   LYS A   2       5.177 -18.206  20.539  1.00 34.51           O
ATOM     18  N   GLY A   3       4.663 -17.142  22.405  1.00 35.58           N
ATOM     19  CA  GLY A   3       3.759 -16.217  21.768  1.00 35.83           C
ATOM     20  C   GLY A   3       4.492 -14.963  21.368  1.00 34.56           C
ATOM     21  O   GLY A   3       5.667 -14.809  21.731  1.00 34.07           O
ATOM     22  N   ASP A   4       3.802 -14.082  20.635  1.00 30.92           N
ATOM     23  CA  ASP A   4       4.300 -12.750  20.284  1.00 32.15           C
ATOM     24  CB  ASP A   4       3.369 -12.200  19.195  1.00 33.57           C
ATOM     25  CG  ASP A   4       3.670 -10.744  18.815  1.00 39.29           C
ATOM     26  OD1 ASP A   4       4.351 -10.520  17.781  1.00 40.15           O
ATOM     27  OD2 ASP A   4       3.197  -9.820  19.546  1.00 38.47           O
ATOM     28  C   ASP A   4       4.364 -11.827  21.540  1.00 33.02           C
ATOM     29  O   ASP A   4       3.366 -11.738  22.283  1.00 30.58           O
ATOM     30  N   GLN A   5       5.489 -11.117  21.751  1.00 31.50           N
ATOM     31  CA  GLN A   5       5.703 -10.290  22.956  1.00 30.29           C
ATOM     32  CB  GLN A   5       7.168  -9.780  23.110  1.00 33.06           C
ATOM     33  CG  GLN A   5       7.538  -9.533  24.620  1.00 49.38           C
ATOM     34  CD  GLN A   5       7.444 -10.848  25.516  1.00 66.52           C
ATOM     35  OE1 GLN A   5       7.908 -11.932  25.079  1.00 59.94           O
ATOM     36  NE2 GLN A   5       6.802 -10.766  26.749  1.00 52.74           N
ATOM     37  C   GLN A   5       4.701  -9.124  23.069  1.00 28.71           C
ATOM     38  O   GLN A   5       4.167  -8.806  24.141  1.00 26.10           O
ATOM     39  N   LYS A   6       4.440  -8.500  21.953  1.00 26.16           N
ATOM     40  CA  LYS A   6       3.496  -7.423  21.942  1.00 31.26           C
ATOM     41  CB  LYS A   6       3.697  -6.569  20.669  1.00 33.09           C
ATOM     42  CG  LYS A   6       2.713  -5.432  20.394  1.00 36.87           C
ATOM     43  CD  LYS A   6       2.591  -4.367  21.468  1.00 48.84           C
ATOM     44  CE  LYS A   6       3.944  -3.738  21.790  1.00 64.61           C
ATOM     45  NZ  LYS A   6       4.898  -3.913  20.659  1.00 69.45           N
ATOM     46  C   LYS A   6       2.033  -7.909  22.174  1.00 28.74           C
ATOM     47  O   LYS A   6       1.250  -7.181  22.796  1.00 27.59           O
ATOM     48  N   VAL A   7       1.667  -9.116  21.692  1.00 25.34           N
ATOM     49  CA  VAL A   7       0.341  -9.646  21.984  1.00 22.49           C
ATOM     50  CB  VAL A   7       0.056 -10.960  21.211  1.00 22.06           C
ATOM     51  CG1 VAL A   7      -1.119 -11.745  21.837  1.00 20.31           C
ATOM     52  CG2 VAL A   7      -0.190 -10.693  19.718  1.00 20.39           C
ATOM     53  C   VAL A   7       0.307  -9.893  23.491  1.00 23.63           C
ATOM     54  O   VAL A   7      -0.680  -9.573  24.153  1.00 24.47           O
ATOM     55  N   ILE A   8       1.385 -10.467  24.043  1.00 25.46           N
ATOM     56  CA  ILE A   8       1.429 -10.780  25.478  1.00 26.98           C
ATOM     57  CB  ILE A   8       2.753 -11.472  25.881  1.00 26.16           C
ATOM     58  CG1 ILE A   8       2.717 -12.901  25.405  1.00 26.66           C
ATOM     59  CD1 ILE A   8       4.103 -13.526  25.436  1.00 27.52           C
ATOM     60  CG2 ILE A   8       2.954 -11.497  27.403  1.00 24.93           C
ATOM     61  C   ILE A   8       1.208  -9.477  26.271  1.00 27.06           C
ATOM     62  O   ILE A   8       0.447  -9.431  27.252  1.00 27.27           O
ATOM     63  N   GLU A   9       1.780  -8.399  25.774  1.00 27.08           N
ATOM     64  CA  GLU A   9       1.713  -7.103  26.476  1.00 29.81           C
ATOM     65  CB  GLU A   9       2.797  -6.188  25.898  1.00 34.15           C
ATOM     66  CG  GLU A   9       2.752  -4.739  26.325  1.00 44.23           C
ATOM     67  CD  GLU A   9       3.535  -3.870  25.333  1.00 51.64           C
ATOM     68  OE1 GLU A   9       4.723  -4.175  25.063  1.00 57.04           O
ATOM     69  OE2 GLU A   9       2.953  -2.918  24.765  1.00 48.63           O
ATOM     70  C   GLU A   9       0.263  -6.540  26.384  1.00 27.01           C
ATOM     71  O   GLU A   9      -0.302  -6.064  27.384  1.00 24.54           O
ATOM     72  N   TYR A  10      -0.395  -6.732  25.243  1.00 22.88           N
ATOM     73  CA  TYR A  10      -1.818  -6.418  25.163  1.00 22.05           C
ATOM     74  CB  TYR A  10      -2.357  -6.575  23.732  1.00 23.51           C
ATOM     75  CG  TYR A  10      -2.160  -5.361  22.867  1.00 21.81           C
ATOM     76  CD1 TYR A  10      -2.868  -4.193  23.098  1.00 23.39           C
ATOM     77  CE1 TYR A  10      -2.650  -3.062  22.300  1.00 25.74           C
ATOM     78  CZ  TYR A  10      -1.719  -3.164  21.255  1.00 26.37           C
ATOM     79  OH  TYR A  10      -1.453  -2.140  20.383  1.00 24.66           O
ATOM     80  CE2 TYR A  10      -1.053  -4.349  21.020  1.00 24.99           C
ATOM     81  CD2 TYR A  10      -1.251  -5.401  21.853  1.00 22.39           C
ATOM     82  C   TYR A  10      -2.699  -7.212  26.138  1.00 22.86           C
ATOM     83  O   TYR A  10      -3.595  -6.628  26.791  1.00 26.18           O
ATOM     84  N   LEU A  11      -2.436  -8.514  26.237  1.00 20.19           N
ATOM     85  CA  LEU A  11      -3.101  -9.393  27.203  1.00 21.82           C
ATOM     86  CB  LEU A  11      -2.676 -10.884  27.046  1.00 18.67           C
ATOM     87  CG  LEU A  11      -3.030 -11.504  25.672  1.00 18.72           C
ATOM     88  CD1 LEU A  11      -2.314 -12.814  25.383  1.00 17.14           C
ATOM     89  CD2 LEU A  11      -4.511 -11.706  25.519  1.00 17.28           C
ATOM     90  C   LEU A  11      -2.864  -8.915  28.630  1.00 23.42           C
ATOM     91  O   LEU A  11      -3.825  -8.845  29.399  1.00 22.98           O
ATOM     92  N   ASN A  12      -1.604  -8.617  28.993  1.00 25.19           N
ATOM     93  CA  ASN A  12      -1.321  -8.074  30.338  1.00 25.18           C
ATOM     94  CB  ASN A  12       0.199  -7.906  30.621  1.00 24.73           C
ATOM     95  CG  ASN A  12       0.747  -9.066  31.421  1.00 26.86           C
ATOM     96  OD1 ASN A  12       0.109  -9.519  32.406  1.00 24.50           O
ATOM     97  ND2 ASN A  12       1.891  -9.616  30.979  1.00 24.55           N
ATOM     98  C   ASN A  12      -2.055  -6.769  30.578  1.00 26.22           C
ATOM     99  O   ASN A  12      -2.545  -6.519  31.684  1.00 25.94           O
ATOM    100  N   ARG A  13      -2.162  -5.931  29.542  1.00 26.37           N
ATOM    101  CA  ARG A  13      -2.896  -4.670  29.723  1.00 24.16           C
ATOM    102  CB  ARG A  13      -2.588  -3.674  28.604  1.00 23.20           C
ATOM    103  CG  ARG A  13      -1.092  -3.225  28.659  1.00 24.98           C
ATOM    104  CD  ARG A  13      -0.681  -2.471  27.374  1.00 29.10           C
ATOM    105  NE  ARG A  13      -1.599  -1.340  27.169  1.00 28.14           N
ATOM    106  CZ  ARG A  13      -1.827  -0.711  26.011  1.00 36.11           C
ATOM    107  NH1 ARG A  13      -1.233  -1.105  24.882  1.00 33.09           N
ATOM    108  NH2 ARG A  13      -2.666   0.334  25.979  1.00 32.02           N
ATOM    109  C   ARG A  13      -4.382  -4.963  29.944  1.00 23.06           C
ATOM    110  O   ARG A  13      -4.984  -4.385  30.859  1.00 22.83           O
ATOM    111  N   GLY A  14      -4.928  -5.939  29.179  1.00 21.95           N
ATOM    112  CA  GLY A  14      -6.305  -6.398  29.379  1.00 20.76           C
ATOM    113  C   GLY A  14      -6.509  -6.935  30.808  1.00 21.77           C
ATOM    114  O   GLY A  14      -7.483  -6.567  31.505  1.00 22.90           O
ATOM    115  N   LEU A  15      -5.633  -7.847  31.231  1.00 20.37           N
ATOM    116  CA  LEU A  15      -5.618  -8.311  32.621  1.00 21.82           C
ATOM    117  CB  LEU A  15      -4.360  -9.141  32.912  1.00 19.34           C
ATOM    118  CG  LEU A  15      -4.211  -9.738  34.347  1.00 20.23           C
ATOM    119  CD1 LEU A  15      -5.472 -10.492  34.811  1.00 18.13           C
ATOM    120  CD2 LEU A  15      -2.966 -10.667  34.412  1.00 17.59           C
ATOM    121  C   LEU A  15      -5.735  -7.146  33.652  1.00 22.15           C
ATOM    122  O   LEU A  15      -6.559  -7.220  34.571  1.00 24.86           O
ATOM    123  N   ARG A  16      -4.898  -6.106  33.532  1.00 22.02           N
ATOM    124  CA  ARG A  16      -4.933  -5.011  34.475  1.00 22.99           C
ATOM    125  CB  ARG A  16      -3.819  -4.027  34.174  1.00 26.05           C
ATOM    126  CG  ARG A  16      -3.822  -2.752  35.036  1.00 28.70           C
ATOM    127  CD  ARG A  16      -2.460  -2.029  34.866  1.00 34.01           C
ATOM    128  NE  ARG A  16      -2.463  -1.257  33.608  1.00 44.29           N
ATOM    129  CZ  ARG A  16      -1.556  -1.365  32.625  1.00 47.78           C
ATOM    130  NH1 ARG A  16      -0.522  -2.187  32.795  1.00 40.20           N
ATOM    131  NH2 ARG A  16      -1.650  -0.605  31.499  1.00 45.34           N
ATOM    132  C   ARG A  16      -6.297  -4.323  34.409  1.00 24.43           C
ATOM    133  O   ARG A  16      -6.877  -3.906  35.448  1.00 25.08           O
ATOM    134  N   SER A  17      -6.843  -4.225  33.200  1.00 22.72           N
ATOM    135  CA  SER A  17      -8.094  -3.538  33.038  1.00 23.98           C
ATOM    136  CB  SER A  17      -8.302  -3.268  31.553  1.00 25.42           C
ATOM    137  OG  SER A  17      -9.610  -2.795  31.261  1.00 32.44           O
ATOM    138  C   SER A  17      -9.254  -4.337  33.737  1.00 26.00           C
ATOM    139  O   SER A  17     -10.080  -3.744  34.482  1.00 25.63           O
ATOM    140  N   GLU A  18      -9.275  -5.666  33.562  1.00 22.93           N
ATOM    141  CA  GLU A  18     -10.279  -6.535  34.204  1.00 21.70           C
ATOM    142  CB  GLU A  18     -10.162  -7.970  33.685  1.00 22.27           C
ATOM    143  CG  GLU A  18     -10.453  -8.095  32.180  1.00 22.73           C
ATOM    144  CD  GLU A  18     -11.887  -7.763  31.859  1.00 25.93           C
ATOM    145  OE1 GLU A  18     -12.744  -7.719  32.776  1.00 25.54           O
ATOM    146  OE2 GLU A  18     -12.205  -7.521  30.687  1.00 30.76           O
ATOM    147  C   GLU A  18     -10.111  -6.517  35.720  1.00 23.15           C
ATOM    148  O   GLU A  18     -11.106  -6.449  36.449  1.00 22.94           O
ATOM    149  N   LEU A  19      -8.874  -6.558  36.218  1.00 20.61           N
ATOM    150  CA  LEU A  19      -8.708  -6.556  37.683  1.00 21.74           C
ATOM    151  CB  LEU A  19      -7.225  -6.687  38.101  1.00 21.83           C
ATOM    152  CG  LEU A  19      -6.625  -8.038  37.692  1.00 24.25           C
ATOM    153  CD1 LEU A  19      -5.105  -8.006  37.587  1.00 24.04           C
ATOM    154  CD2 LEU A  19      -7.105  -9.113  38.672  1.00 22.87           C
ATOM    155  C   LEU A  19      -9.296  -5.244  38.211  1.00 23.01           C
ATOM    156  O   LEU A  19      -9.951  -5.224  39.266  1.00 22.66           O
ATOM    157  N   THR A  20      -9.078  -4.158  37.471  1.00 21.61           N
ATOM    158  CA  THR A  20      -9.620  -2.888  37.884  1.00 23.14           C
ATOM    159  CB  THR A  20      -9.158  -1.730  36.956  1.00 23.60           C
ATOM    160  OG1 THR A  20      -7.713  -1.693  36.945  1.00 26.07           O
ATOM    161  CG2 THR A  20      -9.712  -0.370  37.461  1.00 20.26           C
ATOM    162  C   THR A  20     -11.153  -2.972  37.873  1.00 22.69           C
ATOM    163  O   THR A  20     -11.805  -2.546  38.824  1.00 21.24           O
ATOM    164  N   ALA A  21     -11.706  -3.522  36.812  1.00 20.60           N
ATOM    165  CA  ALA A  21     -13.178  -3.630  36.697  1.00 23.19           C
ATOM    166  CB  ALA A  21     -13.566  -4.179  35.299  1.00 22.63           C
ATOM    167  C   ALA A  21     -13.786  -4.494  37.833  1.00 22.69           C
ATOM    168  O   ALA A  21     -14.863  -4.175  38.387  1.00 22.66           O
ATOM    169  N   VAL A  22     -13.089  -5.582  38.154  1.00 20.83           N
ATOM    170  CA  VAL A  22     -13.472  -6.428  39.276  1.00 21.41           C
ATOM    171  CB  VAL A  22     -12.466  -7.601  39.510  1.00 19.24           C
ATOM    172  CG1 VAL A  22     -12.743  -8.317  40.836  1.00 18.98           C
ATOM    173  CG2 VAL A  22     -12.518  -8.629  38.377  1.00 17.76           C
ATOM    174  C   VAL A  22     -13.642  -5.601  40.562  1.00 21.60           C
ATOM    175  O   VAL A  22     -14.696  -5.619  41.160  1.00 24.15           O
ATOM    176  N   SER A  23     -12.585  -4.949  41.015  1.00 22.49           N
ATOM    177  CA  SER A  23     -12.610  -4.249  42.278  1.00 22.73           C
ATOM    178  CB  SER A  23     -11.217  -3.798  42.627  1.00 21.86           C
ATOM    179  OG  SER A  23     -10.440  -4.958  42.926  1.00 25.82           O
ATOM    180  C   SER A  23     -13.545  -3.055  42.180  1.00 24.55           C
ATOM    181  O   SER A  23     -14.219  -2.711  43.150  1.00 24.12           O
ATOM    182  N   GLN A  24     -13.609  -2.422  41.014  1.00 23.62           N
ATOM    183  CA  GLN A  24     -14.509  -1.263  40.902  1.00 27.21           C
ATOM    184  CB  GLN A  24     -14.323  -0.453  39.611  1.00 27.05           C
ATOM    185  CG  GLN A  24     -14.987   0.913  39.684  1.00 25.65           C
ATOM    186  CD  GLN A  24     -14.463   1.830  38.586  1.00 29.68           C
ATOM    187  OE1 GLN A  24     -13.295   2.173  38.570  1.00 29.80           O
ATOM    188  NE2 GLN A  24     -15.329   2.201  37.642  1.00 29.42           N
ATOM    189  C   GLN A  24     -15.950  -1.704  41.012  1.00 25.39           C
ATOM    190  O   GLN A  24     -16.667  -1.149  41.816  1.00 27.26           O
ATOM    191  N   TYR A  25     -16.360  -2.717  40.254  1.00 21.97           N
ATOM    192  CA  TYR A  25     -17.739  -3.205  40.389  1.00 21.15           C
ATOM    193  CB  TYR A  25     -18.039  -4.324  39.393  1.00 20.97           C
ATOM    194  CG  TYR A  25     -18.462  -3.858  37.986  1.00 23.44           C
ATOM    195  CD1 TYR A  25     -19.688  -3.208  37.787  1.00 25.45           C
ATOM    196  CE1 TYR A  25     -20.083  -2.759  36.519  1.00 27.59           C
ATOM    197  CZ  TYR A  25     -19.250  -2.984  35.406  1.00 28.59           C
ATOM    198  OH  TYR A  25     -19.703  -2.567  34.164  1.00 31.33           O
ATOM    199  CE2 TYR A  25     -18.027  -3.627  35.578  1.00 25.95           C
ATOM    200  CD2 TYR A  25     -17.641  -4.056  36.868  1.00 23.55           C
ATOM    201  C   TYR A  25     -18.031  -3.739  41.804  1.00 23.66           C
ATOM    202  O   TYR A  25     -19.175  -3.616  42.301  1.00 22.22           O
ATOM    203  N   TRP A  26     -17.033  -4.388  42.417  1.00 19.62           N
ATOM    204  CA  TRP A  26     -17.294  -5.048  43.689  1.00 20.93           C
ATOM    205  CB  TRP A  26     -16.189  -6.023  44.077  1.00 21.34           C
ATOM    206  CG  TRP A  26     -16.640  -6.890  45.194  1.00 22.35           C
ATOM    207  CD1 TRP A  26     -16.511  -6.635  46.570  1.00 20.81           C
ATOM    208  NE1 TRP A  26     -17.104  -7.631  47.305  1.00 22.31           N
ATOM    209  CE2 TRP A  26     -17.633  -8.591  46.504  1.00 22.18           C
ATOM    210  CD2 TRP A  26     -17.404  -8.159  45.101  1.00 21.61           C
ATOM    211  CE3 TRP A  26     -17.849  -8.970  44.051  1.00 21.22           C
ATOM    212  CZ3 TRP A  26     -18.526 -10.141  44.359  1.00 23.68           C
ATOM    213  CH2 TRP A  26     -18.744 -10.545  45.700  1.00 27.12           C
ATOM    214  CZ2 TRP A  26     -18.305  -9.757  46.813  1.00 24.88           C
ATOM    215  C   TRP A  26     -17.443  -4.031  44.794  1.00 21.54           C
ATOM    216  O   TRP A  26     -18.306  -4.194  45.647  1.00 19.71           O
ATOM    217  N   LEU A  27     -16.585  -3.000  44.808  1.00 21.54           N
ATOM    218  CA  LEU A  27     -16.761  -1.922  45.767  1.00 23.42           C
ATOM    219  CB  LEU A  27     -15.594  -0.920  45.713  1.00 23.15           C
ATOM    220  CG  LEU A  27     -15.856   0.316  46.594  1.00 22.63           C
ATOM    221  CD1 LEU A  27     -16.059  -0.117  48.004  1.00 23.07           C
ATOM    222  CD2 LEU A  27     -14.750   1.358  46.536  1.00 22.33           C
ATOM    223  C   LEU A  27     -18.109  -1.220  45.506  1.00 23.90           C
ATOM    224  O   LEU A  27     -18.810  -0.850  46.448  1.00 27.17           O
ATOM    225  N   HIS A  28     -18.496  -1.057  44.242  1.00 23.77           N
ATOM    226  CA  HIS A  28     -19.794  -0.389  43.943  1.00 23.81           C
ATOM    227  CB  HIS A  28     -19.921  -0.001  42.464  1.00 23.62           C
ATOM    228  CG  HIS A  28     -19.127   1.230  42.078  1.00 26.86           C
ATOM    229  ND1 HIS A  28     -18.737   1.481  40.806  1.00 28.30           N
ATOM    230  CE1 HIS A  28     -18.033   2.644  40.747  1.00 22.43           C
ATOM    231  NE2 HIS A  28     -18.002   3.168  41.994  1.00 26.44           N
ATOM    232  CD2 HIS A  28     -18.663   2.324  42.845  1.00 27.51           C
ATOM    233  C   HIS A  28     -20.963  -1.244  44.393  1.00 24.09           C
ATOM    234  O   HIS A  28     -21.954  -0.734  44.956  1.00 24.88           O
ATOM    235  N   TYR A  29     -20.862  -2.556  44.182  1.00 24.11           N
ATOM    236  CA  TYR A  29     -21.879  -3.483  44.701  1.00 23.48           C
ATOM    237  CB  TYR A  29     -21.516  -4.941  44.418  1.00 22.02           C
ATOM    238  CG  TYR A  29     -21.901  -5.944  45.511  1.00 26.35           C
ATOM    239  CD1 TYR A  29     -23.216  -6.105  45.959  1.00 27.93           C
ATOM    240  CE1 TYR A  29     -23.543  -7.040  46.958  1.00 31.08           C
ATOM    241  CZ  TYR A  29     -22.508  -7.824  47.513  1.00 32.40           C
ATOM    242  OH  TYR A  29     -22.693  -8.725  48.514  1.00 34.34           O
ATOM    243  CE2 TYR A  29     -21.215  -7.670  47.076  1.00 30.78           C
ATOM    244  CD2 TYR A  29     -20.918  -6.743  46.088  1.00 27.84           C
ATOM    245  C   TYR A  29     -22.043  -3.202  46.159  1.00 23.27           C
ATOM    246  O   TYR A  29     -23.153  -2.902  46.602  1.00 25.64           O
ATOM    247  N   ARG A  30     -20.927  -3.201  46.897  1.00 21.44           N
ATOM    248  CA  ARG A  30     -20.999  -3.051  48.359  1.00 23.88           C
ATOM    249  CB  ARG A  30     -19.661  -3.387  49.017  1.00 22.46           C
ATOM    250  CG  ARG A  30     -19.451  -4.889  49.197  1.00 25.09           C
ATOM    251  CD  ARG A  30     -20.345  -5.301  50.333  1.00 30.99           C
ATOM    252  NE  ARG A  30     -20.403  -6.745  50.508  1.00 38.59           N
ATOM    253  CZ  ARG A  30     -21.379  -7.359  51.175  1.00 43.66           C
ATOM    254  NH1 ARG A  30     -22.361  -6.639  51.689  1.00 42.11           N
ATOM    255  NH2 ARG A  30     -21.403  -8.687  51.291  1.00 44.88           N
ATOM    256  C   ARG A  30     -21.582  -1.701  48.825  1.00 22.97           C
ATOM    257  O   ARG A  30     -22.378  -1.643  49.776  1.00 26.11           O
ATOM    258  N   MET A  31     -21.187  -0.639  48.148  1.00 22.11           N
ATOM    259  CA  MET A  31     -21.779   0.682  48.319  1.00 22.88           C
ATOM    260  CB  MET A  31     -21.020   1.662  47.468  1.00 23.11           C
ATOM    261  CG  MET A  31     -19.627   1.917  48.047  1.00 24.25           C
ATOM    262  SD  MET A  31     -18.562   2.899  46.968  1.00 29.11           S
ATOM    263  CE  MET A  31     -19.196   4.555  47.418  1.00 27.39           C
ATOM    264  C   MET A  31     -23.284   0.740  48.016  1.00 23.52           C
ATOM    265  O   MET A  31     -24.083   1.404  48.764  1.00 23.50           O
ATOM    266  N   LEU A  32     -23.700   0.054  46.963  1.00 22.54           N
ATOM    267  CA  LEU A  32     -25.107   0.089  46.610  1.00 22.88           C
ATOM    268  CB  LEU A  32     -25.364  -0.553  45.264  1.00 23.83           C
ATOM    269  CG  LEU A  32     -24.801   0.253  44.073  1.00 24.42           C
ATOM    270  CD1 LEU A  32     -24.649  -0.616  42.824  1.00 20.93           C
ATOM    271  CD2 LEU A  32     -25.700   1.459  43.796  1.00 26.50           C
ATOM    272  C   LEU A  32     -25.842  -0.661  47.659  1.00 25.55           C
ATOM    273  O   LEU A  32     -26.948  -0.244  48.065  1.00 27.62           O
ATOM    274  N   GLU A  33     -25.241  -1.764  48.108  1.00 25.78           N
ATOM    275  CA  GLU A  33     -25.833  -2.524  49.211  1.00 30.04           C
ATOM    276  CB  GLU A  33     -24.995  -3.808  49.454  1.00 32.89           C
ATOM    277  CG  GLU A  33     -25.439  -4.669  50.639  1.00 37.74           C
ATOM    278  CD  GLU A  33     -26.393  -5.804  50.270  1.00 43.03           C
ATOM    279  OE1 GLU A  33     -27.095  -5.728  49.238  1.00 42.09           O
ATOM    280  OE2 GLU A  33     -26.439  -6.809  51.013  1.00 47.35           O
ATOM    281  C   GLU A  33     -25.951  -1.647  50.494  1.00 32.02           C
ATOM    282  O   GLU A  33     -27.002  -1.596  51.108  1.00 33.02           O
ATOM    283  N   ASP A  34     -24.882  -0.916  50.859  1.00 33.06           N
ATOM    284  CA  ASP A  34     -24.863  -0.056  52.046  1.00 29.04           C
ATOM    285  CB  ASP A  34     -23.442   0.421  52.225  1.00 29.85           C
ATOM    286  CG  ASP A  34     -23.282   1.550  53.227  1.00 37.20           C
ATOM    287  OD1 ASP A  34     -23.570   1.353  54.425  1.00 36.34           O
ATOM    288  OD2 ASP A  34     -22.772   2.649  52.825  1.00 38.05           O
ATOM    289  C   ASP A  34     -25.872   1.086  51.927  1.00 31.14           C
ATOM    290  O   ASP A  34     -26.491   1.489  52.928  1.00 31.33           O
ATOM    291  N   TRP A  35     -26.083   1.595  50.707  1.00 28.93           N
ATOM    292  CA  TRP A  35     -27.094   2.631  50.504  1.00 27.13           C
ATOM    293  CB  TRP A  35     -26.887   3.379  49.190  1.00 26.36           C
ATOM    294  CG  TRP A  35     -25.633   4.223  49.157  1.00 26.27           C
ATOM    295  CD1 TRP A  35     -24.981   4.859  50.243  1.00 28.13           C
ATOM    296  NE1 TRP A  35     -23.897   5.570  49.818  1.00 27.42           N
ATOM    297  CE2 TRP A  35     -23.759   5.454  48.472  1.00 26.11           C
ATOM    298  CD2 TRP A  35     -24.872   4.596  47.986  1.00 24.34           C
ATOM    299  CE3 TRP A  35     -24.968   4.307  46.644  1.00 25.46           C
ATOM    300  CZ3 TRP A  35     -24.020   4.865  45.772  1.00 25.24           C
ATOM    301  CH2 TRP A  35     -22.962   5.671  46.246  1.00 26.49           C
ATOM    302  CZ2 TRP A  35     -22.826   5.999  47.614  1.00 25.28           C
ATOM    303  C   TRP A  35     -28.507   2.104  50.539  1.00 30.14           C
ATOM    304  O   TRP A  35     -29.446   2.899  50.682  1.00 30.39           O
ATOM    305  N   GLY A  36     -28.686   0.781  50.384  1.00 29.13           N
ATOM    306  CA  GLY A  36     -30.028   0.170  50.440  1.00 26.73           C
ATOM    307  C   GLY A  36     -30.660  -0.196  49.111  1.00 25.07           C
ATOM    308  O   GLY A  36     -31.786  -0.629  49.070  1.00 25.54           O
ATOM    309  N   TYR A  37     -29.928  -0.019  48.021  1.00 24.70           N
ATOM    310  CA  TYR A  37     -30.410  -0.436  46.701  1.00 26.16           C
ATOM    311  CB  TYR A  37     -29.832   0.505  45.641  1.00 24.56           C
ATOM    312  CG  TYR A  37     -30.161   1.962  45.990  1.00 25.00           C
ATOM    313  CD1 TYR A  37     -31.477   2.450  45.906  1.00 25.43           C
ATOM    314  CE1 TYR A  37     -31.765   3.795  46.225  1.00 26.09           C
ATOM    315  CZ  TYR A  37     -30.739   4.650  46.631  1.00 25.18           C
ATOM    316  OH  TYR A  37     -31.016   5.955  46.966  1.00 25.67           O
ATOM    317  CE2 TYR A  37     -29.445   4.179  46.702  1.00 22.47           C
ATOM    318  CD2 TYR A  37     -29.165   2.849  46.384  1.00 22.06           C
ATOM    319  C   TYR A  37     -30.061  -1.913  46.423  1.00 27.16           C
ATOM    320  O   TYR A  37     -29.072  -2.218  45.751  1.00 25.97           O
ATOM    321  N   LYS A  38     -30.888  -2.825  46.928  1.00 24.05           N
ATOM    322  CA  LYS A  38     -30.486  -4.184  46.940  1.00 26.80           C
ATOM    323  CB  LYS A  38     -31.223  -4.994  48.034  1.00 30.48           C
ATOM    324  CG  LYS A  38     -30.612  -4.703  49.421  1.00 35.02           C
ATOM    325  CD  LYS A  38     -31.570  -4.968  50.584  1.00 44.50           C
ATOM    326  CE  LYS A  38     -31.448  -6.382  51.138  1.00 50.78           C
ATOM    327  NZ  LYS A  38     -30.153  -6.595  51.857  1.00 52.83           N
ATOM    328  C   LYS A  38     -30.551  -4.806  45.588  1.00 25.18           C
ATOM    329  O   LYS A  38     -29.807  -5.758  45.308  1.00 25.23           O
ATOM    330  N   ASP A  39     -31.441  -4.300  44.753  1.00 26.39           N
ATOM    331  CA  ASP A  39     -31.551  -4.833  43.383  1.00 28.53           C
ATOM    332  CB  ASP A  39     -32.926  -4.607  42.778  1.00 28.36           C
ATOM    333  CG  ASP A  39     -33.947  -5.609  43.348  1.00 34.63           C
ATOM    334  OD1 ASP A  39     -33.540  -6.510  44.114  1.00 32.40           O
ATOM    335  OD2 ASP A  39     -35.160  -5.494  43.058  1.00 41.73           O
ATOM    336  C   ASP A  39     -30.414  -4.384  42.497  1.00 27.27           C
ATOM    337  O   ASP A  39     -29.872  -5.198  41.699  1.00 23.77           O
ATOM    338  N   LEU A  40     -29.952  -3.155  42.721  1.00 23.14           N
ATOM    339  CA  LEU A  40     -28.739  -2.725  41.983  1.00 25.30           C
ATOM    340  CB  LEU A  40     -28.495  -1.224  42.123  1.00 24.33           C
ATOM    341  CG  LEU A  40     -29.618  -0.346  41.544  1.00 26.04           C
ATOM    342  CD1 LEU A  40     -29.475   1.137  41.885  1.00 25.33           C
ATOM    343  CD2 LEU A  40     -29.634  -0.548  40.030  1.00 28.20           C
ATOM    344  C   LEU A  40     -27.509  -3.461  42.492  1.00 26.12           C
ATOM    345  O   LEU A  40     -26.609  -3.845  41.679  1.00 26.00           O
ATOM    346  N   ALA A  41     -27.472  -3.688  43.817  1.00 22.71           N
ATOM    347  CA  ALA A  41     -26.274  -4.272  44.426  1.00 24.61           C
ATOM    348  CB  ALA A  41     -26.341  -4.270  45.965  1.00 19.91           C
ATOM    349  C   ALA A  41     -26.165  -5.670  43.820  1.00 24.80           C
ATOM    350  O   ALA A  41     -25.114  -6.074  43.366  1.00 24.75           O
ATOM    351  N   LYS A  42     -27.292  -6.336  43.676  1.00 23.37           N
ATOM    352  CA  LYS A  42     -27.287  -7.691  43.135  1.00 25.87           C
ATOM    353  CB  LYS A  42     -28.714  -8.204  43.203  1.00 30.76           C
ATOM    354  CG  LYS A  42     -28.963  -9.599  42.720  1.00 40.63           C
ATOM    355  CD  LYS A  42     -29.935 -10.258  43.699  1.00 48.23           C
ATOM    356  CE  LYS A  42     -31.381  -9.875  43.465  1.00 56.85           C
ATOM    357  NZ  LYS A  42     -32.156 -10.855  44.282  1.00 55.26           N
ATOM    358  C   LYS A  42     -26.720  -7.773  41.696  1.00 25.06           C
ATOM    359  O   LYS A  42     -25.953  -8.649  41.408  1.00 24.53           O
ATOM    360  N   LYS A  43     -27.109  -6.844  40.823  1.00 23.57           N
ATOM    361  CA  LYS A  43     -26.609  -6.742  39.476  1.00 25.21           C
ATOM    362  CB  LYS A  43     -27.414  -5.663  38.689  1.00 26.32           C
ATOM    363  CG  LYS A  43     -26.987  -5.503  37.226  1.00 26.68           C
ATOM    364  CD  LYS A  43     -27.304  -6.761  36.407  1.00 27.36           C
ATOM    365  CE  LYS A  43     -26.676  -6.663  35.017  1.00 27.54           C
ATOM    366  NZ  LYS A  43     -26.996  -7.852  34.199  1.00 32.38           N
ATOM    367  C   LYS A  43     -25.099  -6.439  39.473  1.00 24.41           C
ATOM    368  O   LYS A  43     -24.342  -7.143  38.815  1.00 26.16           O
ATOM    369  N   TRP A  44     -24.664  -5.435  40.251  1.00 25.13           N
ATOM    370  CA  TRP A  44     -23.228  -5.093  40.400  1.00 25.83           C
ATOM    371  CB  TRP A  44     -23.003  -3.866  41.306  1.00 24.66           C
ATOM    372  CG  TRP A  44     -22.879  -2.633  40.460  1.00 25.50           C
ATOM    373  CD1 TRP A  44     -21.749  -1.861  40.249  1.00 26.14           C
ATOM    374  NE1 TRP A  44     -22.008  -0.852  39.393  1.00 24.33           N
ATOM    375  CE2 TRP A  44     -23.304  -0.883  38.992  1.00 24.96           C
ATOM    376  CD2 TRP A  44     -23.921  -2.016  39.644  1.00 24.90           C
ATOM    377  CE3 TRP A  44     -25.275  -2.294  39.399  1.00 28.30           C
ATOM    378  CZ3 TRP A  44     -25.989  -1.442  38.555  1.00 30.62           C
ATOM    379  CH2 TRP A  44     -25.359  -0.336  37.925  1.00 28.29           C
ATOM    380  CZ2 TRP A  44     -24.011  -0.050  38.130  1.00 25.22           C
ATOM    381  C   TRP A  44     -22.373  -6.246  40.846  1.00 25.38           C
ATOM    382  O   TRP A  44     -21.287  -6.487  40.304  1.00 25.44           O
ATOM    383  N   ARG A  45     -22.877  -7.001  41.799  1.00 26.51           N
ATOM    384  CA  ARG A  45     -22.161  -8.169  42.248  1.00 26.03           C
ATOM    385  CB  ARG A  45     -22.960  -8.799  43.367  1.00 23.78           C
ATOM    386  CG  ARG A  45     -22.155  -9.784  44.160  1.00 24.32           C
ATOM    387  CD  ARG A  45     -23.029 -10.722  44.967  1.00 25.84           C
ATOM    388  NE  ARG A  45     -22.252 -11.379  46.013  1.00 31.33           N
ATOM    389  CZ  ARG A  45     -21.876 -12.647  45.982  1.00 30.94           C
ATOM    390  NH1 ARG A  45     -21.165 -13.133  46.987  1.00 30.36           N
ATOM    391  NH2 ARG A  45     -22.228 -13.415  44.957  1.00 32.39           N
ATOM    392  C   ARG A  45     -21.976  -9.145  41.068  1.00 24.67           C
ATOM    393  O   ARG A  45     -20.892  -9.674  40.848  1.00 22.58           O
ATOM    394  N   ALA A  46     -23.027  -9.356  40.283  1.00 25.17           N
ATOM    395  CA  ALA A  46     -22.936 -10.339  39.207  1.00 24.71           C
ATOM    396  CB  ALA A  46     -24.298 -10.704  38.633  1.00 21.40           C
ATOM    397  C   ALA A  46     -21.992  -9.825  38.127  1.00 23.86           C
ATOM    398  O   ALA A  46     -21.226 -10.601  37.556  1.00 24.02           O
ATOM    399  N   GLU A  47     -22.029  -8.515  37.867  1.00 26.15           N
ATOM    400  CA  GLU A  47     -21.094  -7.939  36.890  1.00 25.91           C
ATOM    401  CB  GLU A  47     -21.445  -6.499  36.546  1.00 32.21           C
ATOM    402  CG  GLU A  47     -22.828  -6.343  35.903  1.00 44.44           C
ATOM    403  CD  GLU A  47     -22.860  -6.707  34.429  1.00 49.22           C
ATOM    404  OE1 GLU A  47     -22.552  -7.878  34.106  1.00 52.33           O
ATOM    405  OE2 GLU A  47     -23.196  -5.817  33.595  1.00 56.56           O
ATOM    406  C   GLU A  47     -19.633  -8.049  37.324  1.00 24.35           C
ATOM    407  O   GLU A  47     -18.767  -8.324  36.496  1.00 25.59           O
ATOM    408  N   SER A  48     -19.344  -7.783  38.601  1.00 21.64           N
ATOM    409  CA  SER A  48     -18.017  -8.009  39.082  1.00 20.79           C
ATOM    410  CB  SER A  48     -17.974  -7.694  40.567  1.00 20.33           C
ATOM    411  OG  SER A  48     -16.638  -7.788  41.022  1.00 24.51           O
ATOM    412  C   SER A  48     -17.552  -9.431  38.799  1.00 21.54           C
ATOM    413  O   SER A  48     -16.434  -9.652  38.307  1.00 23.80           O
ATOM    414  N   ILE A  49     -18.410 -10.413  39.084  1.00 22.55           N
ATOM    415  CA  ILE A  49     -18.085 -11.828  38.834  1.00 25.84           C
ATOM    416  CB  ILE A  49     -19.084 -12.756  39.578  1.00 25.99           C
ATOM    417  CG1 ILE A  49     -18.951 -12.530  41.121  1.00 26.02           C
ATOM    418  CD1 ILE A  49     -19.987 -13.279  41.943  1.00 22.42           C
ATOM    419  CG2 ILE A  49     -18.925 -14.223  39.186  1.00 21.13           C
ATOM    420  C   ILE A  49     -17.883 -12.170  37.325  1.00 29.32           C
ATOM    421  O   ILE A  49     -16.972 -12.937  36.973  1.00 29.70           O
ATOM    422  N   GLU A  50     -18.664 -11.571  36.421  1.00 28.42           N
ATOM    423  CA  GLU A  50     -18.347 -11.678  34.979  1.00 26.94           C
ATOM    424  CB  GLU A  50     -19.396 -10.988  34.136  1.00 31.57           C
ATOM    425  CG  GLU A  50     -20.679 -11.814  34.049  1.00 42.27           C
ATOM    426  CD  GLU A  50     -21.851 -11.082  33.377  1.00 45.25           C
ATOM    427  OE1 GLU A  50     -21.601 -10.294  32.433  1.00 41.94           O
ATOM    428  OE2 GLU A  50     -23.026 -11.317  33.792  1.00 48.51           O
ATOM    429  C   GLU A  50     -16.956 -11.104  34.680  1.00 26.22           C
ATOM    430  O   GLU A  50     -16.202 -11.675  33.878  1.00 25.62           O
ATOM    431  N   GLU A  51     -16.574 -10.010  35.330  1.00 21.80           N
ATOM    432  CA  GLU A  51     -15.199  -9.506  35.095  1.00 23.49           C
ATOM    433  CB  GLU A  51     -14.955  -8.073  35.615  1.00 21.94           C
ATOM    434  CG  GLU A  51     -16.069  -7.094  35.303  1.00 25.26           C
ATOM    435  CD  GLU A  51     -16.242  -6.761  33.812  1.00 28.23           C
ATOM    436  OE1 GLU A  51     -16.895  -5.759  33.501  1.00 28.15           O
ATOM    437  OE2 GLU A  51     -15.742  -7.459  32.928  1.00 29.64           O
ATOM    438  C   GLU A  51     -14.129 -10.431  35.651  1.00 20.84           C
ATOM    439  O   GLU A  51     -13.002 -10.507  35.091  1.00 23.08           O
ATOM    440  N   MET A  52     -14.456 -11.152  36.719  1.00 19.55           N
ATOM    441  CA  MET A  52     -13.491 -12.081  37.295  1.00 19.73           C
ATOM    442  CB  MET A  52     -13.967 -12.671  38.596  1.00 19.66           C
ATOM    443  CG  MET A  52     -14.034 -11.627  39.714  1.00 21.74           C
ATOM    444  SD  MET A  52     -14.948 -12.366  41.091  1.00 20.94           S
ATOM    445  CE  MET A  52     -15.591 -10.925  41.985  1.00 19.58           C
ATOM    446  C   MET A  52     -13.143 -13.182  36.302  1.00 21.58           C
ATOM    447  O   MET A  52     -11.958 -13.537  36.165  1.00 23.78           O
ATOM    448  N   ALA A  53     -14.157 -13.671  35.596  1.00 20.18           N
ATOM    449  CA  ALA A  53     -14.022 -14.682  34.540  1.00 22.85           C
ATOM    450  CB  ALA A  53     -15.435 -15.239  34.099  1.00 18.91           C
ATOM    451  C   ALA A  53     -13.180 -14.101  33.356  1.00 23.33           C
ATOM    452  O   ALA A  53     -12.289 -14.796  32.807  1.00 26.68           O
ATOM    453  N   HIS A  54     -13.405 -12.830  32.992  1.00 23.23           N
ATOM    454  CA  HIS A  54     -12.478 -12.164  32.041  1.00 22.62           C
ATOM    455  CB  HIS A  54     -12.899 -10.736  31.725  1.00 23.31           C
ATOM    456  CG  HIS A  54     -14.211 -10.636  31.007  1.00 24.96           C
ATOM    457  ND1 HIS A  54     -14.898  -9.436  30.851  1.00 23.49           N
ATOM    458  CE1 HIS A  54     -16.028  -9.672  30.182  1.00 23.41           C
ATOM    459  NE2 HIS A  54     -16.094 -11.009  29.911  1.00 23.84           N
ATOM    460  CD2 HIS A  54     -14.994 -11.623  30.417  1.00 22.70           C
ATOM    461  C   HIS A  54     -11.040 -12.146  32.496  1.00 23.20           C
ATOM    462  O   HIS A  54     -10.173 -12.506  31.727  1.00 23.92           O
ATOM    463  N   ALA A  55     -10.774 -11.743  33.748  1.00 23.31           N
ATOM    464  CA  ALA A  55      -9.407 -11.658  34.275  1.00 22.86           C
ATOM    465  CB  ALA A  55      -9.382 -11.184  35.753  1.00 17.35           C
ATOM    466  C   ALA A  55      -8.761 -13.048  34.126  1.00 26.56           C
ATOM    467  O   ALA A  55      -7.634 -13.184  33.573  1.00 27.27           O
ATOM    468  N   ASP A  56      -9.507 -14.071  34.554  1.00 23.75           N
ATOM    469  CA  ASP A  56      -9.020 -15.417  34.478  1.00 24.40           C
ATOM    470  CB  ASP A  56     -10.033 -16.383  35.117  1.00 22.52           C
ATOM    471  CG  ASP A  56      -9.482 -17.805  35.152  1.00 25.51           C
ATOM    472  OD1 ASP A  56      -8.322 -18.024  35.550  1.00 29.46           O
ATOM    473  OD2 ASP A  56     -10.159 -18.731  34.741  1.00 29.13           O
ATOM    474  C   ASP A  56      -8.677 -15.865  33.009  1.00 24.00           C
ATOM    475  O   ASP A  56      -7.687 -16.545  32.788  1.00 23.27           O
ATOM    476  N   LYS A  57      -9.493 -15.498  32.022  1.00 22.97           N
ATOM    477  CA  LYS A  57      -9.137 -15.825  30.615  1.00 26.23           C
ATOM    478  CB  LYS A  57     -10.232 -15.398  29.613  1.00 26.45           C
ATOM    479  CG  LYS A  57     -11.468 -16.335  29.606  1.00 28.79           C
ATOM    480  CD  LYS A  57     -12.602 -15.718  28.794  1.00 31.58           C
ATOM    481  CE  LYS A  57     -13.900 -16.530  28.986  1.00 37.88           C
ATOM    482  NZ  LYS A  57     -13.910 -17.643  28.008  1.00 36.69           N
ATOM    483  C   LYS A  57      -7.810 -15.225  30.201  1.00 25.37           C
ATOM    484  O   LYS A  57      -7.018 -15.914  29.553  1.00 27.19           O
ATOM    485  N   PHE A  58      -7.554 -13.967  30.587  1.00 23.45           N
ATOM    486  CA  PHE A  58      -6.270 -13.373  30.315  1.00 24.35           C
ATOM    487  CB  PHE A  58      -6.238 -11.929  30.701  1.00 21.48           C
ATOM    488  CG  PHE A  58      -7.003 -11.043  29.766  1.00 25.10           C
ATOM    489  CD1 PHE A  58      -6.690 -11.011  28.425  1.00 24.59           C
ATOM    490  CE1 PHE A  58      -7.372 -10.182  27.540  1.00 24.80           C
ATOM    491  CZ  PHE A  58      -8.354  -9.331  28.041  1.00 28.20           C
ATOM    492  CE2 PHE A  58      -8.680  -9.346  29.407  1.00 25.72           C
ATOM    493  CD2 PHE A  58      -7.995 -10.172  30.258  1.00 24.34           C
ATOM    494  C   PHE A  58      -5.136 -14.089  31.061  1.00 25.62           C
ATOM    495  O   PHE A  58      -4.100 -14.318  30.479  1.00 25.66           O
ATOM    496  N   VAL A  59      -5.318 -14.448  32.333  1.00 24.95           N
ATOM    497  CA  VAL A  59      -4.249 -15.151  32.994  1.00 24.58           C
ATOM    498  CB  VAL A  59      -4.572 -15.463  34.462  1.00 25.46           C
ATOM    499  CG1 VAL A  59      -3.380 -16.189  35.092  1.00 22.40           C
ATOM    500  CG2 VAL A  59      -4.923 -14.170  35.233  1.00 21.75           C
ATOM    501  C   VAL A  59      -3.886 -16.431  32.248  1.00 25.49           C
ATOM    502  O   VAL A  59      -2.721 -16.679  32.029  1.00 24.32           O
ATOM    503  N   GLU A  60      -4.883 -17.201  31.799  1.00 27.00           N
ATOM    504  CA  GLU A  60      -4.668 -18.512  31.140  1.00 26.15           C
ATOM    505  CB  GLU A  60      -6.026 -19.247  30.975  1.00 28.95           C
ATOM    506  CG  GLU A  60      -6.070 -20.476  30.047  1.00 40.32           C
ATOM    507  CD  GLU A  60      -7.417 -21.263  30.104  1.00 53.31           C
ATOM    508  OE1 GLU A  60      -8.501 -20.639  30.393  1.00 49.60           O
ATOM    509  OE2 GLU A  60      -7.405 -22.510  29.825  1.00 56.13           O
ATOM    510  C   GLU A  60      -3.947 -18.365  29.798  1.00 26.79           C
ATOM    511  O   GLU A  60      -3.046 -19.126  29.494  1.00 28.98           O
ATOM    512  N   ARG A  61      -4.376 -17.416  28.985  1.00 24.04           N
ATOM    513  CA  ARG A  61      -3.823 -17.222  27.661  1.00 25.71           C
ATOM    514  CB  ARG A  61      -4.679 -16.218  26.904  1.00 24.09           C
ATOM    515  CG  ARG A  61      -4.257 -15.962  25.495  1.00 23.78           C
ATOM    516  CD  ARG A  61      -4.850 -17.013  24.589  1.00 26.32           C
ATOM    517  NE  ARG A  61      -4.195 -16.892  23.300  1.00 25.29           N
ATOM    518  CZ  ARG A  61      -3.952 -17.901  22.467  1.00 25.30           C
ATOM    519  NH1 ARG A  61      -4.325 -19.148  22.757  1.00 25.91           N
ATOM    520  NH2 ARG A  61      -3.319 -17.661  21.323  1.00 23.87           N
ATOM    521  C   ARG A  61      -2.366 -16.717  27.777  1.00 27.60           C
ATOM    522  O   ARG A  61      -1.487 -17.235  27.115  1.00 27.22           O
ATOM    523  N   ILE A  62      -2.119 -15.727  28.636  1.00 28.20           N
ATOM    524  CA  ILE A  62      -0.748 -15.308  28.905  1.00 29.06           C
ATOM    525  CB  ILE A  62      -0.691 -14.232  30.015  1.00 28.26           C
ATOM    526  CG1 ILE A  62      -1.298 -12.928  29.492  1.00 27.31           C
ATOM    527  CD1 ILE A  62      -1.807 -12.005  30.573  1.00 25.34           C
ATOM    528  CG2 ILE A  62       0.752 -14.041  30.456  1.00 27.38           C
ATOM    529  C   ILE A  62       0.177 -16.500  29.265  1.00 28.42           C
ATOM    530  O   ILE A  62       1.277 -16.612  28.738  1.00 26.67           O
ATOM    531  N   LEU A  63      -0.258 -17.408  30.140  1.00 27.71           N
ATOM    532  CA  LEU A  63       0.635 -18.532  30.488  1.00 25.81           C
ATOM    533  CB  LEU A  63       0.151 -19.247  31.731  1.00 23.78           C
ATOM    534  CG  LEU A  63       0.314 -18.388  33.017  1.00 23.31           C
ATOM    535  CD1 LEU A  63      -0.625 -18.939  34.099  1.00 21.32           C
ATOM    536  CD2 LEU A  63       1.781 -18.305  33.517  1.00 19.50           C
ATOM    537  C   LEU A  63       0.833 -19.500  29.334  1.00 24.36           C
ATOM    538  O   LEU A  63       1.930 -20.032  29.151  1.00 22.45           O
ATOM    539  N   PHE A  64      -0.201 -19.706  28.536  1.00 22.15           N
ATOM    540  CA  PHE A  64      -0.087 -20.621  27.426  1.00 24.65           C
ATOM    541  CB  PHE A  64      -1.446 -20.799  26.700  1.00 26.51           C
ATOM    542  CG  PHE A  64      -1.324 -21.381  25.299  1.00 27.47           C
ATOM    543  CD1 PHE A  64      -0.788 -22.664  25.096  1.00 28.65           C
ATOM    544  CE1 PHE A  64      -0.650 -23.209  23.824  1.00 25.76           C
ATOM    545  CZ  PHE A  64      -1.049 -22.457  22.727  1.00 26.90           C
ATOM    546  CE2 PHE A  64      -1.587 -21.173  22.907  1.00 27.68           C
ATOM    547  CD2 PHE A  64      -1.728 -20.651  24.188  1.00 27.39           C
ATOM    548  C   PHE A  64       1.012 -20.049  26.507  1.00 28.11           C
ATOM    549  O   PHE A  64       1.859 -20.801  26.036  1.00 29.09           O
ATOM    550  N   LEU A  65       1.001 -18.726  26.273  1.00 24.32           N
ATOM    551  CA  LEU A  65       2.003 -18.075  25.415  1.00 24.64           C
ATOM    552  CB  LEU A  65       1.458 -16.770  24.829  1.00 20.69           C
ATOM    553  CG  LEU A  65       0.119 -16.871  24.097  1.00 20.90           C
ATOM    554  CD1 LEU A  65      -0.513 -15.522  23.816  1.00 19.49           C
ATOM    555  CD2 LEU A  65       0.268 -17.690  22.833  1.00 19.06           C
ATOM    556  C   LEU A  65       3.327 -17.799  26.129  1.00 26.40           C
ATOM    557  O   LEU A  65       4.146 -17.066  25.621  1.00 25.85           O
ATOM    558  N   GLU A  66       3.515 -18.385  27.308  1.00 27.47           N
ATOM    559  CA  GLU A  66       4.769 -18.326  28.045  1.00 31.18           C
ATOM    560  CB  GLU A  66       5.879 -19.054  27.276  1.00 32.56           C
ATOM    561  CG  GLU A  66       5.596 -20.545  27.177  1.00 38.14           C
ATOM    562  CD  GLU A  66       6.521 -21.259  26.207  1.00 43.48           C
ATOM    563  OE1 GLU A  66       7.740 -21.030  26.268  1.00 46.87           O
ATOM    564  OE2 GLU A  66       6.031 -22.059  25.388  1.00 42.64           O
ATOM    565  C   GLU A  66       5.190 -16.932  28.511  1.00 32.16           C
ATOM    566  O   GLU A  66       6.355 -16.653  28.689  1.00 32.33           O
ATOM    567  N   GLY A  67       4.238 -16.080  28.804  1.00 32.62           N
ATOM    568  CA  GLY A  67       4.561 -14.833  29.438  1.00 32.52           C
ATOM    569  C   GLY A  67       4.232 -14.838  30.929  1.00 31.12           C
ATOM    570  O   GLY A  67       3.780 -15.843  31.477  1.00 29.48           O
ATOM    571  N   LEU A  68       4.442 -13.685  31.567  1.00 29.41           N
ATOM    572  CA  LEU A  68       4.294 -13.521  33.002  1.00 30.53           C
ATOM    573  CB  LEU A  68       5.526 -12.816  33.566  1.00 32.91           C
ATOM    574  CG  LEU A  68       6.845 -13.624  33.437  1.00 41.76           C
ATOM    575  CD1 LEU A  68       8.043 -12.798  33.921  1.00 36.42           C
ATOM    576  CD2 LEU A  68       6.761 -14.947  34.191  1.00 31.96           C
ATOM    577  C   LEU A  68       3.052 -12.660  33.215  1.00 30.07           C
ATOM    578  O   LEU A  68       3.109 -11.471  32.932  1.00 30.47           O
ATOM    579  N   PRO A  69       1.902 -13.264  33.619  1.00 27.42           N
ATOM    580  CA  PRO A  69       0.766 -12.422  34.026  1.00 24.72           C
ATOM    581  CB  PRO A  69      -0.243 -13.437  34.572  1.00 24.42           C
ATOM    582  CG  PRO A  69       0.074 -14.716  33.849  1.00 24.87           C
ATOM    583  CD  PRO A  69       1.597 -14.705  33.804  1.00 27.29           C
ATOM    584  C   PRO A  69       1.175 -11.541  35.157  1.00 24.37           C
ATOM    585  O   PRO A  69       1.881 -11.984  36.120  1.00 23.98           O
ATOM    586  N   ASN A  70       0.730 -10.299  35.074  1.00 23.94           N
ATOM    587  CA  ASN A  70       1.093  -9.325  36.082  1.00 24.74           C
ATOM    588  CB  ASN A  70       1.764  -8.132  35.390  1.00 24.28           C
ATOM    589  CG  ASN A  70       2.094  -7.040  36.342  1.00 26.39           C
ATOM    590  OD1 ASN A  70       2.010  -7.195  37.576  1.00 28.34           O
ATOM    591  ND2 ASN A  70       2.421  -5.901  35.794  1.00 23.81           N
ATOM    592  C   ASN A  70      -0.181  -8.900  36.790  1.00 25.60           C
ATOM    593  O   ASN A  70      -0.997  -8.147  36.205  1.00 24.22           O
ATOM    594  N   LEU A  71      -0.382  -9.390  38.021  1.00 26.46           N
ATOM    595  CA  LEU A  71      -1.585  -9.004  38.806  1.00 24.26           C
ATOM    596  CB  LEU A  71      -2.312 -10.228  39.420  1.00 23.80           C
ATOM    597  CG  LEU A  71      -2.963 -11.322  38.484  1.00 22.49           C
ATOM    598  CD1 LEU A  71      -1.976 -12.220  37.751  1.00 22.72           C
ATOM    599  CD2 LEU A  71      -3.879 -12.273  39.194  1.00 22.52           C
ATOM    600  C   LEU A  71      -1.316  -7.910  39.825  1.00 28.65           C
ATOM    601  O   LEU A  71      -2.210  -7.578  40.624  1.00 31.71           O
ATOM    602  N   GLN A  72      -0.120  -7.306  39.781  1.00 26.68           N
ATOM    603  CA  GLN A  72       0.340  -6.461  40.873  1.00 25.84           C
ATOM    604  CB  GLN A  72       1.831  -6.098  40.699  1.00 26.67           C
ATOM    605  CG  GLN A  72       2.504  -5.341  41.861  1.00 24.33           C
ATOM    606  CD  GLN A  72       2.495  -6.155  43.136  1.00 27.74           C
ATOM    607  OE1 GLN A  72       3.221  -7.109  43.253  1.00 26.95           O
ATOM    608  NE2 GLN A  72       1.664  -5.769  44.104  1.00 27.08           N
ATOM    609  C   GLN A  72      -0.475  -5.201  40.935  1.00 29.98           C
ATOM    610  O   GLN A  72      -0.738  -4.693  42.014  1.00 33.74           O
ATOM    611  N   THR A  73      -0.854  -4.657  39.779  1.00 32.08           N
ATOM    612  CA  THR A  73      -1.406  -3.322  39.789  1.00 32.51           C
ATOM    613  CB  THR A  73      -0.330  -2.275  39.332  1.00 39.83           C
ATOM    614  OG1 THR A  73      -0.071  -2.437  37.921  1.00 40.60           O
ATOM    615  CG2 THR A  73       1.035  -2.345  40.172  1.00 35.64           C
ATOM    616  C   THR A  73      -2.730  -3.173  38.955  1.00 30.47           C
ATOM    617  O   THR A  73      -2.985  -3.916  37.967  1.00 27.47           O
ATOM    618  N   LEU A  74      -3.538  -2.204  39.390  1.00 25.00           N
ATOM    619  CA  LEU A  74      -4.773  -1.827  38.805  1.00 24.02           C
ATOM    620  CB  LEU A  74      -5.852  -1.758  39.908  1.00 24.62           C
ATOM    621  CG  LEU A  74      -6.685  -3.002  40.236  1.00 24.46           C
ATOM    622  CD1 LEU A  74      -5.754  -4.095  40.700  1.00 23.18           C
ATOM    623  CD2 LEU A  74      -7.690  -2.669  41.353  1.00 22.16           C
ATOM    624  C   LEU A  74      -4.626  -0.428  38.121  1.00 27.29           C
ATOM    625  O   LEU A  74      -3.749   0.353  38.476  1.00 25.66           O
ATOM    626  N   ASP A  75      -5.474  -0.139  37.120  1.00 26.65           N
ATOM    627  CA  ASP A  75      -5.618   1.203  36.595  1.00 30.38           C
ATOM    628  CB  ASP A  75      -6.452   1.180  35.303  1.00 33.39           C
ATOM    629  CG  ASP A  75      -5.698   0.571  34.122  1.00 39.79           C
ATOM    630  OD1 ASP A  75      -4.456   0.772  34.061  1.00 39.53           O
ATOM    631  OD2 ASP A  75      -6.341  -0.141  33.278  1.00 41.13           O
ATOM    632  C   ASP A  75      -6.352   2.045  37.677  1.00 32.84           C
ATOM    633  O   ASP A  75      -6.862   1.494  38.667  1.00 31.22           O
ATOM    634  N   PRO A  76      -6.417   3.372  37.506  1.00 34.44           N
ATOM    635  CA  PRO A  76      -7.102   4.095  38.632  1.00 33.12           C
ATOM    636  CB  PRO A  76      -6.854   5.591  38.298  1.00 32.56           C
ATOM    637  CG  PRO A  76      -5.623   5.559  37.412  1.00 34.36           C
ATOM    638  CD  PRO A  76      -5.747   4.303  36.562  1.00 32.58           C
ATOM    639  C   PRO A  76      -8.606   3.797  38.840  1.00 31.29           C
ATOM    640  O   PRO A  76      -9.411   3.788  37.882  1.00 28.83           O
ATOM    641  N   LEU A  77      -8.990   3.557  40.087  1.00 28.84           N
ATOM    642  CA  LEU A  77     -10.406   3.299  40.377  1.00 31.66           C
ATOM    643  CB  LEU A  77     -10.553   2.617  41.716  1.00 25.84           C
ATOM    644  CG  LEU A  77      -9.938   1.224  41.764  1.00 28.65           C
ATOM    645  CD1 LEU A  77     -10.795   0.233  41.016  1.00 27.01           C
ATOM    646  CD2 LEU A  77      -9.842   0.770  43.221  1.00 27.99           C
ATOM    647  C   LEU A  77     -11.206   4.608  40.325  1.00 32.09           C
ATOM    648  O   LEU A  77     -10.698   5.642  40.683  1.00 30.49           O
ATOM    649  N   ARG A  78     -12.439   4.573  39.839  1.00 36.04           N
ATOM    650  CA  ARG A  78     -13.282   5.761  39.818  1.00 34.07           C
ATOM    651  CB  ARG A  78     -13.842   5.982  38.436  1.00 34.59           C
ATOM    652  CG  ARG A  78     -12.938   6.609  37.407  1.00 39.81           C
ATOM    653  CD  ARG A  78     -13.492   6.248  36.026  1.00 38.46           C
ATOM    654  NE  ARG A  78     -12.812   6.943  34.917  1.00 36.93           N
ATOM    655  CZ  ARG A  78     -12.089   6.341  33.976  1.00 37.52           C
ATOM    656  NH1 ARG A  78     -11.890   5.006  33.973  1.00 33.34           N
ATOM    657  NH2 ARG A  78     -11.534   7.088  33.030  1.00 35.66           N
ATOM    658  C   ARG A  78     -14.402   5.336  40.713  1.00 36.66           C
ATOM    659  O   ARG A  78     -15.101   4.354  40.412  1.00 39.03           O
ATOM    660  N   ILE A  79     -14.567   6.014  41.835  1.00 34.95           N
ATOM    661  CA  ILE A  79     -15.562   5.564  42.797  1.00 36.55           C
ATOM    662  CB  ILE A  79     -14.847   5.282  44.096  1.00 35.96           C
ATOM    663  CG1 ILE A  79     -13.869   4.126  43.842  1.00 37.71           C
ATOM    664  CD1 ILE A  79     -12.621   4.265  44.716  1.00 51.86           C
ATOM    665  CG2 ILE A  79     -15.845   4.974  45.238  1.00 32.16           C
ATOM    666  C   ILE A  79     -16.726   6.567  42.966  1.00 33.41           C
ATOM    667  O   ILE A  79     -16.532   7.649  43.409  1.00 31.85           O
ATOM    668  N   GLY A  80     -17.937   6.226  42.592  1.00 33.89           N
ATOM    669  CA  GLY A  80     -18.989   7.235  42.673  1.00 34.87           C
ATOM    670  C   GLY A  80     -19.503   7.418  44.080  1.00 34.59           C
ATOM    671  O   GLY A  80     -19.489   6.463  44.849  1.00 40.77           O
ATOM    672  N   GLN A  81     -19.993   8.612  44.414  1.00 35.12           N
ATOM    673  CA  GLN A  81     -20.623   8.862  45.719  1.00 34.12           C
ATOM    674  CB  GLN A  81     -20.058  10.097  46.428  1.00 42.02           C
ATOM    675  CG  GLN A  81     -18.520  10.221  46.520  1.00 52.04           C
ATOM    676  CD  GLN A  81     -18.024  11.691  46.211  1.00 64.17           C
ATOM    677  OE1 GLN A  81     -18.088  12.608  47.067  1.00 52.58           O
ATOM    678  NE2 GLN A  81     -17.541  11.908  44.970  1.00 58.09           N
ATOM    679  C   GLN A  81     -22.139   9.012  45.574  1.00 33.80           C
ATOM    680  O   GLN A  81     -22.811   9.300  46.550  1.00 29.26           O
ATOM    681  N   THR A  82     -22.697   8.824  44.368  1.00 29.92           N
ATOM    682  CA  THR A  82     -24.171   8.705  44.253  1.00 26.64           C
ATOM    683  CB  THR A  82     -24.844   9.999  43.721  1.00 28.01           C
ATOM    684  OG1 THR A  82     -24.505  10.174  42.337  1.00 36.14           O
ATOM    685  CG2 THR A  82     -24.400  11.312  44.516  1.00 26.61           C
ATOM    686  C   THR A  82     -24.418   7.564  43.265  1.00 26.93           C
ATOM    687  O   THR A  82     -23.476   7.131  42.520  1.00 27.21           O
ATOM    688  N   VAL A  83     -25.662   7.081  43.220  1.00 24.63           N
ATOM    689  CA  VAL A  83     -26.053   6.125  42.214  1.00 23.79           C
ATOM    690  CB  VAL A  83     -27.544   5.744  42.305  1.00 24.54           C
ATOM    691  CG1 VAL A  83     -27.917   4.813  41.174  1.00 19.12           C
ATOM    692  CG2 VAL A  83     -27.882   5.141  43.677  1.00 23.09           C
ATOM    693  C   VAL A  83     -25.708   6.641  40.818  1.00 24.98           C
ATOM    694  O   VAL A  83     -25.200   5.867  40.023  1.00 24.66           O
ATOM    695  N   LYS A  84     -25.921   7.933  40.514  1.00 25.30           N
ATOM    696  CA  LYS A  84     -25.584   8.389  39.138  1.00 25.59           C
ATOM    697  CB  LYS A  84     -26.074   9.796  38.867  1.00 23.88           C
ATOM    698  CG  LYS A  84     -25.975  10.142  37.409  1.00 26.18           C
ATOM    699  CD  LYS A  84     -26.578  11.527  37.153  1.00 28.89           C
ATOM    700  CE  LYS A  84     -26.345  11.940  35.710  1.00 28.87           C
ATOM    701  NZ  LYS A  84     -26.812  13.341  35.625  1.00 32.06           N
ATOM    702  C   LYS A  84     -24.081   8.337  38.869  1.00 25.42           C
ATOM    703  O   LYS A  84     -23.643   7.935  37.789  1.00 27.06           O
ATOM    704  N   GLU A  85     -23.297   8.687  39.882  1.00 25.51           N
ATOM    705  CA  GLU A  85     -21.860   8.741  39.705  1.00 25.57           C
ATOM    706  CB  GLU A  85     -21.275   9.455  40.899  1.00 27.59           C
ATOM    707  CG  GLU A  85     -21.377  10.974  40.866  1.00 30.00           C
ATOM    708  CD  GLU A  85     -20.624  11.620  42.049  1.00 34.83           C
ATOM    709  OE1 GLU A  85     -19.813  10.963  42.759  1.00 37.03           O
ATOM    710  OE2 GLU A  85     -20.837  12.807  42.292  1.00 38.44           O
ATOM    711  C   GLU A  85     -21.236   7.332  39.560  1.00 26.89           C
ATOM    712  O   GLU A  85     -20.210   7.128  38.868  1.00 24.87           O
ATOM    713  N   VAL A  86     -21.871   6.354  40.215  1.00 27.94           N
ATOM    714  CA  VAL A  86     -21.468   4.945  40.085  1.00 26.39           C
ATOM    715  CB  VAL A  86     -22.293   4.034  41.046  1.00 25.06           C
ATOM    716  CG1 VAL A  86     -22.220   2.539  40.636  1.00 23.37           C
ATOM    717  CG2 VAL A  86     -21.872   4.290  42.488  1.00 23.86           C
ATOM    718  C   VAL A  86     -21.685   4.540  38.624  1.00 27.10           C
ATOM    719  O   VAL A  86     -20.829   3.917  38.011  1.00 29.13           O
ATOM    720  N   LEU A  87     -22.842   4.895  38.072  1.00 27.13           N
ATOM    721  CA  LEU A  87     -23.179   4.488  36.707  1.00 26.11           C
ATOM    722  CB  LEU A  87     -24.567   4.973  36.302  1.00 26.41           C
ATOM    723  CG  LEU A  87     -25.785   4.360  36.954  1.00 30.97           C
ATOM    724  CD1 LEU A  87     -27.054   5.007  36.358  1.00 29.51           C
ATOM    725  CD2 LEU A  87     -25.709   2.871  36.693  1.00 27.83           C
ATOM    726  C   LEU A  87     -22.155   5.095  35.748  1.00 28.14           C
ATOM    727  O   LEU A  87     -21.706   4.398  34.842  1.00 28.49           O
ATOM    728  N   GLU A  88     -21.808   6.374  35.972  1.00 27.84           N
ATOM    729  CA  GLU A  88     -20.890   7.157  35.124  1.00 30.89           C
ATOM    730  CB  GLU A  88     -20.938   8.634  35.536  1.00 29.83           C
ATOM    731  CG  GLU A  88     -22.236   9.265  35.019  1.00 38.99           C
ATOM    732  CD  GLU A  88     -22.500  10.701  35.521  1.00 50.23           C
ATOM    733  OE1 GLU A  88     -22.335  11.000  36.765  1.00 45.86           O
ATOM    734  OE2 GLU A  88     -22.915  11.523  34.644  1.00 44.55           O
ATOM    735  C   GLU A  88     -19.436   6.650  35.175  1.00 31.45           C
ATOM    736  O   GLU A  88     -18.767   6.536  34.115  1.00 30.15           O
ATOM    737  N   SER A  89     -18.977   6.363  36.400  1.00 27.46           N
ATOM    738  CA  SER A  89     -17.676   5.775  36.652  1.00 28.34           C
ATOM    739  CB  SER A  89     -17.472   5.557  38.161  1.00 27.90           C
ATOM    740  OG  SER A  89     -17.552   6.790  38.836  1.00 33.16           O
ATOM    741  C   SER A  89     -17.524   4.432  35.963  1.00 24.98           C
ATOM    742  O   SER A  89     -16.545   4.211  35.297  1.00 24.98           O
ATOM    743  N   ASP A  90     -18.486   3.539  36.143  1.00 23.46           N
ATOM    744  CA  ASP A  90     -18.383   2.228  35.546  1.00 26.00           C
ATOM    745  CB  ASP A  90     -19.482   1.316  36.106  1.00 29.18           C
ATOM    746  CG  ASP A  90     -19.188   0.891  37.554  1.00 32.08           C
ATOM    747  OD1 ASP A  90     -20.123   0.591  38.302  1.00 36.19           O
ATOM    748  OD2 ASP A  90     -18.000   0.822  37.949  1.00 35.55           O
ATOM    749  C   ASP A  90     -18.422   2.374  34.032  1.00 27.17           C
ATOM    750  O   ASP A  90     -17.677   1.701  33.337  1.00 28.49           O
ATOM    751  N   LEU A  91     -19.251   3.288  33.523  1.00 26.71           N
ATOM    752  CA  LEU A  91     -19.366   3.459  32.069  1.00 29.50           C
ATOM    753  CB  LEU A  91     -20.501   4.435  31.719  1.00 26.14           C
ATOM    754  CG  LEU A  91     -20.676   4.757  30.219  1.00 28.66           C
ATOM    755  CD1 LEU A  91     -20.892   3.549  29.334  1.00 25.82           C
ATOM    756  CD2 LEU A  91     -21.789   5.775  29.959  1.00 28.29           C
ATOM    757  C   LEU A  91     -18.009   3.925  31.437  1.00 28.58           C
ATOM    758  O   LEU A  91     -17.528   3.347  30.450  1.00 26.16           O
ATOM    759  N   ALA A  92     -17.394   4.922  32.071  1.00 25.36           N
ATOM    760  CA  ALA A  92     -16.161   5.481  31.591  1.00 25.03           C
ATOM    761  CB  ALA A  92     -15.707   6.674  32.465  1.00 22.78           C
ATOM    762  C   ALA A  92     -15.129   4.380  31.519  1.00 26.43           C
ATOM    763  O   ALA A  92     -14.377   4.308  30.541  1.00 29.46           O
ATOM    764  N   ALA A  93     -15.110   3.477  32.488  1.00 24.61           N
ATOM    765  CA  ALA A  93     -14.038   2.461  32.477  1.00 25.97           C
ATOM    766  CB  ALA A  93     -13.813   1.850  33.859  1.00 22.49           C
ATOM    767  C   ALA A  93     -14.305   1.373  31.452  1.00 25.11           C
ATOM    768  O   ALA A  93     -13.357   0.864  30.827  1.00 25.61           O
ATOM    769  N   GLU A  94     -15.579   1.016  31.278  1.00 24.14           N
ATOM    770  CA  GLU A  94     -15.928  -0.006  30.280  1.00 26.99           C
ATOM    771  CB  GLU A  94     -17.377  -0.447  30.404  1.00 29.87           C
ATOM    772  CG  GLU A  94     -17.658  -1.025  31.774  1.00 33.79           C
ATOM    773  CD  GLU A  94     -17.205  -2.468  31.906  1.00 36.09           C
ATOM    774  OE1 GLU A  94     -16.007  -2.831  31.768  1.00 46.24           O
ATOM    775  OE2 GLU A  94     -18.067  -3.275  32.208  1.00 39.40           O
ATOM    776  C   GLU A  94     -15.627   0.455  28.857  1.00 26.97           C
ATOM    777  O   GLU A  94     -15.204  -0.366  28.006  1.00 29.56           O
ATOM    778  N   ARG A  95     -15.780   1.759  28.621  1.00 26.39           N
ATOM    779  CA  ARG A  95     -15.441   2.373  27.306  1.00 28.34           C
ATOM    780  CB  ARG A  95     -15.942   3.812  27.189  1.00 30.45           C
ATOM    781  CG  ARG A  95     -17.439   3.886  26.929  1.00 33.98           C
ATOM    782  CD  ARG A  95     -17.907   5.252  26.422  1.00 45.62           C
ATOM    783  NE  ARG A  95     -17.898   6.196  27.530  1.00 48.56           N
ATOM    784  CZ  ARG A  95     -18.867   7.045  27.895  1.00 45.98           C
ATOM    785  NH1 ARG A  95     -20.015   7.143  27.223  1.00 43.44           N
ATOM    786  NH2 ARG A  95     -18.664   7.800  28.990  1.00 47.55           N
ATOM    787  C   ARG A  95     -13.981   2.273  27.015  1.00 26.11           C
ATOM    788  O   ARG A  95     -13.614   1.955  25.896  1.00 28.87           O
ATOM    789  N   GLU A  96     -13.150   2.522  28.023  1.00 27.03           N
ATOM    790  CA  GLU A  96     -11.715   2.357  27.918  1.00 27.71           C
ATOM    791  CB  GLU A  96     -11.022   2.790  29.199  1.00 33.02           C
ATOM    792  CG  GLU A  96     -10.967   4.303  29.433  1.00 40.55           C
ATOM    793  CD  GLU A  96     -10.395   4.636  30.827  1.00 51.62           C
ATOM    794  OE1 GLU A  96     -10.561   3.823  31.791  1.00 52.18           O
ATOM    795  OE2 GLU A  96      -9.774   5.713  30.983  1.00 47.01           O
ATOM    796  C   GLU A  96     -11.374   0.896  27.724  1.00 28.98           C
ATOM    797  O   GLU A  96     -10.499   0.600  26.930  1.00 29.56           O
ATOM    798  N   ALA A  97     -12.035  -0.025  28.445  1.00 27.32           N
ATOM    799  CA  ALA A  97     -11.766  -1.470  28.266  1.00 24.92           C
ATOM    800  CB  ALA A  97     -12.503  -2.322  29.310  1.00 23.25           C
ATOM    801  C   ALA A  97     -12.145  -1.906  26.833  1.00 25.96           C
ATOM    802  O   ALA A  97     -11.395  -2.641  26.146  1.00 26.70           O
ATOM    803  N   ARG A  98     -13.299  -1.439  26.367  1.00 25.87           N
ATOM    804  CA  ARG A  98     -13.717  -1.746  25.011  1.00 24.98           C
ATOM    805  CB  ARG A  98     -15.031  -1.058  24.683  1.00 25.19           C
ATOM    806  CG  ARG A  98     -15.494  -1.239  23.235  1.00 24.64           C
ATOM    807  CD  ARG A  98     -16.601  -0.235  22.896  1.00 24.28           C
ATOM    808  NE  ARG A  98     -16.792  -0.257  21.453  1.00 27.56           N
ATOM    809  CZ  ARG A  98     -16.099   0.498  20.585  1.00 31.61           C
ATOM    810  NH1 ARG A  98     -15.212   1.407  21.033  1.00 30.47           N
ATOM    811  NH2 ARG A  98     -16.312   0.378  19.273  1.00 25.68           N
ATOM    812  C   ARG A  98     -12.628  -1.320  24.022  1.00 24.47           C
ATOM    813  O   ARG A  98     -12.250  -2.120  23.172  1.00 24.68           O
ATOM    814  N   ALA A  99     -12.106  -0.097  24.152  1.00 22.11           N
ATOM    815  CA  ALA A  99     -11.155   0.448  23.155  1.00 22.09           C
ATOM    816  CB  ALA A  99     -10.889   1.960  23.390  1.00 18.50           C
ATOM    817  C   ALA A  99      -9.839  -0.358  23.191  1.00 24.01           C
ATOM    818  O   ALA A  99      -9.275  -0.725  22.133  1.00 22.60           O
ATOM    819  N   LEU A 100      -9.390  -0.682  24.408  1.00 23.91           N
ATOM    820  CA  LEU A 100      -8.228  -1.539  24.583  1.00 25.93           C
ATOM    821  CB  LEU A 100      -7.926  -1.731  26.070  1.00 25.23           C
ATOM    822  CG  LEU A 100      -6.758  -2.684  26.370  1.00 26.12           C
ATOM    823  CD1 LEU A 100      -5.493  -2.115  25.756  1.00 24.16           C
ATOM    824  CD2 LEU A 100      -6.607  -2.817  27.867  1.00 25.83           C
ATOM    825  C   LEU A 100      -8.421  -2.908  23.874  1.00 25.05           C
ATOM    826  O   LEU A 100      -7.520  -3.388  23.198  1.00 25.34           O
ATOM    827  N   TYR A 101      -9.620  -3.479  23.939  1.00 22.93           N
ATOM    828  CA  TYR A 101      -9.819  -4.774  23.282  1.00 23.14           C
ATOM    829  CB  TYR A 101     -10.988  -5.578  23.891  1.00 23.14           C
ATOM    830  CG  TYR A 101     -10.894  -5.714  25.406  1.00 25.41           C
ATOM    831  CD1 TYR A 101      -9.652  -5.668  26.046  1.00 25.18           C
ATOM    832  CE1 TYR A 101      -9.547  -5.774  27.412  1.00 27.46           C
ATOM    833  CZ  TYR A 101     -10.702  -5.964  28.172  1.00 29.60           C
ATOM    834  OH  TYR A 101     -10.593  -6.074  29.546  1.00 30.51           O
ATOM    835  CE2 TYR A 101     -11.954  -6.016  27.564  1.00 25.56           C
ATOM    836  CD2 TYR A 101     -12.046  -5.902  26.191  1.00 24.51           C
ATOM    837  C   TYR A 101      -9.939  -4.664  21.780  1.00 21.97           C
ATOM    838  O   TYR A 101      -9.490  -5.564  21.041  1.00 21.39           O
ATOM    839  N   GLN A 102     -10.557  -3.582  21.311  1.00 22.28           N
ATOM    840  CA  GLN A 102     -10.552  -3.310  19.880  1.00 23.88           C
ATOM    841  CB  GLN A 102     -11.184  -1.959  19.640  1.00 23.26           C
ATOM    842  CG  GLN A 102     -11.218  -1.545  18.177  1.00 24.82           C
ATOM    843  CD  GLN A 102     -11.887  -0.194  18.075  1.00 26.96           C
ATOM    844  OE1 GLN A 102     -11.413   0.748  18.658  1.00 27.16           O
ATOM    845  NE2 GLN A 102     -13.040  -0.124  17.430  1.00 26.59           N
ATOM    846  C   GLN A 102      -9.090  -3.270  19.376  1.00 26.12           C
ATOM    847  O   GLN A 102      -8.739  -3.872  18.363  1.00 26.56           O
ATOM    848  N   GLU A 103      -8.227  -2.597  20.133  1.00 25.62           N
ATOM    849  CA  GLU A 103      -6.861  -2.454  19.714  1.00 27.00           C
ATOM    850  CB  GLU A 103      -6.209  -1.353  20.510  1.00 31.57           C
ATOM    851  CG  GLU A 103      -5.016  -0.752  19.788  1.00 44.40           C
ATOM    852  CD  GLU A 103      -4.200   0.135  20.714  1.00 49.60           C
ATOM    853  OE1 GLU A 103      -4.802   0.930  21.497  1.00 56.36           O
ATOM    854  OE2 GLU A 103      -2.964  -0.014  20.679  1.00 43.60           O
ATOM    855  C   GLU A 103      -6.093  -3.775  19.840  1.00 25.08           C
ATOM    856  O   GLU A 103      -5.365  -4.103  18.945  1.00 25.37           O
ATOM    857  N   GLY A 104      -6.258  -4.511  20.940  1.00 21.92           N
ATOM    858  CA  GLY A 104      -5.654  -5.833  21.080  1.00 21.64           C
ATOM    859  C   GLY A 104      -6.063  -6.789  19.955  1.00 24.44           C
ATOM    860  O   GLY A 104      -5.232  -7.504  19.427  1.00 26.49           O
ATOM    861  N   ALA A 105      -7.345  -6.805  19.585  1.00 23.29           N
ATOM    862  CA  ALA A 105      -7.838  -7.700  18.534  1.00 24.18           C
ATOM    863  CB  ALA A 105      -9.366  -7.573  18.384  1.00 19.12           C
ATOM    864  C   ALA A 105      -7.130  -7.346  17.211  1.00 24.57           C
ATOM    865  O   ALA A 105      -6.644  -8.230  16.520  1.00 24.95           O
ATOM    866  N   ALA A 106      -7.084  -6.055  16.870  1.00 24.75           N
ATOM    867  CA  ALA A 106      -6.540  -5.625  15.597  1.00 24.38           C
ATOM    868  CB  ALA A 106      -6.778  -4.119  15.388  1.00 27.22           C
ATOM    869  C   ALA A 106      -5.059  -5.967  15.569  1.00 26.06           C
ATOM    870  O   ALA A 106      -4.568  -6.481  14.548  1.00 28.39           O
ATOM    871  N   TYR A 107      -4.361  -5.752  16.694  1.00 23.80           N
ATOM    872  CA  TYR A 107      -2.985  -6.126  16.752  1.00 23.18           C
ATOM    873  CB  TYR A 107      -2.246  -5.579  17.958  1.00 24.49           C
ATOM    874  CG  TYR A 107      -0.753  -5.881  17.765  1.00 24.44           C
ATOM    875  CD1 TYR A 107       0.040  -5.039  16.969  1.00 26.24           C
ATOM    876  CE1 TYR A 107       1.377  -5.323  16.724  1.00 26.45           C
ATOM    877  CZ  TYR A 107       1.956  -6.482  17.254  1.00 27.31           C
ATOM    878  OH  TYR A 107       3.323  -6.746  16.990  1.00 29.56           O
ATOM    879  CE2 TYR A 107       1.183  -7.344  18.040  1.00 25.72           C
ATOM    880  CD2 TYR A 107      -0.164  -7.044  18.287  1.00 23.83           C
ATOM    881  C   TYR A 107      -2.754  -7.635  16.643  1.00 25.32           C
ATOM    882  O   TYR A 107      -1.898  -8.080  15.860  1.00 24.93           O
ATOM    883  N   ALA A 108      -3.515  -8.432  17.402  1.00 25.25           N
ATOM    884  CA  ALA A 108      -3.381  -9.897  17.335  1.00 24.71           C
ATOM    885  CB  ALA A 108      -4.319 -10.563  18.348  1.00 23.62           C
ATOM    886  C   ALA A 108      -3.638 -10.442  15.904  1.00 26.37           C
ATOM    887  O   ALA A 108      -2.924 -11.342  15.417  1.00 28.72           O
ATOM    888  N   ALA A 109      -4.642  -9.879  15.240  1.00 24.79           N
ATOM    889  CA  ALA A 109      -4.986 -10.255  13.878  1.00 26.78           C
ATOM    890  CB  ALA A 109      -6.237  -9.507  13.401  1.00 24.56           C
ATOM    891  C   ALA A 109      -3.811  -9.973  12.949  1.00 27.84           C
ATOM    892  O   ALA A 109      -3.509 -10.802  12.147  1.00 26.45           O
ATOM    893  N   SER A 110      -3.158  -8.818  13.088  1.00 27.93           N
ATOM    894  CA  SER A 110      -2.059  -8.420  12.197  1.00 27.48           C
ATOM    895  CB  SER A 110      -1.641  -6.956  12.445  1.00 26.67           C
ATOM    896  OG  SER A 110      -0.748  -6.865  13.570  1.00 26.26           O
ATOM    897  C   SER A 110      -0.837  -9.346  12.329  1.00 28.92           C
ATOM    898  O   SER A 110      -0.056  -9.470  11.398  1.00 29.81           O
ATOM    899  N   VAL A 111      -0.678 -10.026  13.456  1.00 26.24           N
ATOM    900  CA  VAL A 111       0.411 -11.026  13.545  1.00 26.32           C
ATOM    901  CB  VAL A 111       1.371 -10.849  14.775  1.00 28.61           C
ATOM    902  CG1 VAL A 111       2.165  -9.522  14.712  1.00 26.56           C
ATOM    903  CG2 VAL A 111       0.624 -10.991  16.113  1.00 27.20           C
ATOM    904  C   VAL A 111      -0.075 -12.475  13.388  1.00 26.21           C
ATOM    905  O   VAL A 111       0.666 -13.400  13.643  1.00 25.51           O
ATOM    906  N   GLY A 112      -1.293 -12.684  12.889  1.00 25.27           N
ATOM    907  CA  GLY A 112      -1.802 -14.067  12.765  1.00 26.68           C
ATOM    908  C   GLY A 112      -2.140 -14.842  14.070  1.00 27.34           C
ATOM    909  O   GLY A 112      -2.376 -16.053  14.031  1.00 29.31           O
ATOM    910  N   ASP A 113      -2.184 -14.181  15.221  1.00 24.08           N
ATOM    911  CA  ASP A 113      -2.539 -14.891  16.464  1.00 24.83           C
ATOM    912  CB  ASP A 113      -1.926 -14.170  17.700  1.00 25.86           C
ATOM    913  CG  ASP A 113      -2.211 -14.917  19.065  1.00 28.36           C
ATOM    914  OD1 ASP A 113      -1.730 -14.482  20.151  1.00 28.08           O
ATOM    915  OD2 ASP A 113      -2.932 -15.930  19.060  1.00 30.42           O
ATOM    916  C   ASP A 113      -4.074 -14.885  16.562  1.00 25.56           C
ATOM    917  O   ASP A 113      -4.650 -14.105  17.330  1.00 24.28           O
ATOM    918  N   PHE A 114      -4.735 -15.699  15.750  1.00 24.91           N
ATOM    919  CA  PHE A 114      -6.191 -15.625  15.645  1.00 23.00           C
ATOM    920  CB  PHE A 114      -6.671 -16.399  14.405  1.00 23.93           C
ATOM    921  CG  PHE A 114      -6.105 -15.846  13.097  1.00 23.72           C
ATOM    922  CD1 PHE A 114      -6.214 -14.466  12.790  1.00 25.64           C
ATOM    923  CE1 PHE A 114      -5.655 -13.930  11.605  1.00 27.59           C
ATOM    924  CZ  PHE A 114      -4.997 -14.798  10.682  1.00 26.27           C
ATOM    925  CE2 PHE A 114      -4.888 -16.160  10.985  1.00 24.06           C
ATOM    926  CD2 PHE A 114      -5.423 -16.672  12.200  1.00 23.23           C
ATOM    927  C   PHE A 114      -6.939 -15.998  16.931  1.00 20.45           C
ATOM    928  O   PHE A 114      -7.949 -15.376  17.211  1.00 22.60           O
ATOM    929  N   PRO A 115      -6.416 -16.930  17.755  1.00 19.19           N
ATOM    930  CA  PRO A 115      -7.151 -17.158  19.004  1.00 20.00           C
ATOM    931  CB  PRO A 115      -6.579 -18.510  19.514  1.00 19.73           C
ATOM    932  CG  PRO A 115      -6.010 -19.164  18.252  1.00 18.50           C
ATOM    933  CD  PRO A 115      -5.393 -17.974  17.554  1.00 18.69           C
ATOM    934  C   PRO A 115      -6.989 -16.019  20.006  1.00 23.34           C
ATOM    935  O   PRO A 115      -7.948 -15.704  20.746  1.00 24.30           O
ATOM    936  N   SER A 116      -5.844 -15.329  20.028  1.00 23.14           N
ATOM    937  CA  SER A 116      -5.838 -14.172  20.923  1.00 24.45           C
ATOM    938  CB  SER A 116      -4.435 -13.625  21.195  1.00 22.17           C
ATOM    939  OG  SER A 116      -3.654 -14.625  21.810  1.00 24.05           O
ATOM    940  C   SER A 116      -6.786 -13.067  20.403  1.00 23.89           C
ATOM    941  O   SER A 116      -7.453 -12.378  21.181  1.00 23.48           O
ATOM    942  N   LYS A 117      -6.824 -12.899  19.097  1.00 21.01           N
ATOM    943  CA  LYS A 117      -7.753 -11.964  18.468  1.00 22.68           C
ATOM    944  CB  LYS A 117      -7.621 -12.047  16.933  1.00 23.06           C
ATOM    945  CG  LYS A 117      -8.701 -11.225  16.216  1.00 25.72           C
ATOM    946  CD  LYS A 117      -8.727 -11.544  14.722  1.00 25.70           C
ATOM    947  CE  LYS A 117      -9.294 -12.937  14.465  1.00 30.15           C
ATOM    948  NZ  LYS A 117     -10.759 -13.052  14.240  1.00 30.72           N
ATOM    949  C   LYS A 117      -9.217 -12.281  18.873  1.00 23.22           C
ATOM    950  O   LYS A 117      -9.962 -11.404  19.314  1.00 24.84           O
ATOM    951  N   ASN A 118      -9.611 -13.552  18.709  1.00 22.11           N
ATOM    952  CA  ASN A 118     -10.929 -13.991  19.115  1.00 22.90           C
ATOM    953  CB  ASN A 118     -11.210 -15.422  18.614  1.00 22.58           C
ATOM    954  CG  ASN A 118     -11.296 -15.461  17.076  1.00 24.97           C
ATOM    955  OD1 ASN A 118     -11.797 -14.520  16.411  1.00 24.56           O
ATOM    956  ND2 ASN A 118     -10.755 -16.500  16.509  1.00 23.77           N
ATOM    957  C   ASN A 118     -11.227 -13.769  20.600  1.00 22.34           C
ATOM    958  O   ASN A 118     -12.315 -13.365  20.922  1.00 21.96           O
ATOM    959  N   LEU A 119     -10.249 -13.970  21.486  1.00 21.71           N
ATOM    960  CA  LEU A 119     -10.465 -13.636  22.854  1.00 21.87           C
ATOM    961  CB  LEU A 119      -9.282 -14.084  23.700  1.00 21.99           C
ATOM    962  CG  LEU A 119      -9.309 -13.657  25.198  1.00 23.77           C
ATOM    963  CD1 LEU A 119     -10.531 -14.238  25.946  1.00 23.58           C
ATOM    964  CD2 LEU A 119      -8.037 -14.138  25.907  1.00 23.60           C
ATOM    965  C   LEU A 119     -10.776 -12.113  23.019  1.00 24.05           C
ATOM    966  O   LEU A 119     -11.729 -11.733  23.725  1.00 21.97           O
ATOM    967  N   PHE A 120     -10.028 -11.251  22.321  1.00 21.24           N
ATOM    968  CA  PHE A 120     -10.244  -9.830  22.455  1.00 22.99           C
ATOM    969  CB  PHE A 120      -9.113  -9.046  21.766  1.00 23.08           C
ATOM    970  CG  PHE A 120      -7.871  -8.874  22.597  1.00 23.20           C
ATOM    971  CD1 PHE A 120      -7.913  -8.201  23.813  1.00 21.88           C
ATOM    972  CE1 PHE A 120      -6.757  -8.015  24.576  1.00 20.17           C
ATOM    973  CZ  PHE A 120      -5.539  -8.493  24.135  1.00 20.34           C
ATOM    974  CE2 PHE A 120      -5.482  -9.225  22.946  1.00 21.69           C
ATOM    975  CD2 PHE A 120      -6.638  -9.371  22.157  1.00 23.19           C
ATOM    976  C   PHE A 120     -11.589  -9.441  21.831  1.00 24.74           C
ATOM    977  O   PHE A 120     -12.286  -8.564  22.353  1.00 25.07           O
ATOM    978  N   GLU A 121     -11.949 -10.069  20.719  1.00 26.17           N
ATOM    979  CA  GLU A 121     -13.227  -9.743  20.036  1.00 28.18           C
ATOM    980  CB  GLU A 121     -13.291 -10.331  18.642  1.00 28.07           C
ATOM    981  CG  GLU A 121     -12.340  -9.670  17.675  1.00 28.93           C
ATOM    982  CD  GLU A 121     -12.626 -10.126  16.254  1.00 35.63           C
ATOM    983  OE1 GLU A 121     -13.544 -10.948  16.046  1.00 37.30           O
ATOM    984  OE2 GLU A 121     -11.906  -9.710  15.326  1.00 42.93           O
ATOM    985  C   GLU A 121     -14.418 -10.209  20.871  1.00 26.37           C
ATOM    986  O   GLU A 121     -15.346  -9.447  21.082  1.00 26.05           O
ATOM    987  N   GLU A 122     -14.337 -11.412  21.416  1.00 26.52           N
ATOM    988  CA  GLU A 122     -15.265 -11.874  22.445  1.00 26.34           C
ATOM    989  CB  GLU A 122     -14.853 -13.276  22.908  1.00 28.91           C
ATOM    990  CG  GLU A 122     -15.865 -14.031  23.748  1.00 34.63           C
ATOM    991  CD  GLU A 122     -15.215 -15.180  24.603  1.00 43.96           C
ATOM    992  OE1 GLU A 122     -15.910 -15.749  25.475  1.00 43.45           O
ATOM    993  OE2 GLU A 122     -14.000 -15.516  24.456  1.00 40.26           O
ATOM    994  C   GLU A 122     -15.351 -10.919  23.651  1.00 24.08           C
ATOM    995  O   GLU A 122     -16.432 -10.486  23.988  1.00 21.71           O
ATOM    996  N   LEU A 123     -14.244 -10.535  24.296  1.00 25.30           N
ATOM    997  CA  LEU A 123     -14.384  -9.544  25.415  1.00 25.57           C
ATOM    998  CB  LEU A 123     -13.105  -9.392  26.265  1.00 26.88           C
ATOM    999  CG  LEU A 123     -12.542 -10.672  26.907  1.00 28.68           C
ATOM   1000  CD1 LEU A 123     -11.840 -10.374  28.193  1.00 30.20           C
ATOM   1001  CD2 LEU A 123     -13.559 -11.772  27.092  1.00 27.41           C
ATOM   1002  C   LEU A 123     -14.929  -8.184  25.043  1.00 25.86           C
ATOM   1003  O   LEU A 123     -15.684  -7.524  25.819  1.00 29.36           O
ATOM   1004  N   MET A 124     -14.540  -7.742  23.858  1.00 26.03           N
ATOM   1005  CA  MET A 124     -15.068  -6.491  23.291  1.00 25.25           C
ATOM   1006  CB  MET A 124     -14.428  -6.181  21.920  1.00 23.41           C
ATOM   1007  CG  MET A 124     -14.584  -4.724  21.480  1.00 25.26           C
ATOM   1008  SD  MET A 124     -14.127  -4.452  19.730  1.00 25.82           S
ATOM   1009  CE  MET A 124     -14.935  -2.888  19.354  1.00 20.99           C
ATOM   1010  C   MET A 124     -16.584  -6.550  23.202  1.00 26.25           C
ATOM   1011  O   MET A 124     -17.259  -5.596  23.615  1.00 28.48           O
ATOM   1012  N   GLY A 125     -17.119  -7.664  22.671  1.00 24.68           N
ATOM   1013  CA  GLY A 125     -18.573  -7.861  22.621  1.00 23.97           C
ATOM   1014  C   GLY A 125     -19.218  -7.858  24.019  1.00 25.59           C
ATOM   1015  O   GLY A 125     -20.274  -7.263  24.201  1.00 29.62           O
ATOM   1016  N   ASP A 126     -18.614  -8.532  25.010  1.00 23.30           N
ATOM   1017  CA  ASP A 126     -19.096  -8.506  26.400  1.00 24.59           C
ATOM   1018  CB  ASP A 126     -18.271  -9.438  27.289  1.00 27.09           C
ATOM   1019  CG  ASP A 126     -18.396 -10.909  26.873  1.00 33.50           C
ATOM   1020  OD1 ASP A 126     -19.318 -11.250  26.061  1.00 30.06           O
ATOM   1021  OD2 ASP A 126     -17.530 -11.711  27.359  1.00 36.15           O
ATOM   1022  C   ASP A 126     -19.070  -7.094  27.004  1.00 23.63           C
ATOM   1023  O   ASP A 126     -20.039  -6.690  27.589  1.00 22.11           O
ATOM   1024  N   GLU A 127     -17.979  -6.343  26.813  1.00 22.39           N
ATOM   1025  CA  GLU A 127     -17.923  -4.981  27.372  1.00 22.45           C
ATOM   1026  CB  GLU A 127     -16.545  -4.325  27.287  1.00 21.81           C
ATOM   1027  CG  GLU A 127     -15.399  -5.124  27.866  1.00 24.50           C
ATOM   1028  CD  GLU A 127     -15.731  -5.726  29.212  1.00 25.92           C
ATOM   1029  OE1 GLU A 127     -16.574  -5.207  29.951  1.00 30.67           O
ATOM   1030  OE2 GLU A 127     -15.148  -6.715  29.559  1.00 27.82           O
ATOM   1031  C   GLU A 127     -18.964  -4.096  26.706  1.00 24.43           C
ATOM   1032  O   GLU A 127     -19.562  -3.247  27.391  1.00 23.94           O
ATOM   1033  N   GLU A 128     -19.222  -4.326  25.412  1.00 23.08           N
ATOM   1034  CA  GLU A 128     -20.319  -3.601  24.736  1.00 26.59           C
ATOM   1035  CB  GLU A 128     -20.287  -3.761  23.196  1.00 25.72           C
ATOM   1036  CG  GLU A 128     -19.183  -2.863  22.588  1.00 27.86           C
ATOM   1037  CD  GLU A 128     -19.182  -2.802  21.052  1.00 31.12           C
ATOM   1038  OE1 GLU A 128     -20.118  -3.331  20.389  1.00 30.73           O
ATOM   1039  OE2 GLU A 128     -18.241  -2.207  20.492  1.00 31.79           O
ATOM   1040  C   GLU A 128     -21.728  -3.878  25.341  1.00 24.65           C
ATOM   1041  O   GLU A 128     -22.534  -2.946  25.481  1.00 23.12           O
ATOM   1042  N   HIS A 129     -22.013  -5.112  25.744  1.00 25.43           N
ATOM   1043  CA  HIS A 129     -23.256  -5.375  26.528  1.00 27.05           C
ATOM   1044  CB  HIS A 129     -23.519  -6.885  26.664  1.00 33.25           C
ATOM   1045  CG  HIS A 129     -24.055  -7.533  25.385  1.00 50.03           C
ATOM   1046  ND1 HIS A 129     -25.259  -7.189  24.827  1.00 60.36           N
ATOM   1047  CE1 HIS A 129     -25.469  -7.940  23.699  1.00 61.49           C
ATOM   1048  NE2 HIS A 129     -24.403  -8.761  23.530  1.00 49.38           N
ATOM   1049  CD2 HIS A 129     -23.512  -8.545  24.549  1.00 54.25           C
ATOM   1050  C   HIS A 129     -23.258  -4.672  27.886  1.00 27.43           C
ATOM   1051  O   HIS A 129     -24.305  -4.171  28.304  1.00 26.36           O
ATOM   1052  N   HIS A 130     -22.110  -4.628  28.598  1.00 23.55           N
ATOM   1053  CA  HIS A 130     -22.010  -3.839  29.815  1.00 23.96           C
ATOM   1054  CB  HIS A 130     -20.643  -4.039  30.499  1.00 24.81           C
ATOM   1055  CG  HIS A 130     -20.378  -5.468  30.992  1.00 27.59           C
ATOM   1056  ND1 HIS A 130     -19.173  -5.865  31.497  1.00 32.01           N
ATOM   1057  CE1 HIS A 130     -19.230  -7.195  31.852  1.00 30.95           C
ATOM   1058  NE2 HIS A 130     -20.472  -7.642  31.578  1.00 31.22           N
ATOM   1059  CD2 HIS A 130     -21.207  -6.614  31.031  1.00 28.37           C
ATOM   1060  C   HIS A 130     -22.270  -2.366  29.551  1.00 25.19           C
ATOM   1061  O   HIS A 130     -22.988  -1.714  30.311  1.00 28.33           O
ATOM   1062  N   ILE A 131     -21.669  -1.816  28.495  1.00 24.26           N
ATOM   1063  CA  ILE A 131     -21.895  -0.433  28.074  1.00 23.82           C
ATOM   1064  CB  ILE A 131     -20.987  -0.021  26.854  1.00 21.97           C
ATOM   1065  CG1 ILE A 131     -19.515   0.034  27.254  1.00 22.14           C
ATOM   1066  CD1 ILE A 131     -18.572   0.125  26.058  1.00 19.60           C
ATOM   1067  CG2 ILE A 131     -21.411   1.320  26.196  1.00 20.49           C
ATOM   1068  C   ILE A 131     -23.416  -0.224  27.747  1.00 23.65           C
ATOM   1069  O   ILE A 131     -24.019   0.770  28.176  1.00 25.55           O
ATOM   1070  N   ASP A 132     -24.025  -1.156  27.022  1.00 23.11           N
ATOM   1071  CA  ASP A 132     -25.470  -1.120  26.777  1.00 24.54           C
ATOM   1072  CB  ASP A 132     -25.880  -2.352  26.042  1.00 23.82           C
ATOM   1073  CG  ASP A 132     -27.269  -2.212  25.420  1.00 31.57           C
ATOM   1074  OD1 ASP A 132     -27.673  -1.064  25.114  1.00 31.02           O
ATOM   1075  OD2 ASP A 132     -27.971  -3.250  25.247  1.00 30.88           O
ATOM   1076  C   ASP A 132     -26.320  -0.980  28.064  1.00 26.78           C
ATOM   1077  O   ASP A 132     -27.241  -0.141  28.175  1.00 26.80           O
ATOM   1078  N   PHE A 133     -26.008  -1.836  29.032  1.00 25.82           N
ATOM   1079  CA  PHE A 133     -26.594  -1.783  30.353  1.00 25.50           C
ATOM   1080  CB  PHE A 133     -26.001  -2.914  31.241  1.00 25.78           C
ATOM   1081  CG  PHE A 133     -26.551  -2.884  32.608  1.00 26.76           C
ATOM   1082  CD1 PHE A 133     -27.879  -3.294  32.834  1.00 26.47           C
ATOM   1083  CE1 PHE A 133     -28.420  -3.198  34.121  1.00 27.74           C
ATOM   1084  CZ  PHE A 133     -27.644  -2.677  35.174  1.00 28.08           C
ATOM   1085  CE2 PHE A 133     -26.341  -2.244  34.936  1.00 28.66           C
ATOM   1086  CD2 PHE A 133     -25.800  -2.353  33.663  1.00 25.69           C
ATOM   1087  C   PHE A 133     -26.436  -0.404  31.056  1.00 25.80           C
ATOM   1088  O   PHE A 133     -27.416   0.258  31.385  1.00 26.54           O
ATOM   1089  N   LEU A 134     -25.198   0.022  31.297  1.00 25.96           N
ATOM   1090  CA  LEU A 134     -24.964   1.287  31.979  1.00 24.96           C
ATOM   1091  CB  LEU A 134     -23.455   1.506  32.233  1.00 23.27           C
ATOM   1092  CG  LEU A 134     -22.847   0.289  32.925  1.00 23.23           C
ATOM   1093  CD1 LEU A 134     -21.348   0.237  32.694  1.00 21.23           C
ATOM   1094  CD2 LEU A 134     -23.194   0.371  34.405  1.00 19.86           C
ATOM   1095  C   LEU A 134     -25.607   2.468  31.232  1.00 25.24           C
ATOM   1096  O   LEU A 134     -26.231   3.311  31.880  1.00 24.97           O
ATOM   1097  N   GLU A 135     -25.486   2.528  29.894  1.00 25.17           N
ATOM   1098  CA  GLU A 135     -26.162   3.597  29.131  1.00 28.40           C
ATOM   1099  CB  GLU A 135     -25.884   3.569  27.629  1.00 27.66           C
ATOM   1100  CG  GLU A 135     -24.470   3.987  27.296  1.00 27.21           C
ATOM   1101  CD  GLU A 135     -24.148   3.727  25.827  1.00 34.55           C
ATOM   1102  OE1 GLU A 135     -24.808   2.850  25.168  1.00 35.05           O
ATOM   1103  OE2 GLU A 135     -23.219   4.390  25.339  1.00 35.45           O
ATOM   1104  C   GLU A 135     -27.646   3.641  29.318  1.00 29.97           C
ATOM   1105  O   GLU A 135     -28.206   4.765  29.441  1.00 29.29           O
ATOM   1106  N   THR A 136     -28.272   2.445  29.332  1.00 26.39           N
ATOM   1107  CA  THR A 136     -29.720   2.324  29.533  1.00 25.09           C
ATOM   1108  CB  THR A 136     -30.125   0.842  29.367  1.00 27.02           C
ATOM   1109  OG1 THR A 136     -29.961   0.509  28.004  1.00 26.07           O
ATOM   1110  CG2 THR A 136     -31.569   0.551  29.728  1.00 23.88           C
ATOM   1111  C   THR A 136     -30.107   2.887  30.916  1.00 25.14           C
ATOM   1112  O   THR A 136     -31.083   3.615  31.056  1.00 26.34           O
ATOM   1113  N   GLN A 137     -29.321   2.570  31.934  1.00 24.59           N
ATOM   1114  CA  GLN A 137     -29.592   3.047  33.289  1.00 25.74           C
ATOM   1115  CB  GLN A 137     -28.574   2.512  34.286  1.00 24.60           C
ATOM   1116  CG  GLN A 137     -28.393   1.009  34.286  1.00 23.50           C
ATOM   1117  CD  GLN A 137     -29.707   0.202  34.188  1.00 26.67           C
ATOM   1118  OE1 GLN A 137     -29.913  -0.457  33.173  1.00 28.24           O
ATOM   1119  NE2 GLN A 137     -30.562   0.218  35.235  1.00 19.13           N
ATOM   1120  C   GLN A 137     -29.527   4.570  33.313  1.00 28.36           C
ATOM   1121  O   GLN A 137     -30.381   5.214  33.926  1.00 28.07           O
ATOM   1122  N   LEU A 138     -28.511   5.137  32.652  1.00 25.65           N
ATOM   1123  CA  LEU A 138     -28.368   6.595  32.646  1.00 28.06           C
ATOM   1124  CB  LEU A 138     -26.987   7.053  32.125  1.00 25.19           C
ATOM   1125  CG  LEU A 138     -25.803   6.904  33.084  1.00 28.59           C
ATOM   1126  CD1 LEU A 138     -24.513   7.074  32.246  1.00 27.41           C
ATOM   1127  CD2 LEU A 138     -25.861   7.901  34.267  1.00 24.14           C
ATOM   1128  C   LEU A 138     -29.502   7.206  31.805  1.00 27.08           C
ATOM   1129  O   LEU A 138     -29.978   8.300  32.068  1.00 28.72           O
ATOM   1130  N   ASP A 139     -29.951   6.483  30.802  1.00 30.63           N
ATOM   1131  CA  ASP A 139     -31.077   6.985  30.075  1.00 30.63           C
ATOM   1132  CB  ASP A 139     -31.361   6.163  28.838  1.00 31.70           C
ATOM   1133  CG  ASP A 139     -32.319   6.877  27.919  1.00 36.42           C
ATOM   1134  OD1 ASP A 139     -32.174   8.103  27.816  1.00 40.98           O
ATOM   1135  OD2 ASP A 139     -33.261   6.267  27.392  1.00 40.98           O
ATOM   1136  C   ASP A 139     -32.315   7.034  31.010  1.00 27.46           C
ATOM   1137  O   ASP A 139     -33.082   8.002  30.984  1.00 28.08           O
ATOM   1138  N   LEU A 140     -32.481   6.034  31.855  1.00 24.62           N
ATOM   1139  CA  LEU A 140     -33.599   6.045  32.825  1.00 26.10           C
ATOM   1140  CB  LEU A 140     -33.700   4.708  33.551  1.00 23.19           C
ATOM   1141  CG  LEU A 140     -34.218   3.521  32.705  1.00 24.80           C
ATOM   1142  CD1 LEU A 140     -35.724   3.719  32.440  1.00 20.31           C
ATOM   1143  CD2 LEU A 140     -33.959   2.208  33.494  1.00 21.35           C
ATOM   1144  C   LEU A 140     -33.450   7.197  33.842  1.00 25.63           C
ATOM   1145  O   LEU A 140     -34.396   7.935  34.110  1.00 22.53           O
ATOM   1146  N   VAL A 141     -32.250   7.376  34.372  1.00 25.20           N
ATOM   1147  CA  VAL A 141     -32.015   8.527  35.271  1.00 26.18           C
ATOM   1148  CB  VAL A 141     -30.570   8.515  35.768  1.00 24.00           C
ATOM   1149  CG1 VAL A 141     -30.174   9.849  36.416  1.00 23.53           C
ATOM   1150  CG2 VAL A 141     -30.356   7.292  36.649  1.00 20.76           C
ATOM   1151  C   VAL A 141     -32.379   9.863  34.557  1.00 30.07           C
ATOM   1152  O   VAL A 141     -33.041  10.715  35.173  1.00 28.52           O
ATOM   1153  N   SER A 142     -31.972  10.021  33.289  1.00 26.58           N
ATOM   1154  CA  SER A 142     -32.304  11.206  32.458  1.00 34.27           C
ATOM   1155  CB  SER A 142     -31.749  11.054  31.017  1.00 34.18           C
ATOM   1156  OG  SER A 142     -30.675  11.923  30.924  1.00 44.67           O
ATOM   1157  C   SER A 142     -33.803  11.469  32.298  1.00 32.34           C
ATOM   1158  O   SER A 142     -34.239  12.574  32.514  1.00 34.03           O
ATOM   1159  N   LYS A 143     -34.557  10.449  31.906  1.00 28.06           N
ATOM   1160  CA  LYS A 143     -35.957  10.552  31.595  1.00 31.36           C
ATOM   1161  CB  LYS A 143     -36.403   9.308  30.812  1.00 33.84           C
ATOM   1162  CG  LYS A 143     -36.318   9.382  29.281  1.00 36.66           C
ATOM   1163  CD  LYS A 143     -35.049  10.046  28.740  1.00 42.44           C
ATOM   1164  CE  LYS A 143     -34.876   9.792  27.225  1.00 47.17           C
ATOM   1165  NZ  LYS A 143     -35.467   8.447  26.808  1.00 42.43           N
ATOM   1166  C   LYS A 143     -36.811  10.644  32.890  1.00 32.10           C
ATOM   1167  O   LYS A 143     -37.858  11.283  32.894  1.00 28.31           O
ATOM   1168  N   LEU A 144     -36.355  10.012  33.977  1.00 26.70           N
ATOM   1169  CA  LEU A 144     -37.179   9.837  35.175  1.00 25.39           C
ATOM   1170  CB  LEU A 144     -37.274   8.351  35.572  1.00 22.16           C
ATOM   1171  CG  LEU A 144     -37.858   7.273  34.632  1.00 25.00           C
ATOM   1172  CD1 LEU A 144     -37.533   5.846  35.173  1.00 22.36           C
ATOM   1173  CD2 LEU A 144     -39.333   7.498  34.252  1.00 19.23           C
ATOM   1174  C   LEU A 144     -36.743  10.645  36.412  1.00 25.13           C
ATOM   1175  O   LEU A 144     -37.570  10.864  37.288  1.00 27.04           O
ATOM   1176  N   GLY A 145     -35.473  11.068  36.466  1.00 23.17           N
ATOM   1177  CA  GLY A 145     -34.855  11.621  37.684  1.00 23.30           C
ATOM   1178  C   GLY A 145     -34.219  10.479  38.462  1.00 25.32           C
ATOM   1179  O   GLY A 145     -34.662   9.315  38.365  1.00 27.06           O
ATOM   1180  N   LEU A 146     -33.161  10.776  39.195  1.00 24.45           N
ATOM   1181  CA  LEU A 146     -32.409   9.739  39.910  1.00 25.90           C
ATOM   1182  CB  LEU A 146     -31.122  10.298  40.536  1.00 23.87           C
ATOM   1183  CG  LEU A 146     -30.247   9.266  41.320  1.00 26.62           C
ATOM   1184  CD1 LEU A 146     -29.653   8.236  40.401  1.00 25.64           C
ATOM   1185  CD2 LEU A 146     -29.096   9.907  42.137  1.00 25.25           C
ATOM   1186  C   LEU A 146     -33.253   9.082  40.985  1.00 24.93           C
ATOM   1187  O   LEU A 146     -33.170   7.873  41.185  1.00 26.71           O
ATOM   1188  N   GLU A 147     -34.047   9.880  41.689  1.00 25.10           N
ATOM   1189  CA  GLU A 147     -34.814   9.356  42.824  1.00 24.76           C
ATOM   1190  CB  GLU A 147     -35.503  10.495  43.603  1.00 25.64           C
ATOM   1191  CG  GLU A 147     -34.599  11.494  44.348  1.00 34.06           C
ATOM   1192  CD  GLU A 147     -33.748  12.356  43.415  1.00 36.32           C
ATOM   1193  OE1 GLU A 147     -34.283  12.785  42.378  1.00 36.86           O
ATOM   1194  OE2 GLU A 147     -32.519  12.536  43.665  1.00 39.20           O
ATOM   1195  C   GLU A 147     -35.811   8.271  42.357  1.00 23.83           C
ATOM   1196  O   GLU A 147     -35.885   7.196  42.936  1.00 24.03           O
ATOM   1197  N   LEU A 148     -36.565   8.536  41.290  1.00 23.39           N
ATOM   1198  CA  LEU A 148     -37.498   7.519  40.775  1.00 24.64           C
ATOM   1199  CB  LEU A 148     -38.428   8.053  39.692  1.00 24.99           C
ATOM   1200  CG  LEU A 148     -39.649   8.802  40.196  1.00 26.73           C
ATOM   1201  CD1 LEU A 148     -40.402   9.410  39.001  1.00 27.50           C
ATOM   1202  CD2 LEU A 148     -40.545   7.831  40.975  1.00 29.81           C
ATOM   1203  C   LEU A 148     -36.783   6.295  40.239  1.00 25.22           C
ATOM   1204  O   LEU A 148     -37.216   5.147  40.476  1.00 27.25           O
ATOM   1205  N   TYR A 149     -35.690   6.508  39.530  1.00 24.66           N
ATOM   1206  CA  TYR A 149     -34.956   5.352  39.012  1.00 21.72           C
ATOM   1207  CB  TYR A 149     -33.797   5.819  38.177  1.00 20.35           C
ATOM   1208  CG  TYR A 149     -32.808   4.725  37.958  1.00 19.90           C
ATOM   1209  CD1 TYR A 149     -33.066   3.731  36.987  1.00 20.79           C
ATOM   1210  CE1 TYR A 149     -32.163   2.708  36.754  1.00 20.63           C
ATOM   1211  CZ  TYR A 149     -30.995   2.641  37.499  1.00 19.87           C
ATOM   1212  OH  TYR A 149     -30.145   1.589  37.235  1.00 22.04           O
ATOM   1213  CE2 TYR A 149     -30.721   3.584  38.504  1.00 19.35           C
ATOM   1214  CD2 TYR A 149     -31.653   4.609  38.749  1.00 19.48           C
ATOM   1215  C   TYR A 149     -34.402   4.490  40.175  1.00 21.64           C
ATOM   1216  O   TYR A 149     -34.603   3.268  40.177  1.00 22.85           O
ATOM   1217  N   ALA A 150     -33.749   5.106  41.155  1.00 18.60           N
ATOM   1218  CA  ALA A 150     -33.101   4.331  42.224  1.00 20.13           C
ATOM   1219  CB  ALA A 150     -32.116   5.223  42.980  1.00 19.16           C
ATOM   1220  C   ALA A 150     -34.152   3.681  43.202  1.00 20.01           C
ATOM   1221  O   ALA A 150     -33.991   2.570  43.627  1.00 21.36           O
ATOM   1222  N   GLN A 151     -35.236   4.385  43.495  1.00 19.76           N
ATOM   1223  CA  GLN A 151     -36.285   3.849  44.313  1.00 22.33           C
ATOM   1224  CB  GLN A 151     -37.456   4.837  44.417  1.00 22.04           C
ATOM   1225  CG  GLN A 151     -38.504   4.442  45.461  1.00 23.24           C
ATOM   1226  CD  GLN A 151     -39.856   3.983  44.877  1.00 23.76           C
ATOM   1227  OE1 GLN A 151     -39.930   3.479  43.742  1.00 23.78           O
ATOM   1228  NE2 GLN A 151     -40.913   4.128  45.663  1.00 19.62           N
ATOM   1229  C   GLN A 151     -36.789   2.523  43.738  1.00 24.24           C
ATOM   1230  O   GLN A 151     -37.086   1.615  44.520  1.00 25.34           O
ATOM   1231  N   HIS A 152     -36.927   2.427  42.401  1.00 20.15           N
ATOM   1232  CA  HIS A 152     -37.521   1.226  41.831  1.00 20.44           C
ATOM   1233  CB  HIS A 152     -37.564   1.338  40.318  1.00 20.14           C
ATOM   1234  CG  HIS A 152     -38.076   0.095  39.655  1.00 20.77           C
ATOM   1235  ND1 HIS A 152     -39.422  -0.226  39.616  1.00 20.34           N
ATOM   1236  CE1 HIS A 152     -39.580  -1.400  38.989  1.00 20.40           C
ATOM   1237  NE2 HIS A 152     -38.344  -1.844  38.598  1.00 21.45           N
ATOM   1238  CD2 HIS A 152     -37.393  -0.950  39.010  1.00 19.42           C
ATOM   1239  C   HIS A 152     -36.696   0.013  42.192  1.00 21.16           C
ATOM   1240  O   HIS A 152     -37.189  -1.110  42.183  1.00 22.46           O
ATOM   1241  N   HIS A 153     -35.422   0.220  42.506  1.00 22.08           N
ATOM   1242  CA  HIS A 153     -34.469  -0.889  42.606  1.00 23.26           C
ATOM   1243  CB  HIS A 153     -33.288  -0.594  41.700  1.00 22.00           C
ATOM   1244  CG  HIS A 153     -33.565  -0.834  40.246  1.00 24.77           C
ATOM   1245  ND1 HIS A 153     -34.024  -2.042  39.770  1.00 26.18           N
ATOM   1246  CE1 HIS A 153     -34.180  -1.958  38.440  1.00 25.56           C
ATOM   1247  NE2 HIS A 153     -33.756  -0.734  38.041  1.00 24.57           N
ATOM   1248  CD2 HIS A 153     -33.400  -0.008  39.129  1.00 22.80           C
ATOM   1249  C   HIS A 153     -34.013  -1.099  44.042  1.00 23.22           C
ATOM   1250  O   HIS A 153     -32.904  -1.634  44.314  1.00 21.81           O
ATOM   1251  N   ILE A 154     -34.840  -0.630  44.986  1.00 22.59           N
ATOM   1252  CA  ILE A 154     -34.548  -0.828  46.395  1.00 21.58           C
ATOM   1253  CB  ILE A 154     -35.534  -0.039  47.294  1.00 22.51           C
ATOM   1254  CG1 ILE A 154     -35.297   1.483  47.182  1.00 20.13           C
ATOM   1255  CD1 ILE A 154     -36.356   2.258  47.930  1.00 18.99           C
ATOM   1256  CG2 ILE A 154     -35.476  -0.511  48.758  1.00 18.16           C
ATOM   1257  C   ILE A 154     -34.563  -2.322  46.734  1.00 22.86           C
ATOM   1258  O   ILE A 154     -33.725  -2.788  47.519  1.00 25.81           O
ATOM   1259  N   GLY A 155     -35.470  -3.084  46.134  1.00 23.42           N
ATOM   1260  CA  GLY A 155     -35.582  -4.490  46.440  1.00 27.24           C
ATOM   1261  C   GLY A 155     -36.447  -4.818  47.651  1.00 30.74           C
ATOM   1262  O   GLY A 155     -37.201  -3.957  48.141  1.00 26.94           O
ATOM   1263  N   LYS A 156     -36.320  -6.070  48.128  1.00 34.51           N
ATOM   1264  CA  LYS A 156     -37.083  -6.607  49.273  1.00 36.20           C
ATOM   1265  CB  LYS A 156     -37.541  -8.080  49.054  1.00 39.71           C
ATOM   1266  CG  LYS A 156     -38.181  -8.436  47.710  1.00 45.38           C
ATOM   1267  CD  LYS A 156     -39.474  -7.663  47.361  1.00 63.50           C
ATOM   1268  CE  LYS A 156     -40.743  -8.536  47.247  1.00 73.59           C
ATOM   1269  NZ  LYS A 156     -40.562  -9.915  46.651  1.00 69.09           N
ATOM   1270  C   LYS A 156     -36.181  -6.550  50.492  1.00 37.56           C
ATOM   1271  O   LYS A 156     -34.940  -6.590  50.367  1.00 36.31           O
ATOM   1272  N   LEU A 157     -36.808  -6.461  51.667  1.00 35.97           N
ATOM   1273  CA  LEU A 157     -36.107  -6.521  52.951  1.00 40.10           C
ATOM   1274  CB  LEU A 157     -36.983  -5.874  54.031  1.00 34.37           C
ATOM   1275  CG  LEU A 157     -37.272  -4.433  53.607  1.00 32.97           C
ATOM   1276  CD1 LEU A 157     -38.296  -3.802  54.505  1.00 32.66           C
ATOM   1277  CD2 LEU A 157     -35.990  -3.575  53.547  1.00 30.37           C
ATOM   1278  C   LEU A 157     -35.682  -7.938  53.343  1.00 43.93           C
ATOM   1279  O   LEU A 157     -36.428  -8.896  53.129  1.00 45.43           O
ATOM   1280  N   ASP A 158     -34.467  -8.081  53.873  1.00 52.07           N
ATOM   1281  CA  ASP A 158     -33.984  -9.394  54.316  1.00 55.35           C
ATOM   1282  CB  ASP A 158     -32.585  -9.288  54.915  1.00 58.54           C
ATOM   1283  CG  ASP A 158     -31.528  -8.998  53.875  1.00 63.36           C
ATOM   1284  OD1 ASP A 158     -31.746  -9.277  52.679  1.00 65.55           O
ATOM   1285  OD2 ASP A 158     -30.468  -8.466  54.254  1.00 64.70           O
ATOM   1286  C   ASP A 158     -34.926  -9.935  55.376  1.00 63.54           C
ATOM   1287  O   ASP A 158     -35.435  -9.171  56.217  1.00 61.67           O
ATOM   1288  N   ASP A 159     -35.168 -11.245  55.324  1.00 70.90           N
ATOM   1289  CA  ASP A 159     -35.925 -11.957  56.376  1.00 78.03           C
ATOM   1290  CB  ASP A 159     -35.936 -13.479  56.105  1.00 75.73           C
ATOM   1291  CG  ASP A 159     -36.564 -13.835  54.760  1.00 80.10           C
ATOM   1292  OD1 ASP A 159     -37.621 -13.263  54.424  1.00 82.06           O
ATOM   1293  OD2 ASP A 159     -35.997 -14.682  54.036  1.00 77.64           O
ATOM   1294  C   ASP A 159     -35.372 -11.647  57.800  1.00 82.70           C
ATOM   1295  O   ASP A 159     -36.101 -11.307  58.750  1.00 74.16           O
ATOM   1296  OXT ASP A 159     -34.154 -11.708  58.033  1.00 76.52           O
ATOM   1297  O2D HEM A 162     -20.006 -18.074  45.235  1.00 46.82           O
ATOM   1298  CGD HEM A 162     -20.409 -16.884  44.995  1.00 60.57           C
ATOM   1299  O1D HEM A 162     -21.611 -16.468  45.064  1.00 52.20           O
ATOM   1300  CBD HEM A 162     -19.359 -15.851  44.581  1.00 53.58           C
ATOM   1301  CAD HEM A 162     -17.983 -16.333  45.033  1.00 42.48           C
ATOM   1302  C3D HEM A 162     -17.017 -15.193  44.879  1.00 33.31           C
ATOM   1303  C2D HEM A 162     -16.802 -13.981  45.680  1.00 28.73           C
ATOM   1304  CMD HEM A 162     -17.505 -13.491  46.930  1.00 26.70           C
ATOM   1305  C4D HEM A 162     -15.985 -15.060  43.821  1.00 29.75           C
ATOM   1306  CHA HEM A 162     -15.847 -16.044  42.799  1.00 26.25           C
ATOM   1307  ND  HEM A 162     -15.177 -14.012  43.883  1.00 27.40           N
ATOM   1308  C1D HEM A 162     -15.679 -13.355  44.941  1.00 26.30           C
ATOM   1309  CHD HEM A 162     -15.114 -12.099  45.397  1.00 24.37           C
ATOM   1310 FE   HEM A 162     -13.595 -13.436  42.619  1.00 25.77          FE
ATOM   1311  NB  HEM A 162     -11.784 -13.279  41.591  1.00 25.91           N
ATOM   1312  C4B HEM A 162     -10.887 -12.288  41.763  1.00 26.01           C
ATOM   1313  C3B HEM A 162      -9.750 -12.337  40.843  1.00 26.61           C
ATOM   1314  CAB HEM A 162      -8.613 -11.436  40.854  1.00 30.20           C
ATOM   1315  CBB HEM A 162      -7.440 -12.058  40.819  1.00 37.83           C
ATOM   1316  C2B HEM A 162      -9.957 -13.507  39.984  1.00 28.69           C
ATOM   1317  CMB HEM A 162      -9.080 -14.094  38.874  1.00 27.76           C
ATOM   1318  C1B HEM A 162     -11.248 -13.981  40.562  1.00 26.63           C
ATOM   1319  CHB HEM A 162     -11.900 -15.136  40.011  1.00 26.47           C
ATOM   1320  NC  HEM A 162     -13.036 -12.088  43.905  1.00 25.77           N
ATOM   1321  C4C HEM A 162     -13.986 -11.447  44.784  1.00 24.68           C
ATOM   1322  C3C HEM A 162     -13.504 -10.133  45.259  1.00 27.39           C
ATOM   1323  CAC HEM A 162     -14.259  -9.306  46.242  1.00 31.12           C
ATOM   1324  CBC HEM A 162     -13.649  -8.543  47.152  1.00 36.08           C
ATOM   1325  C2C HEM A 162     -12.290  -9.793  44.503  1.00 24.47           C
ATOM   1326  CMC HEM A 162     -11.530  -8.513  44.563  1.00 27.28           C
ATOM   1327  C1C HEM A 162     -12.137 -10.983  43.615  1.00 24.72           C
ATOM   1328  CHC HEM A 162     -11.008 -11.212  42.724  1.00 24.70           C
ATOM   1329  NA  HEM A 162     -13.641 -15.247  41.843  1.00 28.69           N
ATOM   1330  C1A HEM A 162     -14.897 -15.965  41.731  1.00 27.99           C
ATOM   1331  C4A HEM A 162     -13.153 -15.604  40.520  1.00 25.44           C
ATOM   1332  C3A HEM A 162     -13.895 -16.613  39.730  1.00 27.48           C
ATOM   1333  CMA HEM A 162     -13.555 -17.196  38.362  1.00 26.53           C
ATOM   1334  C2A HEM A 162     -15.056 -16.868  40.553  1.00 31.45           C
ATOM   1335  CAA HEM A 162     -16.226 -17.778  40.256  1.00 40.17           C
ATOM   1336  CBA HEM A 162     -15.931 -19.033  41.072  1.00 52.65           C
ATOM   1337  CGA HEM A 162     -16.805 -20.197  40.601  1.00 63.95           C
ATOM   1338  O1A HEM A 162     -16.324 -21.367  40.713  1.00 54.18           O
ATOM   1339  O2A HEM A 162     -17.949 -19.918  40.117  1.00 56.80           O
ATOM   1340 FE    FE A 163     -14.418  -7.538  31.294  1.00 28.10          FE
ATOM   1341 FE    FE A 164     -17.308  -5.087  31.598  1.00 32.50          FE
ATOM   1342  N   MET B   1     -22.622   3.795  61.080  1.00 34.65           N
ATOM   1343  CA  MET B   1     -22.067   4.044  62.460  1.00 39.99           C
ATOM   1344  CB  MET B   1     -22.148   2.768  63.299  1.00 37.36           C
ATOM   1345  CG  MET B   1     -22.029   3.007  64.797  1.00 44.67           C
ATOM   1346  SD  MET B   1     -21.985   1.446  65.725  1.00 44.58           S
ATOM   1347  CE  MET B   1     -20.275   0.951  65.560  1.00 37.04           C
ATOM   1348  C   MET B   1     -20.624   4.516  62.357  1.00 40.79           C
ATOM   1349  O   MET B   1     -19.836   3.866  61.668  1.00 39.11           O
ATOM   1350  N   LYS B   2     -20.278   5.651  62.992  1.00 44.20           N
ATOM   1351  CA  LYS B   2     -18.898   6.167  62.897  1.00 43.41           C
ATOM   1352  CB  LYS B   2     -18.739   7.639  63.333  1.00 54.40           C
ATOM   1353  CG  LYS B   2     -18.218   8.606  62.252  1.00 61.58           C
ATOM   1354  CD  LYS B   2     -19.319   9.103  61.298  1.00 76.87           C
ATOM   1355  CE  LYS B   2     -20.473   9.881  61.961  1.00 77.28           C
ATOM   1356  NZ  LYS B   2     -20.091  11.252  62.415  1.00 80.21           N
ATOM   1357  C   LYS B   2     -17.983   5.254  63.687  1.00 40.39           C
ATOM   1358  O   LYS B   2     -18.203   5.000  64.864  1.00 35.99           O
ATOM   1359  N   GLY B   3     -16.987   4.713  63.007  1.00 36.51           N
ATOM   1360  CA  GLY B   3     -16.136   3.716  63.620  1.00 35.08           C
ATOM   1361  C   GLY B   3     -14.880   4.429  64.036  1.00 33.57           C
ATOM   1362  O   GLY B   3     -14.724   5.593  63.709  1.00 30.65           O
ATOM   1363  N   ASP B   4     -14.012   3.733  64.754  1.00 28.67           N
ATOM   1364  CA  ASP B   4     -12.735   4.258  65.158  1.00 33.06           C
ATOM   1365  CB  ASP B   4     -12.211   3.373  66.314  1.00 32.28           C
ATOM   1366  CG  ASP B   4     -10.788   3.680  66.702  1.00 35.39           C
ATOM   1367  OD1 ASP B   4     -10.576   4.295  67.770  1.00 43.15           O
ATOM   1368  OD2 ASP B   4      -9.864   3.274  65.944  1.00 39.75           O
ATOM   1369  C   ASP B   4     -11.787   4.336  63.924  1.00 33.08           C
ATOM   1370  O   ASP B   4     -11.709   3.368  63.133  1.00 30.89           O
ATOM   1371  N   GLN B   5     -11.082   5.465  63.758  1.00 30.53           N
ATOM   1372  CA  GLN B   5     -10.326   5.713  62.521  1.00 31.12           C
ATOM   1373  CB  GLN B   5      -9.854   7.173  62.354  1.00 34.93           C
ATOM   1374  CG  GLN B   5      -9.694   7.545  60.849  1.00 53.13           C
ATOM   1375  CD  GLN B   5     -11.024   7.349  60.005  1.00 64.53           C
ATOM   1376  OE1 GLN B   5     -12.135   7.700  60.476  1.00 55.72           O
ATOM   1377  NE2 GLN B   5     -10.911   6.763  58.770  1.00 56.28           N
ATOM   1378  C   GLN B   5      -9.155   4.724  62.379  1.00 30.30           C
ATOM   1379  O   GLN B   5      -8.883   4.187  61.306  1.00 26.19           O
ATOM   1380  N   LYS B   6      -8.490   4.481  63.485  1.00 28.95           N
ATOM   1381  CA  LYS B   6      -7.431   3.524  63.486  1.00 34.44           C
ATOM   1382  CB  LYS B   6      -6.598   3.722  64.776  1.00 35.85           C
ATOM   1383  CG  LYS B   6      -5.466   2.784  65.044  1.00 38.52           C
ATOM   1384  CD  LYS B   6      -4.725   2.297  63.819  1.00 51.23           C
ATOM   1385  CE  LYS B   6      -3.461   3.103  63.628  1.00 66.17           C
ATOM   1386  NZ  LYS B   6      -3.347   3.986  64.818  1.00 68.35           N
ATOM   1387  C   LYS B   6      -7.950   2.066  63.215  1.00 30.82           C
ATOM   1388  O   LYS B   6      -7.252   1.311  62.555  1.00 29.95           O
ATOM   1389  N   VAL B   7      -9.143   1.672  63.713  1.00 27.13           N
ATOM   1390  CA  VAL B   7      -9.658   0.297  63.444  1.00 22.80           C
ATOM   1391  CB  VAL B   7     -10.961  -0.021  64.224  1.00 22.82           C
ATOM   1392  CG1 VAL B   7     -11.694  -1.226  63.618  1.00 21.44           C
ATOM   1393  CG2 VAL B   7     -10.707  -0.214  65.738  1.00 19.36           C
ATOM   1394  C   VAL B   7      -9.928   0.266  61.949  1.00 24.00           C
ATOM   1395  O   VAL B   7      -9.590  -0.729  61.255  1.00 24.00           O
ATOM   1396  N   ILE B   8     -10.485   1.365  61.423  1.00 22.21           N
ATOM   1397  CA  ILE B   8     -10.783   1.437  60.004  1.00 24.44           C
ATOM   1398  CB  ILE B   8     -11.509   2.752  59.595  1.00 23.81           C
ATOM   1399  CG1 ILE B   8     -12.958   2.660  60.007  1.00 25.78           C
ATOM   1400  CD1 ILE B   8     -13.619   4.034  59.914  1.00 25.96           C
ATOM   1401  CG2 ILE B   8     -11.517   2.960  58.082  1.00 19.80           C
ATOM   1402  C   ILE B   8      -9.483   1.236  59.194  1.00 25.52           C
ATOM   1403  O   ILE B   8      -9.472   0.565  58.143  1.00 24.81           O
ATOM   1404  N   GLU B   9      -8.385   1.739  59.716  1.00 24.17           N
ATOM   1405  CA  GLU B   9      -7.106   1.711  58.964  1.00 29.37           C
ATOM   1406  CB  GLU B   9      -6.189   2.822  59.484  1.00 32.45           C
ATOM   1407  CG  GLU B   9      -4.729   2.819  58.999  1.00 42.67           C
ATOM   1408  CD  GLU B   9      -3.860   3.603  60.006  1.00 47.31           C
ATOM   1409  OE1 GLU B   9      -4.296   4.701  60.449  1.00 53.95           O
ATOM   1410  OE2 GLU B   9      -2.814   3.102  60.457  1.00 40.48           O
ATOM   1411  C   GLU B   9      -6.509   0.287  59.006  1.00 26.09           C
ATOM   1412  O   GLU B   9      -6.059  -0.230  57.988  1.00 24.10           O
ATOM   1413  N   TYR B  10      -6.619  -0.381  60.156  1.00 22.80           N
ATOM   1414  CA  TYR B  10      -6.373  -1.816  60.221  1.00 21.32           C
ATOM   1415  CB  TYR B  10      -6.595  -2.326  61.658  1.00 22.12           C
ATOM   1416  CG  TYR B  10      -5.403  -2.147  62.525  1.00 21.36           C
ATOM   1417  CD1 TYR B  10      -4.230  -2.811  62.247  1.00 22.79           C
ATOM   1418  CE1 TYR B  10      -3.098  -2.624  63.056  1.00 26.29           C
ATOM   1419  CZ  TYR B  10      -3.174  -1.750  64.122  1.00 24.86           C
ATOM   1420  OH  TYR B  10      -2.081  -1.516  64.929  1.00 25.72           O
ATOM   1421  CE2 TYR B  10      -4.350  -1.071  64.381  1.00 24.05           C
ATOM   1422  CD2 TYR B  10      -5.430  -1.247  63.561  1.00 21.66           C
ATOM   1423  C   TYR B  10      -7.180  -2.716  59.225  1.00 21.64           C
ATOM   1424  O   TYR B  10      -6.599  -3.623  58.591  1.00 21.19           O
ATOM   1425  N   LEU B  11      -8.495  -2.460  59.122  1.00 20.75           N
ATOM   1426  CA  LEU B  11      -9.387  -3.109  58.154  1.00 20.25           C
ATOM   1427  CB  LEU B  11     -10.849  -2.673  58.355  1.00 18.38           C
ATOM   1428  CG  LEU B  11     -11.472  -3.100  59.716  1.00 17.74           C
ATOM   1429  CD1 LEU B  11     -12.665  -2.237  60.048  1.00 18.10           C
ATOM   1430  CD2 LEU B  11     -11.913  -4.527  59.744  1.00 17.93           C
ATOM   1431  C   LEU B  11      -8.906  -2.835  56.721  1.00 22.93           C
ATOM   1432  O   LEU B  11      -8.797  -3.768  55.941  1.00 21.87           O
ATOM   1433  N   ASN B  12      -8.582  -1.575  56.385  1.00 24.11           N
ATOM   1434  CA  ASN B  12      -8.059  -1.301  55.045  1.00 24.77           C
ATOM   1435  CB  ASN B  12      -7.871   0.192  54.755  1.00 24.33           C
ATOM   1436  CG  ASN B  12      -9.014   0.729  53.924  1.00 26.93           C
ATOM   1437  OD1 ASN B  12      -9.428   0.064  52.949  1.00 22.20           O
ATOM   1438  ND2 ASN B  12      -9.605   1.882  54.349  1.00 23.13           N
ATOM   1439  C   ASN B  12      -6.774  -2.042  54.836  1.00 25.80           C
ATOM   1440  O   ASN B  12      -6.531  -2.555  53.747  1.00 26.26           O
ATOM   1441  N   ARG B  13      -5.934  -2.108  55.873  1.00 26.41           N
ATOM   1442  CA  ARG B  13      -4.709  -2.864  55.706  1.00 23.36           C
ATOM   1443  CB  ARG B  13      -3.666  -2.528  56.772  1.00 23.75           C
ATOM   1444  CG  ARG B  13      -3.221  -1.036  56.714  1.00 25.74           C
ATOM   1445  CD  ARG B  13      -2.457  -0.674  58.007  1.00 29.66           C
ATOM   1446  NE  ARG B  13      -1.354  -1.628  58.186  1.00 28.28           N
ATOM   1447  CZ  ARG B  13      -0.688  -1.875  59.316  1.00 36.27           C
ATOM   1448  NH1 ARG B  13      -1.017  -1.256  60.465  1.00 33.23           N
ATOM   1449  NH2 ARG B  13       0.324  -2.768  59.296  1.00 32.63           N
ATOM   1450  C   ARG B  13      -5.005  -4.355  55.522  1.00 21.52           C
ATOM   1451  O   ARG B  13      -4.373  -4.977  54.666  1.00 19.50           O
ATOM   1452  N   GLY B  14      -5.991  -4.894  56.271  1.00 20.69           N
ATOM   1453  CA  GLY B  14      -6.451  -6.276  56.100  1.00 20.27           C
ATOM   1454  C   GLY B  14      -6.939  -6.462  54.651  1.00 22.85           C
ATOM   1455  O   GLY B  14      -6.556  -7.425  53.952  1.00 21.99           O
ATOM   1456  N   LEU B  15      -7.789  -5.549  54.187  1.00 19.53           N
ATOM   1457  CA  LEU B  15      -8.264  -5.598  52.818  1.00 20.80           C
ATOM   1458  CB  LEU B  15      -9.184  -4.415  52.511  1.00 20.49           C
ATOM   1459  CG  LEU B  15      -9.834  -4.260  51.107  1.00 23.10           C
ATOM   1460  CD1 LEU B  15     -10.590  -5.493  50.618  1.00 18.93           C
ATOM   1461  CD2 LEU B  15     -10.746  -3.003  51.080  1.00 19.33           C
ATOM   1462  C   LEU B  15      -7.124  -5.715  51.799  1.00 22.46           C
ATOM   1463  O   LEU B  15      -7.178  -6.571  50.899  1.00 24.33           O
ATOM   1464  N   ARG B  16      -6.096  -4.865  51.921  1.00 22.72           N
ATOM   1465  CA  ARG B  16      -4.995  -4.899  50.992  1.00 23.69           C
ATOM   1466  CB  ARG B  16      -4.002  -3.782  51.278  1.00 25.38           C
ATOM   1467  CG  ARG B  16      -2.749  -3.801  50.375  1.00 26.74           C
ATOM   1468  CD  ARG B  16      -1.889  -2.538  50.538  1.00 29.72           C
ATOM   1469  NE  ARG B  16      -1.122  -2.566  51.809  1.00 39.18           N
ATOM   1470  CZ  ARG B  16      -1.249  -1.649  52.796  1.00 43.78           C
ATOM   1471  NH1 ARG B  16      -2.078  -0.590  52.615  1.00 35.80           N
ATOM   1472  NH2 ARG B  16      -0.518  -1.752  53.933  1.00 38.91           N
ATOM   1473  C   ARG B  16      -4.304  -6.251  51.031  1.00 24.82           C
ATOM   1474  O   ARG B  16      -3.870  -6.810  49.979  1.00 25.59           O
ATOM   1475  N   SER B  17      -4.193  -6.799  52.236  1.00 23.85           N
ATOM   1476  CA  SER B  17      -3.555  -8.086  52.392  1.00 23.55           C
ATOM   1477  CB  SER B  17      -3.299  -8.302  53.887  1.00 26.10           C
ATOM   1478  OG  SER B  17      -2.815  -9.588  54.179  1.00 32.26           O
ATOM   1479  C   SER B  17      -4.417  -9.198  51.724  1.00 23.61           C
ATOM   1480  O   SER B  17      -3.887 -10.054  50.977  1.00 24.08           O
ATOM   1481  N   GLU B  18      -5.740  -9.192  51.920  1.00 22.57           N
ATOM   1482  CA  GLU B  18      -6.600 -10.217  51.222  1.00 21.49           C
ATOM   1483  CB  GLU B  18      -8.017 -10.204  51.753  1.00 21.66           C
ATOM   1484  CG  GLU B  18      -8.038 -10.568  53.249  1.00 22.47           C
ATOM   1485  CD  GLU B  18      -7.723 -12.016  53.470  1.00 26.64           C
ATOM   1486  OE1 GLU B  18      -7.712 -12.787  52.478  1.00 27.73           O
ATOM   1487  OE2 GLU B  18      -7.457 -12.425  54.617  1.00 28.99           O
ATOM   1488  C   GLU B  18      -6.577 -10.089  49.683  1.00 21.97           C
ATOM   1489  O   GLU B  18      -6.532 -11.093  48.955  1.00 20.59           O
ATOM   1490  N   LEU B  19      -6.552  -8.866  49.187  1.00 20.33           N
ATOM   1491  CA  LEU B  19      -6.486  -8.665  47.742  1.00 22.58           C
ATOM   1492  CB  LEU B  19      -6.599  -7.164  47.402  1.00 22.22           C
ATOM   1493  CG  LEU B  19      -7.965  -6.597  47.801  1.00 22.87           C
ATOM   1494  CD1 LEU B  19      -8.015  -5.080  47.829  1.00 22.43           C
ATOM   1495  CD2 LEU B  19      -8.976  -7.188  46.817  1.00 24.51           C
ATOM   1496  C   LEU B  19      -5.182  -9.252  47.177  1.00 24.49           C
ATOM   1497  O   LEU B  19      -5.167  -9.825  46.064  1.00 26.87           O
ATOM   1498  N   THR B  20      -4.101  -9.110  47.935  1.00 21.85           N
ATOM   1499  CA  THR B  20      -2.832  -9.690  47.553  1.00 23.13           C
ATOM   1500  CB  THR B  20      -1.690  -9.198  48.491  1.00 23.93           C
ATOM   1501  OG1 THR B  20      -1.653  -7.740  48.493  1.00 25.80           O
ATOM   1502  CG2 THR B  20      -0.310  -9.749  48.031  1.00 22.15           C
ATOM   1503  C   THR B  20      -2.944 -11.231  47.540  1.00 23.72           C
ATOM   1504  O   THR B  20      -2.521 -11.883  46.563  1.00 23.62           O
ATOM   1505  N   ALA B  21      -3.536 -11.783  48.601  1.00 20.97           N
ATOM   1506  CA  ALA B  21      -3.704 -13.221  48.755  1.00 21.82           C
ATOM   1507  CB  ALA B  21      -4.347 -13.565  50.129  1.00 19.90           C
ATOM   1508  C   ALA B  21      -4.543 -13.808  47.597  1.00 22.30           C
ATOM   1509  O   ALA B  21      -4.231 -14.905  47.058  1.00 23.73           O
ATOM   1510  N   VAL B  22      -5.603 -13.085  47.240  1.00 22.83           N
ATOM   1511  CA  VAL B  22      -6.488 -13.500  46.157  1.00 21.25           C
ATOM   1512  CB  VAL B  22      -7.631 -12.491  45.901  1.00 18.29           C
ATOM   1513  CG1 VAL B  22      -8.309 -12.794  44.560  1.00 18.67           C
ATOM   1514  CG2 VAL B  22      -8.679 -12.494  47.017  1.00 17.92           C
ATOM   1515  C   VAL B  22      -5.647 -13.710  44.870  1.00 22.38           C
ATOM   1516  O   VAL B  22      -5.656 -14.816  44.297  1.00 25.14           O
ATOM   1517  N   SER B  23      -4.953 -12.657  44.433  1.00 21.82           N
ATOM   1518  CA  SER B  23      -4.253 -12.633  43.174  1.00 22.91           C
ATOM   1519  CB  SER B  23      -3.856 -11.231  42.831  1.00 20.98           C
ATOM   1520  OG  SER B  23      -5.004 -10.528  42.373  1.00 25.49           O
ATOM   1521  C   SER B  23      -3.050 -13.543  43.230  1.00 26.09           C
ATOM   1522  O   SER B  23      -2.711 -14.201  42.243  1.00 24.63           O
ATOM   1523  N   GLN B  24      -2.386 -13.585  44.387  1.00 27.38           N
ATOM   1524  CA  GLN B  24      -1.261 -14.510  44.530  1.00 28.35           C
ATOM   1525  CB  GLN B  24      -0.471 -14.315  45.832  1.00 27.37           C
ATOM   1526  CG  GLN B  24       0.858 -15.083  45.799  1.00 27.59           C
ATOM   1527  CD  GLN B  24       1.859 -14.540  46.831  1.00 31.71           C
ATOM   1528  OE1 GLN B  24       2.206 -13.366  46.797  1.00 30.94           O
ATOM   1529  NE2 GLN B  24       2.313 -15.398  47.755  1.00 26.09           N
ATOM   1530  C   GLN B  24      -1.726 -15.966  44.431  1.00 26.32           C
ATOM   1531  O   GLN B  24      -1.162 -16.723  43.656  1.00 24.19           O
ATOM   1532  N   TYR B  25      -2.760 -16.358  45.173  1.00 24.09           N
ATOM   1533  CA  TYR B  25      -3.206 -17.756  45.026  1.00 22.57           C
ATOM   1534  CB  TYR B  25      -4.272 -18.109  46.042  1.00 22.33           C
ATOM   1535  CG  TYR B  25      -3.802 -18.505  47.445  1.00 27.05           C
ATOM   1536  CD1 TYR B  25      -3.083 -19.699  47.654  1.00 29.19           C
ATOM   1537  CE1 TYR B  25      -2.661 -20.080  48.924  1.00 32.41           C
ATOM   1538  CZ  TYR B  25      -3.002 -19.286  50.046  1.00 34.25           C
ATOM   1539  OH  TYR B  25      -2.619 -19.722  51.314  1.00 34.97           O
ATOM   1540  CE2 TYR B  25      -3.719 -18.105  49.860  1.00 31.06           C
ATOM   1541  CD2 TYR B  25      -4.132 -17.733  48.565  1.00 26.33           C
ATOM   1542  C   TYR B  25      -3.740 -18.034  43.606  1.00 24.05           C
ATOM   1543  O   TYR B  25      -3.569 -19.155  43.085  1.00 25.90           O
ATOM   1544  N   TRP B  26      -4.414 -17.059  43.001  1.00 19.46           N
ATOM   1545  CA  TRP B  26      -5.083 -17.320  41.700  1.00 20.13           C
ATOM   1546  CB  TRP B  26      -6.047 -16.183  41.328  1.00 20.57           C
ATOM   1547  CG  TRP B  26      -6.908 -16.625  40.190  1.00 23.49           C
ATOM   1548  CD1 TRP B  26      -6.630 -16.535  38.817  1.00 21.03           C
ATOM   1549  NE1 TRP B  26      -7.629 -17.149  38.082  1.00 22.87           N
ATOM   1550  CE2 TRP B  26      -8.590 -17.661  38.896  1.00 23.76           C
ATOM   1551  CD2 TRP B  26      -8.178 -17.378  40.285  1.00 22.36           C
ATOM   1552  CE3 TRP B  26      -8.983 -17.820  41.344  1.00 21.68           C
ATOM   1553  CZ3 TRP B  26     -10.159 -18.485  41.046  1.00 23.53           C
ATOM   1554  CH2 TRP B  26     -10.558 -18.742  39.713  1.00 27.71           C
ATOM   1555  CZ2 TRP B  26      -9.770 -18.353  38.602  1.00 25.69           C
ATOM   1556  C   TRP B  26      -4.039 -17.474  40.606  1.00 20.06           C
ATOM   1557  O   TRP B  26      -4.126 -18.386  39.767  1.00 17.95           O
ATOM   1558  N   LEU B  27      -3.003 -16.621  40.632  1.00 19.13           N
ATOM   1559  CA  LEU B  27      -1.919 -16.789  39.669  1.00 21.04           C
ATOM   1560  CB  LEU B  27      -0.962 -15.579  39.626  1.00 21.08           C
ATOM   1561  CG  LEU B  27       0.299 -15.856  38.776  1.00 21.35           C
ATOM   1562  CD1 LEU B  27      -0.046 -16.080  37.336  1.00 22.74           C
ATOM   1563  CD2 LEU B  27       1.265 -14.692  38.859  1.00 24.51           C
ATOM   1564  C   LEU B  27      -1.165 -18.113  39.938  1.00 21.99           C
ATOM   1565  O   LEU B  27      -0.772 -18.817  38.999  1.00 25.50           O
ATOM   1566  N   HIS B  28      -1.012 -18.509  41.195  1.00 22.31           N
ATOM   1567  CA  HIS B  28      -0.324 -19.800  41.463  1.00 23.08           C
ATOM   1568  CB  HIS B  28       0.101 -19.951  42.924  1.00 23.55           C
ATOM   1569  CG  HIS B  28       1.311 -19.114  43.335  1.00 26.19           C
ATOM   1570  ND1 HIS B  28       1.521 -18.717  44.620  1.00 26.84           N
ATOM   1571  CE1 HIS B  28       2.668 -17.979  44.693  1.00 23.32           C
ATOM   1572  NE2 HIS B  28       3.206 -17.926  43.466  1.00 27.75           N
ATOM   1573  CD2 HIS B  28       2.402 -18.601  42.594  1.00 27.41           C
ATOM   1574  C   HIS B  28      -1.203 -20.962  41.006  1.00 24.10           C
ATOM   1575  O   HIS B  28      -0.719 -21.955  40.392  1.00 26.81           O
ATOM   1576  N   TYR B  29      -2.500 -20.853  41.265  1.00 23.05           N
ATOM   1577  CA  TYR B  29      -3.478 -21.830  40.740  1.00 22.90           C
ATOM   1578  CB  TYR B  29      -4.919 -21.393  41.008  1.00 20.86           C
ATOM   1579  CG  TYR B  29      -5.920 -21.796  39.898  1.00 25.24           C
ATOM   1580  CD1 TYR B  29      -6.073 -23.112  39.467  1.00 24.65           C
ATOM   1581  CE1 TYR B  29      -7.004 -23.468  38.485  1.00 26.56           C
ATOM   1582  CZ  TYR B  29      -7.806 -22.467  37.913  1.00 30.35           C
ATOM   1583  OH  TYR B  29      -8.735 -22.712  36.923  1.00 31.14           O
ATOM   1584  CE2 TYR B  29      -7.661 -21.164  38.325  1.00 29.94           C
ATOM   1585  CD2 TYR B  29      -6.735 -20.834  39.313  1.00 27.58           C
ATOM   1586  C   TYR B  29      -3.272 -22.050  39.274  1.00 21.30           C
ATOM   1587  O   TYR B  29      -3.030 -23.167  38.837  1.00 24.84           O
ATOM   1588  N   ARG B  30      -3.294 -20.965  38.513  1.00 21.23           N
ATOM   1589  CA  ARG B  30      -3.082 -21.036  37.070  1.00 21.49           C
ATOM   1590  CB  ARG B  30      -3.390 -19.691  36.428  1.00 22.52           C
ATOM   1591  CG  ARG B  30      -4.867 -19.428  36.246  1.00 22.64           C
ATOM   1592  CD  ARG B  30      -5.234 -20.354  35.114  1.00 29.39           C
ATOM   1593  NE  ARG B  30      -6.660 -20.398  34.874  1.00 37.13           N
ATOM   1594  CZ  ARG B  30      -7.287 -21.394  34.251  1.00 44.06           C
ATOM   1595  NH1 ARG B  30      -6.597 -22.445  33.821  1.00 40.09           N
ATOM   1596  NH2 ARG B  30      -8.616 -21.342  34.083  1.00 42.80           N
ATOM   1597  C   ARG B  30      -1.706 -21.573  36.633  1.00 21.52           C
ATOM   1598  O   ARG B  30      -1.595 -22.289  35.634  1.00 23.30           O
ATOM   1599  N   MET B  31      -0.673 -21.218  37.367  1.00 22.12           N
ATOM   1600  CA  MET B  31       0.647 -21.776  37.147  1.00 23.94           C
ATOM   1601  CB  MET B  31       1.623 -21.027  38.021  1.00 24.15           C
ATOM   1602  CG  MET B  31       1.942 -19.664  37.419  1.00 25.58           C
ATOM   1603  SD  MET B  31       2.870 -18.556  38.509  1.00 28.80           S
ATOM   1604  CE  MET B  31       4.548 -19.055  38.068  1.00 27.35           C
ATOM   1605  C   MET B  31       0.716 -23.294  37.410  1.00 24.11           C
ATOM   1606  O   MET B  31       1.306 -24.067  36.617  1.00 23.36           O
ATOM   1607  N   LEU B  32       0.108 -23.722  38.511  1.00 24.27           N
ATOM   1608  CA  LEU B  32       0.069 -25.135  38.830  1.00 24.10           C
ATOM   1609  CB  LEU B  32      -0.597 -25.336  40.174  1.00 23.53           C
ATOM   1610  CG  LEU B  32       0.252 -24.783  41.318  1.00 23.55           C
ATOM   1611  CD1 LEU B  32      -0.588 -24.675  42.590  1.00 22.36           C
ATOM   1612  CD2 LEU B  32       1.453 -25.710  41.536  1.00 25.10           C
ATOM   1613  C   LEU B  32      -0.655 -25.881  37.726  1.00 25.03           C
ATOM   1614  O   LEU B  32      -0.197 -26.947  37.237  1.00 25.68           O
ATOM   1615  N   GLU B  33      -1.758 -25.291  37.297  1.00 24.42           N
ATOM   1616  CA  GLU B  33      -2.511 -25.861  36.195  1.00 28.67           C
ATOM   1617  CB  GLU B  33      -3.823 -25.067  35.996  1.00 31.57           C
ATOM   1618  CG  GLU B  33      -4.637 -25.466  34.780  1.00 36.40           C
ATOM   1619  CD  GLU B  33      -5.814 -26.389  35.091  1.00 48.02           C
ATOM   1620  OE1 GLU B  33      -5.856 -27.057  36.157  1.00 41.49           O
ATOM   1621  OE2 GLU B  33      -6.739 -26.426  34.246  1.00 55.45           O
ATOM   1622  C   GLU B  33      -1.633 -25.930  34.901  1.00 28.27           C
ATOM   1623  O   GLU B  33      -1.543 -26.954  34.293  1.00 26.04           O
ATOM   1624  N   ASP B  34      -0.939 -24.853  34.538  1.00 28.28           N
ATOM   1625  CA  ASP B  34      -0.066 -24.824  33.361  1.00 28.65           C
ATOM   1626  CB  ASP B  34       0.433 -23.389  33.188  1.00 31.10           C
ATOM   1627  CG  ASP B  34       1.551 -23.250  32.161  1.00 36.60           C
ATOM   1628  OD1 ASP B  34       1.321 -23.615  30.995  1.00 40.37           O
ATOM   1629  OD2 ASP B  34       2.655 -22.713  32.497  1.00 33.54           O
ATOM   1630  C   ASP B  34       1.074 -25.833  33.464  1.00 29.98           C
ATOM   1631  O   ASP B  34       1.490 -26.425  32.451  1.00 31.81           O
ATOM   1632  N   TRP B  35       1.596 -26.050  34.676  1.00 29.97           N
ATOM   1633  CA  TRP B  35       2.619 -27.088  34.854  1.00 29.82           C
ATOM   1634  CB  TRP B  35       3.400 -26.894  36.128  1.00 28.16           C
ATOM   1635  CG  TRP B  35       4.222 -25.635  36.167  1.00 27.49           C
ATOM   1636  CD1 TRP B  35       4.868 -24.976  35.096  1.00 28.15           C
ATOM   1637  NE1 TRP B  35       5.557 -23.862  35.549  1.00 27.05           N
ATOM   1638  CE2 TRP B  35       5.433 -23.742  36.907  1.00 26.18           C
ATOM   1639  CD2 TRP B  35       4.571 -24.871  37.366  1.00 24.47           C
ATOM   1640  CE3 TRP B  35       4.281 -24.998  38.710  1.00 25.14           C
ATOM   1641  CZ3 TRP B  35       4.785 -24.025  39.609  1.00 25.55           C
ATOM   1642  CH2 TRP B  35       5.590 -22.956  39.163  1.00 26.59           C
ATOM   1643  CZ2 TRP B  35       5.941 -22.797  37.793  1.00 24.12           C
ATOM   1644  C   TRP B  35       2.132 -28.515  34.829  1.00 31.63           C
ATOM   1645  O   TRP B  35       2.959 -29.435  34.703  1.00 31.76           O
ATOM   1646  N   GLY B  36       0.811 -28.715  34.954  1.00 28.84           N
ATOM   1647  CA  GLY B  36       0.219 -30.064  34.963  1.00 25.76           C
ATOM   1648  C   GLY B  36      -0.190 -30.625  36.312  1.00 26.03           C
ATOM   1649  O   GLY B  36      -0.600 -31.778  36.383  1.00 24.68           O
ATOM   1650  N   TYR B  37      -0.067 -29.836  37.397  1.00 25.67           N
ATOM   1651  CA  TYR B  37      -0.444 -30.367  38.723  1.00 25.20           C
ATOM   1652  CB  TYR B  37       0.526 -29.935  39.830  1.00 22.76           C
ATOM   1653  CG  TYR B  37       1.976 -30.216  39.455  1.00 23.45           C
ATOM   1654  CD1 TYR B  37       2.507 -31.495  39.524  1.00 23.98           C
ATOM   1655  CE1 TYR B  37       3.847 -31.729  39.151  1.00 26.86           C
ATOM   1656  CZ  TYR B  37       4.655 -30.684  38.732  1.00 24.83           C
ATOM   1657  OH  TYR B  37       5.980 -30.891  38.344  1.00 27.88           O
ATOM   1658  CE2 TYR B  37       4.136 -29.426  38.683  1.00 22.88           C
ATOM   1659  CD2 TYR B  37       2.804 -29.204  39.026  1.00 21.69           C
ATOM   1660  C   TYR B  37      -1.902 -30.060  39.033  1.00 25.81           C
ATOM   1661  O   TYR B  37      -2.224 -29.149  39.820  1.00 26.66           O
ATOM   1662  N   LYS B  38      -2.792 -30.865  38.453  1.00 25.02           N
ATOM   1663  CA  LYS B  38      -4.163 -30.483  38.446  1.00 26.40           C
ATOM   1664  CB  LYS B  38      -4.949 -31.238  37.367  1.00 33.19           C
ATOM   1665  CG  LYS B  38      -4.598 -30.736  35.963  1.00 35.27           C
ATOM   1666  CD  LYS B  38      -5.143 -31.663  34.877  1.00 46.60           C
ATOM   1667  CE  LYS B  38      -6.420 -31.130  34.233  1.00 55.74           C
ATOM   1668  NZ  LYS B  38      -6.107 -30.049  33.233  1.00 49.07           N
ATOM   1669  C   LYS B  38      -4.777 -30.541  39.820  1.00 27.32           C
ATOM   1670  O   LYS B  38      -5.688 -29.741  40.099  1.00 24.15           O
ATOM   1671  N   ASP B  39      -4.280 -31.436  40.698  1.00 26.03           N
ATOM   1672  CA  ASP B  39      -4.851 -31.507  42.056  1.00 26.03           C
ATOM   1673  CB  ASP B  39      -4.680 -32.871  42.721  1.00 26.01           C
ATOM   1674  CG  ASP B  39      -5.647 -33.938  42.103  1.00 32.95           C
ATOM   1675  OD1 ASP B  39      -6.543 -33.584  41.284  1.00 27.25           O
ATOM   1676  OD2 ASP B  39      -5.465 -35.149  42.390  1.00 37.33           O
ATOM   1677  C   ASP B  39      -4.390 -30.350  42.955  1.00 25.74           C
ATOM   1678  O   ASP B  39      -5.221 -29.804  43.713  1.00 22.92           O
ATOM   1679  N   LEU B  40      -3.127 -29.933  42.809  1.00 22.16           N
ATOM   1680  CA  LEU B  40      -2.651 -28.699  43.467  1.00 23.77           C
ATOM   1681  CB  LEU B  40      -1.165 -28.524  43.249  1.00 21.40           C
ATOM   1682  CG  LEU B  40      -0.292 -29.599  43.916  1.00 24.26           C
ATOM   1683  CD1 LEU B  40       1.188 -29.443  43.559  1.00 20.72           C
ATOM   1684  CD2 LEU B  40      -0.501 -29.556  45.437  1.00 22.76           C
ATOM   1685  C   LEU B  40      -3.392 -27.453  42.947  1.00 25.98           C
ATOM   1686  O   LEU B  40      -3.783 -26.576  43.733  1.00 26.25           O
ATOM   1687  N   ALA B  41      -3.583 -27.397  41.623  1.00 23.73           N
ATOM   1688  CA  ALA B  41      -4.315 -26.329  41.013  1.00 25.45           C
ATOM   1689  CB  ALA B  41      -4.274 -26.429  39.475  1.00 22.34           C
ATOM   1690  C   ALA B  41      -5.747 -26.238  41.611  1.00 24.73           C
ATOM   1691  O   ALA B  41      -6.115 -25.176  42.092  1.00 26.04           O
ATOM   1692  N   LYS B  42      -6.492 -27.333  41.709  1.00 25.38           N
ATOM   1693  CA  LYS B  42      -7.847 -27.283  42.350  1.00 28.90           C
ATOM   1694  CB  LYS B  42      -8.513 -28.648  42.527  1.00 32.44           C
ATOM   1695  CG  LYS B  42      -8.949 -29.358  41.287  1.00 44.81           C
ATOM   1696  CD  LYS B  42      -9.315 -30.795  41.625  1.00 43.64           C
ATOM   1697  CE  LYS B  42     -10.823 -30.972  41.598  1.00 54.02           C
ATOM   1698  NZ  LYS B  42     -11.181 -32.119  40.694  1.00 50.37           N
ATOM   1699  C   LYS B  42      -7.855 -26.641  43.762  1.00 27.67           C
ATOM   1700  O   LYS B  42      -8.663 -25.764  44.045  1.00 26.17           O
ATOM   1701  N   LYS B  43      -6.988 -27.140  44.627  1.00 24.57           N
ATOM   1702  CA  LYS B  43      -6.805 -26.619  45.971  1.00 27.42           C
ATOM   1703  CB  LYS B  43      -5.686 -27.413  46.705  1.00 26.91           C
ATOM   1704  CG  LYS B  43      -5.454 -26.945  48.137  1.00 24.71           C
ATOM   1705  CD  LYS B  43      -6.693 -27.221  48.982  1.00 23.68           C
ATOM   1706  CE  LYS B  43      -6.526 -26.646  50.396  1.00 22.96           C
ATOM   1707  NZ  LYS B  43      -7.784 -26.928  51.121  1.00 26.54           N
ATOM   1708  C   LYS B  43      -6.492 -25.115  45.948  1.00 26.06           C
ATOM   1709  O   LYS B  43      -7.211 -24.337  46.575  1.00 28.47           O
ATOM   1710  N   TRP B  44      -5.459 -24.699  45.204  1.00 26.37           N
ATOM   1711  CA  TRP B  44      -5.106 -23.264  45.088  1.00 24.74           C
ATOM   1712  CB  TRP B  44      -3.903 -23.060  44.176  1.00 24.89           C
ATOM   1713  CG  TRP B  44      -2.647 -22.902  44.974  1.00 25.28           C
ATOM   1714  CD1 TRP B  44      -1.877 -21.748  45.140  1.00 26.36           C
ATOM   1715  NE1 TRP B  44      -0.841 -21.969  45.987  1.00 23.86           N
ATOM   1716  CE2 TRP B  44      -0.853 -23.279  46.419  1.00 23.33           C
ATOM   1717  CD2 TRP B  44      -2.008 -23.924  45.805  1.00 24.56           C
ATOM   1718  CE3 TRP B  44      -2.289 -25.272  46.103  1.00 25.25           C
ATOM   1719  CZ3 TRP B  44      -1.399 -25.969  46.917  1.00 28.59           C
ATOM   1720  CH2 TRP B  44      -0.271 -25.320  47.496  1.00 26.29           C
ATOM   1721  CZ2 TRP B  44       0.005 -23.965  47.265  1.00 23.98           C
ATOM   1722  C   TRP B  44      -6.245 -22.389  44.595  1.00 25.77           C
ATOM   1723  O   TRP B  44      -6.451 -21.267  45.096  1.00 24.65           O
ATOM   1724  N   ARG B  45      -7.019 -22.883  43.625  1.00 25.98           N
ATOM   1725  CA  ARG B  45      -8.196 -22.127  43.173  1.00 26.48           C
ATOM   1726  CB  ARG B  45      -8.861 -22.828  41.996  1.00 24.72           C
ATOM   1727  CG  ARG B  45     -10.020 -22.106  41.353  1.00 24.99           C
ATOM   1728  CD  ARG B  45     -10.712 -22.967  40.319  1.00 25.52           C
ATOM   1729  NE  ARG B  45     -11.415 -22.153  39.345  1.00 34.34           N
ATOM   1730  CZ  ARG B  45     -12.701 -21.850  39.415  1.00 31.54           C
ATOM   1731  NH1 ARG B  45     -13.199 -21.090  38.495  1.00 27.67           N
ATOM   1732  NH2 ARG B  45     -13.453 -22.283  40.439  1.00 33.75           N
ATOM   1733  C   ARG B  45      -9.157 -21.986  44.370  1.00 24.79           C
ATOM   1734  O   ARG B  45      -9.641 -20.894  44.645  1.00 22.51           O
ATOM   1735  N   ALA B  46      -9.384 -23.068  45.123  1.00 25.50           N
ATOM   1736  CA  ALA B  46     -10.319 -22.981  46.273  1.00 24.99           C
ATOM   1737  CB  ALA B  46     -10.644 -24.344  46.884  1.00 20.89           C
ATOM   1738  C   ALA B  46      -9.853 -21.980  47.323  1.00 24.03           C
ATOM   1739  O   ALA B  46     -10.665 -21.244  47.873  1.00 25.51           O
ATOM   1740  N   GLU B  47      -8.546 -21.932  47.574  1.00 24.90           N
ATOM   1741  CA  GLU B  47      -8.010 -21.044  48.600  1.00 25.81           C
ATOM   1742  CB  GLU B  47      -6.556 -21.419  48.914  1.00 32.70           C
ATOM   1743  CG  GLU B  47      -6.396 -22.808  49.533  1.00 42.80           C
ATOM   1744  CD  GLU B  47      -6.606 -22.833  51.036  1.00 50.87           C
ATOM   1745  OE1 GLU B  47      -7.641 -22.281  51.480  1.00 56.79           O
ATOM   1746  OE2 GLU B  47      -5.738 -23.397  51.772  1.00 58.84           O
ATOM   1747  C   GLU B  47      -8.105 -19.565  48.207  1.00 24.62           C
ATOM   1748  O   GLU B  47      -8.337 -18.689  49.066  1.00 24.01           O
ATOM   1749  N   SER B  48      -7.868 -19.281  46.932  1.00 22.91           N
ATOM   1750  CA  SER B  48      -8.058 -17.940  46.405  1.00 23.20           C
ATOM   1751  CB  SER B  48      -7.704 -17.929  44.909  1.00 21.54           C
ATOM   1752  OG  SER B  48      -7.784 -16.612  44.411  1.00 24.89           O
ATOM   1753  C   SER B  48      -9.504 -17.514  46.643  1.00 22.02           C
ATOM   1754  O   SER B  48      -9.748 -16.462  47.200  1.00 22.22           O
ATOM   1755  N   ILE B  49     -10.469 -18.345  46.240  1.00 22.77           N
ATOM   1756  CA  ILE B  49     -11.882 -18.093  46.528  1.00 24.09           C
ATOM   1757  CB  ILE B  49     -12.797 -19.111  45.818  1.00 24.30           C
ATOM   1758  CG1 ILE B  49     -12.702 -18.850  44.287  1.00 26.94           C
ATOM   1759  CD1 ILE B  49     -13.210 -19.985  43.451  1.00 22.15           C
ATOM   1760  CG2 ILE B  49     -14.252 -18.996  46.250  1.00 21.07           C
ATOM   1761  C   ILE B  49     -12.161 -17.845  48.064  1.00 28.05           C
ATOM   1762  O   ILE B  49     -12.920 -16.910  48.391  1.00 27.27           O
ATOM   1763  N   GLU B  50     -11.498 -18.560  48.988  1.00 24.78           N
ATOM   1764  CA  GLU B  50     -11.699 -18.267  50.432  1.00 24.58           C
ATOM   1765  CB  GLU B  50     -11.039 -19.284  51.355  1.00 26.91           C
ATOM   1766  CG  GLU B  50     -11.496 -20.706  51.068  1.00 35.01           C
ATOM   1767  CD  GLU B  50     -11.008 -21.775  52.059  1.00 41.41           C
ATOM   1768  OE1 GLU B  50     -10.364 -21.440  53.095  1.00 37.22           O
ATOM   1769  OE2 GLU B  50     -11.308 -22.980  51.791  1.00 46.81           O
ATOM   1770  C   GLU B  50     -11.152 -16.891  50.742  1.00 23.81           C
ATOM   1771  O   GLU B  50     -11.779 -16.149  51.480  1.00 25.76           O
ATOM   1772  N   GLU B  51     -10.020 -16.516  50.140  1.00 21.95           N
ATOM   1773  CA  GLU B  51      -9.513 -15.163  50.325  1.00 21.48           C
ATOM   1774  CB  GLU B  51      -8.082 -14.963  49.810  1.00 21.82           C
ATOM   1775  CG  GLU B  51      -7.100 -16.076  50.138  1.00 25.40           C
ATOM   1776  CD  GLU B  51      -6.795 -16.227  51.633  1.00 31.53           C
ATOM   1777  OE1 GLU B  51      -5.720 -16.792  51.960  1.00 31.51           O
ATOM   1778  OE2 GLU B  51      -7.607 -15.802  52.491  1.00 29.76           O
ATOM   1779  C   GLU B  51     -10.455 -14.112  49.741  1.00 20.70           C
ATOM   1780  O   GLU B  51     -10.595 -13.004  50.319  1.00 22.75           O
ATOM   1781  N   MET B  52     -11.140 -14.443  48.649  1.00 19.45           N
ATOM   1782  CA  MET B  52     -12.134 -13.520  48.106  1.00 20.48           C
ATOM   1783  CB  MET B  52     -12.719 -13.998  46.795  1.00 20.48           C
ATOM   1784  CG  MET B  52     -11.665 -14.155  45.722  1.00 21.81           C
ATOM   1785  SD  MET B  52     -12.415 -14.801  44.207  1.00 22.72           S
ATOM   1786  CE  MET B  52     -10.979 -15.719  43.546  1.00 19.30           C
ATOM   1787  C   MET B  52     -13.241 -13.219  49.098  1.00 20.36           C
ATOM   1788  O   MET B  52     -13.638 -12.074  49.204  1.00 23.08           O
ATOM   1789  N   ALA B  53     -13.674 -14.209  49.863  1.00 19.22           N
ATOM   1790  CA  ALA B  53     -14.725 -14.039  50.881  1.00 21.48           C
ATOM   1791  CB  ALA B  53     -15.232 -15.431  51.409  1.00 17.55           C
ATOM   1792  C   ALA B  53     -14.155 -13.142  52.035  1.00 23.28           C
ATOM   1793  O   ALA B  53     -14.850 -12.215  52.529  1.00 26.70           O
ATOM   1794  N   HIS B  54     -12.912 -13.407  52.451  1.00 22.51           N
ATOM   1795  CA  HIS B  54     -12.188 -12.484  53.349  1.00 23.21           C
ATOM   1796  CB  HIS B  54     -10.749 -12.948  53.616  1.00 23.19           C
ATOM   1797  CG  HIS B  54     -10.666 -14.251  54.384  1.00 25.04           C
ATOM   1798  ND1 HIS B  54      -9.479 -14.934  54.580  1.00 21.23           N
ATOM   1799  CE1 HIS B  54      -9.726 -16.054  55.301  1.00 21.55           C
ATOM   1800  NE2 HIS B  54     -11.056 -16.089  55.588  1.00 22.06           N
ATOM   1801  CD2 HIS B  54     -11.667 -14.992  55.029  1.00 21.87           C
ATOM   1802  C   HIS B  54     -12.154 -11.037  52.882  1.00 25.05           C
ATOM   1803  O   HIS B  54     -12.508 -10.157  53.657  1.00 22.84           O
ATOM   1804  N   ALA B  55     -11.708 -10.769  51.637  1.00 24.48           N
ATOM   1805  CA  ALA B  55     -11.672  -9.396  51.130  1.00 23.40           C
ATOM   1806  CB  ALA B  55     -11.171  -9.336  49.663  1.00 20.66           C
ATOM   1807  C   ALA B  55     -13.071  -8.763  51.270  1.00 25.60           C
ATOM   1808  O   ALA B  55     -13.214  -7.601  51.735  1.00 24.35           O
ATOM   1809  N   ASP B  56     -14.095  -9.542  50.906  1.00 22.70           N
ATOM   1810  CA  ASP B  56     -15.433  -9.040  50.948  1.00 22.83           C
ATOM   1811  CB  ASP B  56     -16.404 -10.038  50.309  1.00 21.45           C
ATOM   1812  CG  ASP B  56     -17.823  -9.488  50.258  1.00 24.83           C
ATOM   1813  OD1 ASP B  56     -18.042  -8.328  49.915  1.00 25.35           O
ATOM   1814  OD2 ASP B  56     -18.763 -10.198  50.578  1.00 28.44           O
ATOM   1815  C   ASP B  56     -15.858  -8.738  52.410  1.00 24.76           C
ATOM   1816  O   ASP B  56     -16.508  -7.724  52.640  1.00 23.80           O
ATOM   1817  N   LYS B  57     -15.494  -9.574  53.393  1.00 24.22           N
ATOM   1818  CA  LYS B  57     -15.850  -9.209  54.790  1.00 29.00           C
ATOM   1819  CB  LYS B  57     -15.405 -10.278  55.817  1.00 31.36           C
ATOM   1820  CG  LYS B  57     -16.215 -11.566  55.772  1.00 33.33           C
ATOM   1821  CD  LYS B  57     -15.548 -12.690  56.601  1.00 36.56           C
ATOM   1822  CE  LYS B  57     -16.493 -13.905  56.787  1.00 40.36           C
ATOM   1823  NZ  LYS B  57     -17.812 -13.378  57.250  1.00 37.39           N
ATOM   1824  C   LYS B  57     -15.304  -7.839  55.201  1.00 27.08           C
ATOM   1825  O   LYS B  57     -16.015  -7.038  55.850  1.00 28.88           O
ATOM   1826  N   PHE B  58     -14.054  -7.566  54.823  1.00 25.12           N
ATOM   1827  CA  PHE B  58     -13.413  -6.289  55.142  1.00 25.18           C
ATOM   1828  CB  PHE B  58     -11.930  -6.264  54.759  1.00 23.66           C
ATOM   1829  CG  PHE B  58     -11.035  -7.003  55.723  1.00 25.22           C
ATOM   1830  CD1 PHE B  58     -11.054  -6.713  57.062  1.00 26.03           C
ATOM   1831  CE1 PHE B  58     -10.224  -7.377  57.968  1.00 23.40           C
ATOM   1832  CZ  PHE B  58      -9.323  -8.316  57.488  1.00 26.86           C
ATOM   1833  CE2 PHE B  58      -9.292  -8.627  56.127  1.00 26.88           C
ATOM   1834  CD2 PHE B  58     -10.135  -7.969  55.263  1.00 26.13           C
ATOM   1835  C   PHE B  58     -14.116  -5.122  54.457  1.00 23.69           C
ATOM   1836  O   PHE B  58     -14.321  -4.078  55.085  1.00 23.54           O
ATOM   1837  N   VAL B  59     -14.486  -5.284  53.185  1.00 23.97           N
ATOM   1838  CA  VAL B  59     -15.126  -4.178  52.476  1.00 23.42           C
ATOM   1839  CB  VAL B  59     -15.496  -4.512  51.006  1.00 23.43           C
ATOM   1840  CG1 VAL B  59     -16.204  -3.317  50.339  1.00 19.61           C
ATOM   1841  CG2 VAL B  59     -14.291  -5.004  50.196  1.00 19.37           C
ATOM   1842  C   VAL B  59     -16.426  -3.864  53.205  1.00 24.00           C
ATOM   1843  O   VAL B  59     -16.710  -2.723  53.431  1.00 25.92           O
ATOM   1844  N   GLU B  60     -17.196  -4.876  53.596  1.00 23.52           N
ATOM   1845  CA  GLU B  60     -18.499  -4.663  54.238  1.00 26.10           C
ATOM   1846  CB  GLU B  60     -19.213  -6.016  54.369  1.00 28.43           C
ATOM   1847  CG  GLU B  60     -20.377  -6.041  55.369  1.00 40.91           C
ATOM   1848  CD  GLU B  60     -21.298  -7.268  55.209  1.00 56.36           C
ATOM   1849  OE1 GLU B  60     -20.777  -8.410  54.933  1.00 55.85           O
ATOM   1850  OE2 GLU B  60     -22.550  -7.093  55.381  1.00 57.90           O
ATOM   1851  C   GLU B  60     -18.370  -3.935  55.605  1.00 25.42           C
ATOM   1852  O   GLU B  60     -19.145  -3.064  55.918  1.00 28.08           O
ATOM   1853  N   ARG B  61     -17.371  -4.308  56.389  1.00 24.10           N
ATOM   1854  CA  ARG B  61     -17.165  -3.798  57.729  1.00 26.25           C
ATOM   1855  CB  ARG B  61     -16.176  -4.685  58.515  1.00 24.39           C
ATOM   1856  CG  ARG B  61     -15.999  -4.299  59.955  1.00 25.61           C
ATOM   1857  CD  ARG B  61     -17.154  -4.793  60.825  1.00 26.86           C
ATOM   1858  NE  ARG B  61     -16.977  -4.217  62.144  1.00 26.04           N
ATOM   1859  CZ  ARG B  61     -17.962  -3.979  63.018  1.00 26.47           C
ATOM   1860  NH1 ARG B  61     -19.231  -4.251  62.718  1.00 26.25           N
ATOM   1861  NH2 ARG B  61     -17.693  -3.410  64.187  1.00 23.37           N
ATOM   1862  C   ARG B  61     -16.656  -2.374  57.640  1.00 25.94           C
ATOM   1863  O   ARG B  61     -17.121  -1.512  58.402  1.00 22.64           O
ATOM   1864  N   ILE B  62     -15.716  -2.133  56.715  1.00 26.01           N
ATOM   1865  CA  ILE B  62     -15.247  -0.763  56.473  1.00 24.86           C
ATOM   1866  CB  ILE B  62     -14.147  -0.650  55.376  1.00 24.04           C
ATOM   1867  CG1 ILE B  62     -12.826  -1.285  55.834  1.00 23.52           C
ATOM   1868  CD1 ILE B  62     -11.986  -1.764  54.694  1.00 19.59           C
ATOM   1869  CG2 ILE B  62     -13.884   0.834  55.066  1.00 27.62           C
ATOM   1870  C   ILE B  62     -16.447   0.145  56.120  1.00 25.74           C
ATOM   1871  O   ILE B  62     -16.568   1.267  56.653  1.00 22.33           O
ATOM   1872  N   LEU B  63     -17.351  -0.304  55.243  1.00 26.08           N
ATOM   1873  CA  LEU B  63     -18.458   0.614  54.882  1.00 26.43           C
ATOM   1874  CB  LEU B  63     -19.202   0.178  53.639  1.00 24.32           C
ATOM   1875  CG  LEU B  63     -18.468   0.353  52.273  1.00 24.35           C
ATOM   1876  CD1 LEU B  63     -19.140  -0.554  51.243  1.00 21.37           C
ATOM   1877  CD2 LEU B  63     -18.407   1.820  51.791  1.00 19.80           C
ATOM   1878  C   LEU B  63     -19.431   0.812  56.032  1.00 24.31           C
ATOM   1879  O   LEU B  63     -20.023   1.884  56.189  1.00 22.58           O
ATOM   1880  N   PHE B  64     -19.586  -0.216  56.841  1.00 23.26           N
ATOM   1881  CA  PHE B  64     -20.523  -0.115  57.953  1.00 23.96           C
ATOM   1882  CB  PHE B  64     -20.701  -1.465  58.674  1.00 23.28           C
ATOM   1883  CG  PHE B  64     -21.338  -1.319  60.031  1.00 23.76           C
ATOM   1884  CD1 PHE B  64     -22.603  -0.720  60.168  1.00 24.57           C
ATOM   1885  CE1 PHE B  64     -23.198  -0.559  61.427  1.00 22.08           C
ATOM   1886  CZ  PHE B  64     -22.533  -0.963  62.567  1.00 21.10           C
ATOM   1887  CE2 PHE B  64     -21.252  -1.511  62.455  1.00 24.56           C
ATOM   1888  CD2 PHE B  64     -20.661  -1.710  61.190  1.00 23.27           C
ATOM   1889  C   PHE B  64     -20.018   0.993  58.903  1.00 26.06           C
ATOM   1890  O   PHE B  64     -20.802   1.825  59.360  1.00 26.96           O
ATOM   1891  N   LEU B  65     -18.701   1.027  59.144  1.00 23.30           N
ATOM   1892  CA  LEU B  65     -18.073   2.004  60.034  1.00 23.26           C
ATOM   1893  CB  LEU B  65     -16.747   1.454  60.591  1.00 20.20           C
ATOM   1894  CG  LEU B  65     -16.875   0.128  61.370  1.00 19.58           C
ATOM   1895  CD1 LEU B  65     -15.556  -0.537  61.727  1.00 18.19           C
ATOM   1896  CD2 LEU B  65     -17.714   0.324  62.622  1.00 19.34           C
ATOM   1897  C   LEU B  65     -17.832   3.293  59.297  1.00 25.75           C
ATOM   1898  O   LEU B  65     -17.122   4.138  59.773  1.00 27.98           O
ATOM   1899  N   GLU B  66     -18.444   3.459  58.123  1.00 28.64           N
ATOM   1900  CA  GLU B  66     -18.374   4.717  57.378  1.00 28.04           C
ATOM   1901  CB  GLU B  66     -19.054   5.852  58.172  1.00 30.52           C
ATOM   1902  CG  GLU B  66     -20.546   5.662  58.265  1.00 33.10           C
ATOM   1903  CD  GLU B  66     -21.225   6.599  59.238  1.00 39.39           C
ATOM   1904  OE1 GLU B  66     -20.854   7.795  59.344  1.00 46.10           O
ATOM   1905  OE2 GLU B  66     -22.176   6.144  59.898  1.00 40.78           O
ATOM   1906  C   GLU B  66     -16.958   5.089  56.918  1.00 29.14           C
ATOM   1907  O   GLU B  66     -16.620   6.253  56.743  1.00 28.76           O
ATOM   1908  N   GLY B  67     -16.133   4.109  56.646  1.00 30.56           N
ATOM   1909  CA  GLY B  67     -14.820   4.405  56.090  1.00 30.43           C
ATOM   1910  C   GLY B  67     -14.858   4.207  54.590  1.00 29.99           C
ATOM   1911  O   GLY B  67     -15.878   3.808  54.049  1.00 30.86           O
ATOM   1912  N   LEU B  68     -13.739   4.518  53.925  1.00 29.48           N
ATOM   1913  CA  LEU B  68     -13.587   4.351  52.498  1.00 30.66           C
ATOM   1914  CB  LEU B  68     -12.889   5.574  51.909  1.00 33.46           C
ATOM   1915  CG  LEU B  68     -13.692   6.892  52.009  1.00 42.15           C
ATOM   1916  CD1 LEU B  68     -12.856   8.083  51.537  1.00 42.27           C
ATOM   1917  CD2 LEU B  68     -14.964   6.790  51.191  1.00 36.03           C
ATOM   1918  C   LEU B  68     -12.748   3.097  52.214  1.00 30.11           C
ATOM   1919  O   LEU B  68     -11.539   3.138  52.388  1.00 27.15           O
ATOM   1920  N   PRO B  69     -13.387   1.976  51.779  1.00 29.69           N
ATOM   1921  CA  PRO B  69     -12.537   0.826  51.389  1.00 25.06           C
ATOM   1922  CB  PRO B  69     -13.543  -0.219  50.887  1.00 25.62           C
ATOM   1923  CG  PRO B  69     -14.889   0.192  51.436  1.00 26.81           C
ATOM   1924  CD  PRO B  69     -14.835   1.701  51.598  1.00 28.42           C
ATOM   1925  C   PRO B  69     -11.615   1.222  50.269  1.00 24.25           C
ATOM   1926  O   PRO B  69     -12.018   1.881  49.294  1.00 23.91           O
ATOM   1927  N   ASN B  70     -10.366   0.815  50.396  1.00 23.20           N
ATOM   1928  CA  ASN B  70      -9.362   1.100  49.391  1.00 22.84           C
ATOM   1929  CB  ASN B  70      -8.166   1.791  50.059  1.00 22.43           C
ATOM   1930  CG  ASN B  70      -7.066   2.059  49.088  1.00 23.91           C
ATOM   1931  OD1 ASN B  70      -7.260   1.977  47.856  1.00 25.16           O
ATOM   1932  ND2 ASN B  70      -5.886   2.370  49.614  1.00 20.82           N
ATOM   1933  C   ASN B  70      -8.888  -0.184  48.691  1.00 22.06           C
ATOM   1934  O   ASN B  70      -8.090  -0.972  49.247  1.00 22.07           O
ATOM   1935  N   LEU B  71      -9.329  -0.368  47.454  1.00 22.18           N
ATOM   1936  CA  LEU B  71      -8.995  -1.579  46.709  1.00 21.93           C
ATOM   1937  CB  LEU B  71     -10.259  -2.182  46.071  1.00 20.51           C
ATOM   1938  CG  LEU B  71     -11.266  -2.944  46.959  1.00 20.71           C
ATOM   1939  CD1 LEU B  71     -12.172  -1.954  47.679  1.00 20.63           C
ATOM   1940  CD2 LEU B  71     -12.150  -3.900  46.152  1.00 19.98           C
ATOM   1941  C   LEU B  71      -7.938  -1.297  45.663  1.00 26.38           C
ATOM   1942  O   LEU B  71      -7.647  -2.174  44.843  1.00 28.87           O
ATOM   1943  N   GLN B  72      -7.343  -0.096  45.691  1.00 24.11           N
ATOM   1944  CA  GLN B  72      -6.501   0.342  44.589  1.00 23.91           C
ATOM   1945  CB  GLN B  72      -6.124   1.823  44.775  1.00 24.44           C
ATOM   1946  CG  GLN B  72      -5.309   2.433  43.631  1.00 22.80           C
ATOM   1947  CD  GLN B  72      -6.115   2.409  42.360  1.00 27.84           C
ATOM   1948  OE1 GLN B  72      -7.077   3.165  42.225  1.00 26.92           O
ATOM   1949  NE2 GLN B  72      -5.742   1.526  41.413  1.00 25.83           N
ATOM   1950  C   GLN B  72      -5.226  -0.469  44.474  1.00 25.85           C
ATOM   1951  O   GLN B  72      -4.751  -0.674  43.387  1.00 29.27           O
ATOM   1952  N   THR B  73      -4.594  -0.804  45.596  1.00 29.25           N
ATOM   1953  CA  THR B  73      -3.254  -1.364  45.552  1.00 28.76           C
ATOM   1954  CB  THR B  73      -2.205  -0.340  46.080  1.00 32.39           C
ATOM   1955  OG1 THR B  73      -2.297  -0.259  47.527  1.00 32.88           O
ATOM   1956  CG2 THR B  73      -2.395   1.120  45.423  1.00 29.70           C
ATOM   1957  C   THR B  73      -3.136  -2.714  46.335  1.00 28.86           C
ATOM   1958  O   THR B  73      -3.857  -2.968  47.339  1.00 23.98           O
ATOM   1959  N   LEU B  74      -2.215  -3.550  45.859  1.00 25.46           N
ATOM   1960  CA  LEU B  74      -1.816  -4.775  46.517  1.00 26.57           C
ATOM   1961  CB  LEU B  74      -1.710  -5.882  45.461  1.00 25.95           C
ATOM   1962  CG  LEU B  74      -2.941  -6.712  45.196  1.00 25.94           C
ATOM   1963  CD1 LEU B  74      -4.097  -5.812  44.828  1.00 26.46           C
ATOM   1964  CD2 LEU B  74      -2.625  -7.718  44.078  1.00 22.99           C
ATOM   1965  C   LEU B  74      -0.436  -4.634  47.220  1.00 29.19           C
ATOM   1966  O   LEU B  74       0.377  -3.802  46.854  1.00 29.09           O
ATOM   1967  N   ASP B  75      -0.185  -5.461  48.233  1.00 29.38           N
ATOM   1968  CA  ASP B  75       1.161  -5.655  48.769  1.00 30.11           C
ATOM   1969  CB  ASP B  75       1.077  -6.574  50.008  1.00 33.42           C
ATOM   1970  CG  ASP B  75       0.604  -5.824  51.270  1.00 38.18           C
ATOM   1971  OD1 ASP B  75       0.888  -4.610  51.364  1.00 31.70           O
ATOM   1972  OD2 ASP B  75      -0.058  -6.448  52.157  1.00 43.01           O
ATOM   1973  C   ASP B  75       1.991  -6.352  47.702  1.00 30.70           C
ATOM   1974  O   ASP B  75       1.441  -6.865  46.730  1.00 32.15           O
ATOM   1975  N   PRO B  76       3.314  -6.392  47.867  1.00 33.68           N
ATOM   1976  CA  PRO B  76       4.083  -7.007  46.755  1.00 34.08           C
ATOM   1977  CB  PRO B  76       5.560  -6.697  47.116  1.00 34.44           C
ATOM   1978  CG  PRO B  76       5.506  -5.735  48.282  1.00 32.96           C
ATOM   1979  CD  PRO B  76       4.173  -5.838  48.942  1.00 31.28           C
ATOM   1980  C   PRO B  76       3.800  -8.538  46.524  1.00 33.18           C
ATOM   1981  O   PRO B  76       3.735  -9.340  47.458  1.00 28.77           O
ATOM   1982  N   LEU B  77       3.564  -8.928  45.277  1.00 31.02           N
ATOM   1983  CA  LEU B  77       3.288 -10.329  45.017  1.00 30.30           C
ATOM   1984  CB  LEU B  77       2.565 -10.477  43.703  1.00 27.59           C
ATOM   1985  CG  LEU B  77       1.135  -9.938  43.649  1.00 27.81           C
ATOM   1986  CD1 LEU B  77       0.107 -10.803  44.327  1.00 24.51           C
ATOM   1987  CD2 LEU B  77       0.792  -9.832  42.168  1.00 24.91           C
ATOM   1988  C   LEU B  77       4.623 -11.113  45.021  1.00 32.91           C
ATOM   1989  O   LEU B  77       5.681 -10.572  44.631  1.00 28.99           O
ATOM   1990  N   ARG B  78       4.574 -12.348  45.514  1.00 30.03           N
ATOM   1991  CA  ARG B  78       5.736 -13.220  45.596  1.00 33.92           C
ATOM   1992  CB  ARG B  78       5.847 -13.761  47.007  1.00 33.00           C
ATOM   1993  CG  ARG B  78       6.527 -12.887  48.017  1.00 38.87           C
ATOM   1994  CD  ARG B  78       6.247 -13.498  49.402  1.00 39.84           C
ATOM   1995  NE  ARG B  78       6.875 -12.797  50.536  1.00 38.53           N
ATOM   1996  CZ  ARG B  78       6.214 -12.058  51.439  1.00 41.32           C
ATOM   1997  NH1 ARG B  78       4.886 -11.886  51.378  1.00 34.21           N
ATOM   1998  NH2 ARG B  78       6.885 -11.490  52.439  1.00 41.84           N
ATOM   1999  C   ARG B  78       5.404 -14.372  44.662  1.00 32.93           C
ATOM   2000  O   ARG B  78       4.505 -15.162  44.922  1.00 33.29           O
ATOM   2001  N   ILE B  79       6.053 -14.453  43.531  1.00 34.97           N
ATOM   2002  CA  ILE B  79       5.606 -15.463  42.587  1.00 36.30           C
ATOM   2003  CB  ILE B  79       5.302 -14.806  41.262  1.00 36.67           C
ATOM   2004  CG1 ILE B  79       4.222 -13.735  41.489  1.00 43.13           C
ATOM   2005  CD1 ILE B  79       4.401 -12.527  40.567  1.00 53.43           C
ATOM   2006  CG2 ILE B  79       4.877 -15.869  40.234  1.00 38.33           C
ATOM   2007  C   ILE B  79       6.614 -16.625  42.455  1.00 34.60           C
ATOM   2008  O   ILE B  79       7.720 -16.429  42.027  1.00 35.15           O
ATOM   2009  N   GLY B  80       6.239 -17.840  42.811  1.00 35.81           N
ATOM   2010  CA  GLY B  80       7.230 -18.927  42.762  1.00 35.35           C
ATOM   2011  C   GLY B  80       7.395 -19.488  41.377  1.00 35.01           C
ATOM   2012  O   GLY B  80       6.436 -19.440  40.600  1.00 39.33           O
ATOM   2013  N   GLN B  81       8.578 -20.029  41.055  1.00 33.99           N
ATOM   2014  CA  GLN B  81       8.812 -20.629  39.726  1.00 34.53           C
ATOM   2015  CB  GLN B  81      10.007 -20.042  38.973  1.00 38.77           C
ATOM   2016  CG  GLN B  81      10.133 -18.516  38.941  1.00 51.21           C
ATOM   2017  CD  GLN B  81      11.595 -18.098  39.297  1.00 66.90           C
ATOM   2018  OE1 GLN B  81      12.542 -18.273  38.496  1.00 63.59           O
ATOM   2019  NE2 GLN B  81      11.788 -17.588  40.530  1.00 68.14           N
ATOM   2020  C   GLN B  81       8.963 -22.149  39.784  1.00 33.84           C
ATOM   2021  O   GLN B  81       9.227 -22.762  38.762  1.00 29.55           O
ATOM   2022  N   THR B  82       8.790 -22.751  40.968  1.00 29.71           N
ATOM   2023  CA  THR B  82       8.713 -24.202  41.097  1.00 26.79           C
ATOM   2024  CB  THR B  82      10.016 -24.832  41.722  1.00 27.20           C
ATOM   2025  OG1 THR B  82      10.123 -24.471  43.112  1.00 30.75           O
ATOM   2026  CG2 THR B  82      11.331 -24.395  40.967  1.00 25.31           C
ATOM   2027  C   THR B  82       7.585 -24.426  42.094  1.00 26.01           C
ATOM   2028  O   THR B  82       7.162 -23.464  42.791  1.00 26.28           O
ATOM   2029  N   VAL B  83       7.135 -25.682  42.209  1.00 22.55           N
ATOM   2030  CA  VAL B  83       6.142 -26.042  43.194  1.00 23.17           C
ATOM   2031  CB  VAL B  83       5.787 -27.518  43.126  1.00 22.14           C
ATOM   2032  CG1 VAL B  83       4.876 -27.918  44.306  1.00 17.13           C
ATOM   2033  CG2 VAL B  83       5.222 -27.858  41.738  1.00 20.65           C
ATOM   2034  C   VAL B  83       6.618 -25.701  44.607  1.00 24.72           C
ATOM   2035  O   VAL B  83       5.810 -25.238  45.419  1.00 24.19           O
ATOM   2036  N   LYS B  84       7.900 -25.921  44.901  1.00 24.72           N
ATOM   2037  CA  LYS B  84       8.403 -25.599  46.257  1.00 27.97           C
ATOM   2038  CB  LYS B  84       9.817 -26.106  46.474  1.00 25.18           C
ATOM   2039  CG  LYS B  84      10.327 -25.903  47.886  1.00 27.83           C
ATOM   2040  CD  LYS B  84      11.722 -26.530  48.101  1.00 29.22           C
ATOM   2041  CE  LYS B  84      12.059 -26.512  49.599  1.00 32.04           C
ATOM   2042  NZ  LYS B  84      13.519 -26.698  49.738  1.00 33.11           N
ATOM   2043  C   LYS B  84       8.354 -24.083  46.520  1.00 25.51           C
ATOM   2044  O   LYS B  84       7.928 -23.662  47.563  1.00 26.05           O
ATOM   2045  N   GLU B  85       8.758 -23.285  45.543  1.00 27.32           N
ATOM   2046  CA  GLU B  85       8.758 -21.842  45.711  1.00 26.60           C
ATOM   2047  CB  GLU B  85       9.468 -21.195  44.523  1.00 29.07           C
ATOM   2048  CG  GLU B  85      10.980 -21.275  44.554  1.00 34.56           C
ATOM   2049  CD  GLU B  85      11.638 -20.669  43.303  1.00 40.76           C
ATOM   2050  OE1 GLU B  85      11.152 -19.700  42.673  1.00 43.69           O
ATOM   2051  OE2 GLU B  85      12.683 -21.179  42.926  1.00 44.99           O
ATOM   2052  C   GLU B  85       7.306 -21.293  45.856  1.00 28.38           C
ATOM   2053  O   GLU B  85       7.067 -20.277  46.544  1.00 26.79           O
ATOM   2054  N   VAL B  86       6.333 -21.982  45.239  1.00 25.53           N
ATOM   2055  CA  VAL B  86       4.940 -21.549  45.353  1.00 26.11           C
ATOM   2056  CB  VAL B  86       4.008 -22.337  44.373  1.00 27.07           C
ATOM   2057  CG1 VAL B  86       2.513 -22.301  44.818  1.00 24.16           C
ATOM   2058  CG2 VAL B  86       4.178 -21.813  42.959  1.00 24.73           C
ATOM   2059  C   VAL B  86       4.514 -21.742  46.825  1.00 28.88           C
ATOM   2060  O   VAL B  86       3.965 -20.834  47.435  1.00 27.11           O
ATOM   2061  N   LEU B  87       4.788 -22.934  47.380  1.00 25.62           N
ATOM   2062  CA  LEU B  87       4.490 -23.228  48.749  1.00 24.58           C
ATOM   2063  CB  LEU B  87       5.044 -24.603  49.132  1.00 25.52           C
ATOM   2064  CG  LEU B  87       4.439 -25.785  48.398  1.00 27.54           C
ATOM   2065  CD1 LEU B  87       5.051 -27.102  48.889  1.00 23.52           C
ATOM   2066  CD2 LEU B  87       2.941 -25.689  48.664  1.00 27.14           C
ATOM   2067  C   LEU B  87       5.147 -22.160  49.633  1.00 27.06           C
ATOM   2068  O   LEU B  87       4.470 -21.612  50.507  1.00 26.16           O
ATOM   2069  N   GLU B  88       6.445 -21.888  49.425  1.00 25.61           N
ATOM   2070  CA  GLU B  88       7.176 -20.907  50.253  1.00 29.30           C
ATOM   2071  CB  GLU B  88       8.679 -20.888  49.910  1.00 29.19           C
ATOM   2072  CG  GLU B  88       9.337 -22.234  50.212  1.00 36.31           C
ATOM   2073  CD  GLU B  88      10.769 -22.374  49.644  1.00 45.66           C
ATOM   2074  OE1 GLU B  88      11.014 -22.198  48.392  1.00 42.87           O
ATOM   2075  OE2 GLU B  88      11.649 -22.699  50.475  1.00 43.62           O
ATOM   2076  C   GLU B  88       6.633 -19.480  50.128  1.00 30.98           C
ATOM   2077  O   GLU B  88       6.542 -18.742  51.168  1.00 28.02           O
ATOM   2078  N   SER B  89       6.299 -19.079  48.883  1.00 25.88           N
ATOM   2079  CA  SER B  89       5.789 -17.730  48.703  1.00 27.83           C
ATOM   2080  CB  SER B  89       5.577 -17.382  47.237  1.00 27.54           C
ATOM   2081  OG  SER B  89       6.725 -17.676  46.483  1.00 34.54           O
ATOM   2082  C   SER B  89       4.457 -17.542  49.431  1.00 25.52           C
ATOM   2083  O   SER B  89       4.252 -16.513  50.072  1.00 26.82           O
ATOM   2084  N   ASP B  90       3.530 -18.484  49.265  1.00 23.02           N
ATOM   2085  CA  ASP B  90       2.218 -18.377  49.906  1.00 23.36           C
ATOM   2086  CB  ASP B  90       1.263 -19.431  49.309  1.00 25.34           C
ATOM   2087  CG  ASP B  90       0.922 -19.123  47.820  1.00 30.00           C
ATOM   2088  OD1 ASP B  90       0.729 -20.053  47.009  1.00 32.73           O
ATOM   2089  OD2 ASP B  90       0.838 -17.921  47.441  1.00 30.64           O
ATOM   2090  C   ASP B  90       2.358 -18.476  51.416  1.00 23.77           C
ATOM   2091  O   ASP B  90       1.680 -17.779  52.127  1.00 25.81           O
ATOM   2092  N   LEU B  91       3.276 -19.305  51.920  1.00 24.62           N
ATOM   2093  CA  LEU B  91       3.498 -19.384  53.366  1.00 25.66           C
ATOM   2094  CB  LEU B  91       4.485 -20.514  53.712  1.00 23.90           C
ATOM   2095  CG  LEU B  91       4.817 -20.599  55.229  1.00 26.24           C
ATOM   2096  CD1 LEU B  91       3.585 -20.914  56.056  1.00 25.39           C
ATOM   2097  CD2 LEU B  91       5.913 -21.626  55.546  1.00 24.94           C
ATOM   2098  C   LEU B  91       3.944 -18.007  53.993  1.00 25.88           C
ATOM   2099  O   LEU B  91       3.346 -17.516  54.961  1.00 24.66           O
ATOM   2100  N   ALA B  92       4.933 -17.374  53.382  1.00 23.40           N
ATOM   2101  CA  ALA B  92       5.449 -16.135  53.873  1.00 24.91           C
ATOM   2102  CB  ALA B  92       6.650 -15.672  52.999  1.00 23.87           C
ATOM   2103  C   ALA B  92       4.324 -15.123  53.873  1.00 26.81           C
ATOM   2104  O   ALA B  92       4.185 -14.355  54.833  1.00 28.91           O
ATOM   2105  N   ALA B  93       3.481 -15.112  52.833  1.00 25.42           N
ATOM   2106  CA  ALA B  93       2.430 -14.067  52.819  1.00 24.80           C
ATOM   2107  CB  ALA B  93       1.732 -13.938  51.458  1.00 20.73           C
ATOM   2108  C   ALA B  93       1.420 -14.367  53.885  1.00 24.32           C
ATOM   2109  O   ALA B  93       0.909 -13.448  54.525  1.00 28.13           O
ATOM   2110  N   GLU B  94       1.101 -15.648  54.069  1.00 24.49           N
ATOM   2111  CA  GLU B  94       0.082 -16.014  55.072  1.00 27.76           C
ATOM   2112  CB  GLU B  94      -0.263 -17.487  54.969  1.00 28.41           C
ATOM   2113  CG  GLU B  94      -0.870 -17.833  53.623  1.00 33.83           C
ATOM   2114  CD  GLU B  94      -2.208 -17.160  53.377  1.00 39.78           C
ATOM   2115  OE1 GLU B  94      -2.297 -15.949  53.009  1.00 58.78           O
ATOM   2116  OE2 GLU B  94      -3.189 -17.875  53.511  1.00 41.06           O
ATOM   2117  C   GLU B  94       0.513 -15.663  56.506  1.00 28.51           C
ATOM   2118  O   GLU B  94      -0.326 -15.199  57.340  1.00 28.56           O
ATOM   2119  N   ARG B  95       1.805 -15.859  56.769  1.00 25.27           N
ATOM   2120  CA  ARG B  95       2.443 -15.481  58.067  1.00 28.94           C
ATOM   2121  CB  ARG B  95       3.932 -15.898  58.094  1.00 28.44           C
ATOM   2122  CG  ARG B  95       4.211 -17.411  58.187  1.00 33.96           C
ATOM   2123  CD  ARG B  95       5.669 -17.708  58.594  1.00 43.49           C
ATOM   2124  NE  ARG B  95       6.161 -19.114  58.469  1.00 51.71           N
ATOM   2125  CZ  ARG B  95       5.815 -20.166  59.274  1.00 64.98           C
ATOM   2126  NH1 ARG B  95       4.926 -20.065  60.293  1.00 51.00           N
ATOM   2127  NH2 ARG B  95       6.340 -21.377  59.049  1.00 62.42           N
ATOM   2128  C   ARG B  95       2.267 -13.974  58.381  1.00 26.62           C
ATOM   2129  O   ARG B  95       1.931 -13.600  59.509  1.00 29.66           O
ATOM   2130  N   GLU B  96       2.459 -13.131  57.374  1.00 27.11           N
ATOM   2131  CA  GLU B  96       2.303 -11.678  57.506  1.00 30.28           C
ATOM   2132  CB  GLU B  96       2.766 -10.952  56.258  1.00 31.69           C
ATOM   2133  CG  GLU B  96       4.262 -11.081  56.082  1.00 39.09           C
ATOM   2134  CD  GLU B  96       4.752 -10.505  54.752  1.00 50.88           C
ATOM   2135  OE1 GLU B  96       3.962 -10.334  53.776  1.00 47.47           O
ATOM   2136  OE2 GLU B  96       5.958 -10.227  54.676  1.00 55.70           O
ATOM   2137  C   GLU B  96       0.856 -11.333  57.707  1.00 30.66           C
ATOM   2138  O   GLU B  96       0.558 -10.460  58.505  1.00 29.67           O
ATOM   2139  N   ALA B  97      -0.051 -12.019  56.995  1.00 29.48           N
ATOM   2140  CA  ALA B  97      -1.498 -11.780  57.187  1.00 24.83           C
ATOM   2141  CB  ALA B  97      -2.346 -12.488  56.129  1.00 23.38           C
ATOM   2142  C   ALA B  97      -1.888 -12.193  58.608  1.00 25.48           C
ATOM   2143  O   ALA B  97      -2.634 -11.483  59.296  1.00 24.27           O
ATOM   2144  N   ARG B  98      -1.368 -13.329  59.085  1.00 24.86           N
ATOM   2145  CA  ARG B  98      -1.725 -13.747  60.429  1.00 21.75           C
ATOM   2146  CB  ARG B  98      -1.054 -15.079  60.765  1.00 20.91           C
ATOM   2147  CG  ARG B  98      -1.114 -15.515  62.216  1.00 20.83           C
ATOM   2148  CD  ARG B  98      -0.183 -16.708  62.527  1.00 21.47           C
ATOM   2149  NE  ARG B  98      -0.187 -16.897  63.970  1.00 23.72           N
ATOM   2150  CZ  ARG B  98       0.549 -16.157  64.815  1.00 28.20           C
ATOM   2151  NH1 ARG B  98       1.401 -15.233  64.342  1.00 25.14           N
ATOM   2152  NH2 ARG B  98       0.450 -16.322  66.137  1.00 25.61           N
ATOM   2153  C   ARG B  98      -1.272 -12.644  61.406  1.00 23.18           C
ATOM   2154  O   ARG B  98      -2.041 -12.282  62.297  1.00 21.54           O
ATOM   2155  N   ALA B  99      -0.025 -12.132  61.267  1.00 21.21           N
ATOM   2156  CA  ALA B  99       0.479 -11.139  62.242  1.00 21.73           C
ATOM   2157  CB  ALA B  99       1.962 -10.848  62.034  1.00 21.54           C
ATOM   2158  C   ALA B  99      -0.327  -9.823  62.195  1.00 23.64           C
ATOM   2159  O   ALA B  99      -0.654  -9.223  63.248  1.00 21.87           O
ATOM   2160  N   LEU B 100      -0.675  -9.387  60.981  1.00 24.29           N
ATOM   2161  CA  LEU B 100      -1.487  -8.179  60.829  1.00 23.36           C
ATOM   2162  CB  LEU B 100      -1.665  -7.866  59.336  1.00 24.06           C
ATOM   2163  CG  LEU B 100      -2.678  -6.721  59.099  1.00 26.99           C
ATOM   2164  CD1 LEU B 100      -2.136  -5.451  59.737  1.00 25.12           C
ATOM   2165  CD2 LEU B 100      -2.911  -6.496  57.617  1.00 27.29           C
ATOM   2166  C   LEU B 100      -2.870  -8.393  61.544  1.00 24.30           C
ATOM   2167  O   LEU B 100      -3.341  -7.503  62.267  1.00 23.68           O
ATOM   2168  N   TYR B 101      -3.461  -9.596  61.446  1.00 20.99           N
ATOM   2169  CA  TYR B 101      -4.757  -9.785  62.116  1.00 23.59           C
ATOM   2170  CB  TYR B 101      -5.540 -10.968  61.525  1.00 22.69           C
ATOM   2171  CG  TYR B 101      -5.693 -10.893  60.033  1.00 23.94           C
ATOM   2172  CD1 TYR B 101      -5.589  -9.646  59.360  1.00 22.18           C
ATOM   2173  CE1 TYR B 101      -5.714  -9.555  58.016  1.00 22.82           C
ATOM   2174  CZ  TYR B 101      -6.013 -10.711  57.277  1.00 24.32           C
ATOM   2175  OH  TYR B 101      -6.134 -10.609  55.913  1.00 25.43           O
ATOM   2176  CE2 TYR B 101      -6.165 -11.945  57.900  1.00 23.41           C
ATOM   2177  CD2 TYR B 101      -5.992 -12.046  59.278  1.00 23.07           C
ATOM   2178  C   TYR B 101      -4.688  -9.883  63.637  1.00 22.24           C
ATOM   2179  O   TYR B 101      -5.586  -9.430  64.342  1.00 22.71           O
ATOM   2180  N   GLN B 102      -3.642 -10.519  64.136  1.00 23.57           N
ATOM   2181  CA  GLN B 102      -3.375 -10.487  65.551  1.00 24.37           C
ATOM   2182  CB  GLN B 102      -2.035 -11.142  65.821  1.00 24.75           C
ATOM   2183  CG  GLN B 102      -1.606 -11.227  67.279  1.00 22.86           C
ATOM   2184  CD  GLN B 102      -0.198 -11.835  67.321  1.00 24.96           C
ATOM   2185  OE1 GLN B 102       0.728 -11.262  66.771  1.00 24.29           O
ATOM   2186  NE2 GLN B 102      -0.060 -13.015  67.893  1.00 21.64           N
ATOM   2187  C   GLN B 102      -3.298  -9.052  66.027  1.00 25.32           C
ATOM   2188  O   GLN B 102      -3.888  -8.700  67.041  1.00 25.21           O
ATOM   2189  N   GLU B 103      -2.562  -8.223  65.302  1.00 25.64           N
ATOM   2190  CA  GLU B 103      -2.381  -6.853  65.731  1.00 26.51           C
ATOM   2191  CB  GLU B 103      -1.329  -6.168  64.871  1.00 30.45           C
ATOM   2192  CG  GLU B 103      -0.444  -5.166  65.616  1.00 42.79           C
ATOM   2193  CD  GLU B 103       0.190  -4.173  64.647  1.00 47.52           C
ATOM   2194  OE1 GLU B 103       0.979  -4.613  63.762  1.00 51.32           O
ATOM   2195  OE2 GLU B 103      -0.169  -2.971  64.723  1.00 40.92           O
ATOM   2196  C   GLU B 103      -3.693  -6.117  65.658  1.00 25.83           C
ATOM   2197  O   GLU B 103      -4.056  -5.476  66.630  1.00 28.13           O
ATOM   2198  N   GLY B 104      -4.407  -6.225  64.522  1.00 23.46           N
ATOM   2199  CA  GLY B 104      -5.766  -5.704  64.369  1.00 22.69           C
ATOM   2200  C   GLY B 104      -6.775  -6.132  65.458  1.00 26.36           C
ATOM   2201  O   GLY B 104      -7.565  -5.317  65.929  1.00 27.61           O
ATOM   2202  N   ALA B 105      -6.781  -7.405  65.855  1.00 25.25           N
ATOM   2203  CA  ALA B 105      -7.727  -7.825  66.889  1.00 25.64           C
ATOM   2204  CB  ALA B 105      -7.708  -9.330  67.069  1.00 20.51           C
ATOM   2205  C   ALA B 105      -7.382  -7.114  68.216  1.00 27.85           C
ATOM   2206  O   ALA B 105      -8.288  -6.702  68.948  1.00 29.10           O
ATOM   2207  N   ALA B 106      -6.074  -6.972  68.498  1.00 25.22           N
ATOM   2208  CA  ALA B 106      -5.601  -6.467  69.785  1.00 24.13           C
ATOM   2209  CB  ALA B 106      -4.089  -6.714  69.951  1.00 23.13           C
ATOM   2210  C   ALA B 106      -5.961  -4.992  69.839  1.00 25.25           C
ATOM   2211  O   ALA B 106      -6.519  -4.544  70.848  1.00 28.51           O
ATOM   2212  N   TYR B 107      -5.750  -4.263  68.728  1.00 23.27           N
ATOM   2213  CA  TYR B 107      -6.138  -2.896  68.680  1.00 23.19           C
ATOM   2214  CB  TYR B 107      -5.646  -2.133  67.444  1.00 25.50           C
ATOM   2215  CG  TYR B 107      -5.923  -0.631  67.657  1.00 25.70           C
ATOM   2216  CD1 TYR B 107      -5.055   0.161  68.432  1.00 27.64           C
ATOM   2217  CE1 TYR B 107      -5.345   1.495  68.693  1.00 28.81           C
ATOM   2218  CZ  TYR B 107      -6.525   2.064  68.191  1.00 28.17           C
ATOM   2219  OH  TYR B 107      -6.825   3.411  68.431  1.00 31.06           O
ATOM   2220  CE2 TYR B 107      -7.395   1.299  67.441  1.00 26.11           C
ATOM   2221  CD2 TYR B 107      -7.106  -0.033  67.181  1.00 25.45           C
ATOM   2222  C   TYR B 107      -7.629  -2.712  68.839  1.00 25.50           C
ATOM   2223  O   TYR B 107      -8.071  -1.941  69.704  1.00 25.54           O
ATOM   2224  N   ALA B 108      -8.415  -3.413  68.005  1.00 25.14           N
ATOM   2225  CA  ALA B 108      -9.879  -3.329  68.071  1.00 23.03           C
ATOM   2226  CB  ALA B 108     -10.502  -4.296  67.057  1.00 22.35           C
ATOM   2227  C   ALA B 108     -10.422  -3.586  69.502  1.00 25.63           C
ATOM   2228  O   ALA B 108     -11.323  -2.865  69.998  1.00 25.73           O
ATOM   2229  N   ALA B 109      -9.853  -4.587  70.176  1.00 24.31           N
ATOM   2230  CA  ALA B 109     -10.268  -4.924  71.524  1.00 25.73           C
ATOM   2231  CB  ALA B 109      -9.541  -6.185  72.021  1.00 24.27           C
ATOM   2232  C   ALA B 109     -10.012  -3.748  72.476  1.00 25.63           C
ATOM   2233  O   ALA B 109     -10.863  -3.460  73.277  1.00 24.76           O
ATOM   2234  N   SER B 110      -8.842  -3.109  72.378  1.00 23.79           N
ATOM   2235  CA  SER B 110      -8.465  -2.038  73.280  1.00 25.52           C
ATOM   2236  CB  SER B 110      -6.991  -1.602  73.043  1.00 25.97           C
ATOM   2237  OG  SER B 110      -6.832  -0.814  71.849  1.00 22.51           O
ATOM   2238  C   SER B 110      -9.404  -0.826  73.151  1.00 29.62           C
ATOM   2239  O   SER B 110      -9.504  -0.037  74.062  1.00 33.72           O
ATOM   2240  N   VAL B 111     -10.104  -0.671  72.041  1.00 26.88           N
ATOM   2241  CA  VAL B 111     -11.083   0.427  71.958  1.00 27.12           C
ATOM   2242  CB  VAL B 111     -10.855   1.353  70.727  1.00 31.12           C
ATOM   2243  CG1 VAL B 111      -9.468   2.033  70.799  1.00 28.91           C
ATOM   2244  CG2 VAL B 111     -11.043   0.574  69.408  1.00 28.41           C
ATOM   2245  C   VAL B 111     -12.512  -0.105  72.034  1.00 26.16           C
ATOM   2246  O   VAL B 111     -13.455   0.607  71.767  1.00 25.34           O
ATOM   2247  N   GLY B 112     -12.674  -1.340  72.520  1.00 27.29           N
ATOM   2248  CA  GLY B 112     -14.003  -1.968  72.603  1.00 26.78           C
ATOM   2249  C   GLY B 112     -14.798  -2.135  71.289  1.00 27.05           C
ATOM   2250  O   GLY B 112     -16.031  -2.196  71.290  1.00 27.22           O
ATOM   2251  N   ASP B 113     -14.131  -2.157  70.148  1.00 24.12           N
ATOM   2252  CA  ASP B 113     -14.870  -2.456  68.932  1.00 23.31           C
ATOM   2253  CB  ASP B 113     -14.194  -1.815  67.718  1.00 23.93           C
ATOM   2254  CG  ASP B 113     -14.927  -2.148  66.395  1.00 28.34           C
ATOM   2255  OD1 ASP B 113     -14.512  -1.687  65.283  1.00 26.53           O
ATOM   2256  OD2 ASP B 113     -15.930  -2.890  66.479  1.00 25.77           O
ATOM   2257  C   ASP B 113     -14.862  -4.006  68.820  1.00 23.80           C
ATOM   2258  O   ASP B 113     -14.074  -4.573  68.078  1.00 23.48           O
ATOM   2259  N   PHE B 114     -15.702  -4.677  69.597  1.00 23.19           N
ATOM   2260  CA  PHE B 114     -15.634  -6.155  69.710  1.00 22.56           C
ATOM   2261  CB  PHE B 114     -16.420  -6.639  70.954  1.00 22.15           C
ATOM   2262  CG  PHE B 114     -15.842  -6.086  72.258  1.00 22.70           C
ATOM   2263  CD1 PHE B 114     -14.445  -6.171  72.513  1.00 24.35           C
ATOM   2264  CE1 PHE B 114     -13.866  -5.631  73.689  1.00 26.39           C
ATOM   2265  CZ  PHE B 114     -14.708  -5.002  74.636  1.00 24.61           C
ATOM   2266  CE2 PHE B 114     -16.087  -4.900  74.377  1.00 23.94           C
ATOM   2267  CD2 PHE B 114     -16.649  -5.429  73.198  1.00 23.21           C
ATOM   2268  C   PHE B 114     -15.987  -6.917  68.427  1.00 20.52           C
ATOM   2269  O   PHE B 114     -15.362  -7.925  68.171  1.00 20.84           O
ATOM   2270  N   PRO B 115     -16.936  -6.414  67.605  1.00 19.92           N
ATOM   2271  CA  PRO B 115     -17.218  -7.138  66.364  1.00 20.40           C
ATOM   2272  CB  PRO B 115     -18.477  -6.434  65.849  1.00 20.80           C
ATOM   2273  CG  PRO B 115     -19.135  -5.921  67.117  1.00 20.26           C
ATOM   2274  CD  PRO B 115     -17.923  -5.342  67.803  1.00 18.98           C
ATOM   2275  C   PRO B 115     -16.066  -7.026  65.367  1.00 22.33           C
ATOM   2276  O   PRO B 115     -15.788  -7.995  64.632  1.00 21.69           O
ATOM   2277  N   SER B 116     -15.368  -5.880  65.342  1.00 22.04           N
ATOM   2278  CA  SER B 116     -14.167  -5.833  64.501  1.00 24.08           C
ATOM   2279  CB  SER B 116     -13.587  -4.421  64.341  1.00 21.40           C
ATOM   2280  OG  SER B 116     -14.505  -3.603  63.633  1.00 21.59           O
ATOM   2281  C   SER B 116     -13.097  -6.797  65.040  1.00 23.52           C
ATOM   2282  O   SER B 116     -12.423  -7.496  64.264  1.00 25.82           O
ATOM   2283  N   LYS B 117     -12.943  -6.819  66.359  1.00 22.54           N
ATOM   2284  CA  LYS B 117     -11.989  -7.711  67.018  1.00 24.81           C
ATOM   2285  CB  LYS B 117     -12.034  -7.552  68.555  1.00 23.50           C
ATOM   2286  CG  LYS B 117     -11.276  -8.684  69.264  1.00 25.36           C
ATOM   2287  CD  LYS B 117     -11.559  -8.724  70.774  1.00 27.37           C
ATOM   2288  CE  LYS B 117     -12.874  -9.390  71.151  1.00 31.29           C
ATOM   2289  NZ  LYS B 117     -12.976 -10.883  71.114  1.00 34.08           N
ATOM   2290  C   LYS B 117     -12.266  -9.177  66.636  1.00 24.73           C
ATOM   2291  O   LYS B 117     -11.356  -9.906  66.281  1.00 25.03           O
ATOM   2292  N   ASN B 118     -13.541  -9.580  66.739  1.00 23.95           N
ATOM   2293  CA  ASN B 118     -13.972 -10.890  66.297  1.00 24.52           C
ATOM   2294  CB  ASN B 118     -15.393 -11.197  66.766  1.00 22.86           C
ATOM   2295  CG  ASN B 118     -15.447 -11.322  68.286  1.00 26.68           C
ATOM   2296  OD1 ASN B 118     -14.473 -11.782  68.920  1.00 24.72           O
ATOM   2297  ND2 ASN B 118     -16.529 -10.830  68.886  1.00 23.07           N
ATOM   2298  C   ASN B 118     -13.739 -11.181  64.818  1.00 23.73           C
ATOM   2299  O   ASN B 118     -13.307 -12.270  64.501  1.00 23.61           O
ATOM   2300  N   LEU B 119     -13.986 -10.214  63.937  1.00 21.63           N
ATOM   2301  CA  LEU B 119     -13.675 -10.451  62.542  1.00 21.71           C
ATOM   2302  CB  LEU B 119     -14.143  -9.289  61.665  1.00 20.84           C
ATOM   2303  CG  LEU B 119     -13.657  -9.289  60.186  1.00 23.97           C
ATOM   2304  CD1 LEU B 119     -14.310 -10.432  59.374  1.00 21.95           C
ATOM   2305  CD2 LEU B 119     -13.919  -7.892  59.528  1.00 22.59           C
ATOM   2306  C   LEU B 119     -12.160 -10.746  62.377  1.00 22.45           C
ATOM   2307  O   LEU B 119     -11.803 -11.692  61.692  1.00 23.50           O
ATOM   2308  N   PHE B 120     -11.281  -9.976  63.043  1.00 20.93           N
ATOM   2309  CA  PHE B 120      -9.826 -10.182  62.913  1.00 21.95           C
ATOM   2310  CB  PHE B 120      -9.018  -9.045  63.624  1.00 20.00           C
ATOM   2311  CG  PHE B 120      -8.873  -7.799  62.818  1.00 21.26           C
ATOM   2312  CD1 PHE B 120      -8.265  -7.823  61.564  1.00 20.63           C
ATOM   2313  CE1 PHE B 120      -8.114  -6.657  60.806  1.00 18.42           C
ATOM   2314  CZ  PHE B 120      -8.598  -5.465  61.282  1.00 19.71           C
ATOM   2315  CE2 PHE B 120      -9.269  -5.432  62.492  1.00 19.49           C
ATOM   2316  CD2 PHE B 120      -9.365  -6.588  63.282  1.00 19.90           C
ATOM   2317  C   PHE B 120      -9.436 -11.536  63.544  1.00 22.49           C
ATOM   2318  O   PHE B 120      -8.594 -12.237  63.034  1.00 24.48           O
ATOM   2319  N   GLU B 121     -10.034 -11.879  64.671  1.00 22.04           N
ATOM   2320  CA  GLU B 121      -9.737 -13.168  65.340  1.00 24.81           C
ATOM   2321  CB  GLU B 121     -10.336 -13.204  66.757  1.00 24.41           C
ATOM   2322  CG  GLU B 121      -9.619 -12.356  67.797  1.00 24.48           C
ATOM   2323  CD  GLU B 121     -10.258 -12.632  69.149  1.00 32.29           C
ATOM   2324  OE1 GLU B 121     -11.117 -13.565  69.207  1.00 35.76           O
ATOM   2325  OE2 GLU B 121      -9.981 -11.911  70.149  1.00 36.06           O
ATOM   2326  C   GLU B 121     -10.226 -14.374  64.525  1.00 23.80           C
ATOM   2327  O   GLU B 121      -9.483 -15.309  64.378  1.00 25.30           O
ATOM   2328  N   GLU B 122     -11.438 -14.321  63.974  1.00 25.21           N
ATOM   2329  CA  GLU B 122     -11.878 -15.271  62.945  1.00 25.88           C
ATOM   2330  CB  GLU B 122     -13.297 -14.943  62.460  1.00 29.17           C
ATOM   2331  CG  GLU B 122     -13.905 -16.011  61.524  1.00 36.11           C
ATOM   2332  CD  GLU B 122     -15.101 -15.488  60.674  1.00 46.22           C
ATOM   2333  OE1 GLU B 122     -15.619 -16.215  59.785  1.00 53.22           O
ATOM   2334  OE2 GLU B 122     -15.537 -14.336  60.879  1.00 44.93           O
ATOM   2335  C   GLU B 122     -10.920 -15.426  61.736  1.00 26.01           C
ATOM   2336  O   GLU B 122     -10.526 -16.540  61.456  1.00 24.19           O
ATOM   2337  N   LEU B 123     -10.491 -14.335  61.057  1.00 25.91           N
ATOM   2338  CA  LEU B 123      -9.525 -14.456  59.934  1.00 23.97           C
ATOM   2339  CB  LEU B 123      -9.387 -13.159  59.101  1.00 23.87           C
ATOM   2340  CG  LEU B 123     -10.650 -12.538  58.520  1.00 27.99           C
ATOM   2341  CD1 LEU B 123     -10.416 -11.552  57.397  1.00 26.90           C
ATOM   2342  CD2 LEU B 123     -11.568 -13.613  58.053  1.00 27.15           C
ATOM   2343  C   LEU B 123      -8.156 -14.965  60.341  1.00 25.44           C
ATOM   2344  O   LEU B 123      -7.469 -15.700  59.573  1.00 28.48           O
ATOM   2345  N   MET B 124      -7.738 -14.562  61.536  1.00 24.94           N
ATOM   2346  CA  MET B 124      -6.515 -15.102  62.143  1.00 24.41           C
ATOM   2347  CB  MET B 124      -6.210 -14.435  63.498  1.00 23.20           C
ATOM   2348  CG  MET B 124      -4.737 -14.657  63.930  1.00 23.84           C
ATOM   2349  SD  MET B 124      -4.420 -14.139  65.640  1.00 25.72           S
ATOM   2350  CE  MET B 124      -2.906 -15.038  66.057  1.00 22.75           C
ATOM   2351  C   MET B 124      -6.558 -16.624  62.259  1.00 25.07           C
ATOM   2352  O   MET B 124      -5.602 -17.295  61.860  1.00 24.89           O
ATOM   2353  N   GLY B 125      -7.674 -17.183  62.752  1.00 22.29           N
ATOM   2354  CA  GLY B 125      -7.811 -18.652  62.774  1.00 20.34           C
ATOM   2355  C   GLY B 125      -7.855 -19.244  61.355  1.00 23.57           C
ATOM   2356  O   GLY B 125      -7.234 -20.271  61.109  1.00 26.48           O
ATOM   2357  N   ASP B 126      -8.558 -18.606  60.406  1.00 21.28           N
ATOM   2358  CA  ASP B 126      -8.564 -19.078  59.014  1.00 24.21           C
ATOM   2359  CB  ASP B 126      -9.493 -18.247  58.105  1.00 24.46           C
ATOM   2360  CG  ASP B 126     -10.978 -18.384  58.468  1.00 29.34           C
ATOM   2361  OD1 ASP B 126     -11.395 -19.350  59.191  1.00 32.11           O
ATOM   2362  OD2 ASP B 126     -11.763 -17.514  57.988  1.00 30.87           O
ATOM   2363  C   ASP B 126      -7.131 -19.079  58.428  1.00 23.69           C
ATOM   2364  O   ASP B 126      -6.735 -20.047  57.839  1.00 21.97           O
ATOM   2365  N   GLU B 127      -6.357 -18.009  58.637  1.00 23.46           N
ATOM   2366  CA  GLU B 127      -5.010 -17.979  58.079  1.00 22.75           C
ATOM   2367  CB  GLU B 127      -4.321 -16.600  58.184  1.00 21.94           C
ATOM   2368  CG  GLU B 127      -5.110 -15.438  57.649  1.00 22.45           C
ATOM   2369  CD  GLU B 127      -5.667 -15.698  56.270  1.00 25.63           C
ATOM   2370  OE1 GLU B 127      -5.117 -16.514  55.479  1.00 25.55           O
ATOM   2371  OE2 GLU B 127      -6.675 -15.074  55.977  1.00 26.89           O
ATOM   2372  C   GLU B 127      -4.127 -19.009  58.731  1.00 22.09           C
ATOM   2373  O   GLU B 127      -3.296 -19.650  58.041  1.00 21.34           O
ATOM   2374  N   GLU B 128      -4.282 -19.190  60.038  1.00 21.69           N
ATOM   2375  CA  GLU B 128      -3.607 -20.360  60.701  1.00 24.24           C
ATOM   2376  CB  GLU B 128      -3.768 -20.355  62.232  1.00 21.63           C
ATOM   2377  CG  GLU B 128      -2.986 -19.189  62.841  1.00 24.56           C
ATOM   2378  CD  GLU B 128      -2.862 -19.250  64.347  1.00 26.89           C
ATOM   2379  OE1 GLU B 128      -3.412 -20.206  64.978  1.00 28.02           O
ATOM   2380  OE2 GLU B 128      -2.210 -18.334  64.898  1.00 27.87           O
ATOM   2381  C   GLU B 128      -3.888 -21.762  60.056  1.00 22.59           C
ATOM   2382  O   GLU B 128      -2.983 -22.565  59.918  1.00 24.69           O
ATOM   2383  N   HIS B 129      -5.116 -22.019  59.642  1.00 25.16           N
ATOM   2384  CA  HIS B 129      -5.437 -23.221  58.859  1.00 27.69           C
ATOM   2385  CB  HIS B 129      -6.961 -23.441  58.740  1.00 30.67           C
ATOM   2386  CG  HIS B 129      -7.611 -23.912  60.047  1.00 46.91           C
ATOM   2387  ND1 HIS B 129      -7.337 -25.126  60.616  1.00 58.56           N
ATOM   2388  CE1 HIS B 129      -8.054 -25.259  61.770  1.00 52.99           C
ATOM   2389  NE2 HIS B 129      -8.784 -24.134  61.945  1.00 43.61           N
ATOM   2390  CD2 HIS B 129      -8.545 -23.286  60.908  1.00 47.51           C
ATOM   2391  C   HIS B 129      -4.731 -23.202  57.522  1.00 27.51           C
ATOM   2392  O   HIS B 129      -4.184 -24.237  57.126  1.00 28.72           O
ATOM   2393  N   HIS B 130      -4.687 -22.057  56.825  1.00 22.30           N
ATOM   2394  CA  HIS B 130      -3.867 -21.962  55.614  1.00 23.71           C
ATOM   2395  CB  HIS B 130      -4.055 -20.617  54.892  1.00 23.50           C
ATOM   2396  CG  HIS B 130      -5.475 -20.368  54.413  1.00 27.08           C
ATOM   2397  ND1 HIS B 130      -5.904 -19.156  53.973  1.00 30.68           N
ATOM   2398  CE1 HIS B 130      -7.233 -19.227  53.646  1.00 30.81           C
ATOM   2399  NE2 HIS B 130      -7.652 -20.483  53.888  1.00 32.02           N
ATOM   2400  CD2 HIS B 130      -6.595 -21.221  54.344  1.00 30.68           C
ATOM   2401  C   HIS B 130      -2.397 -22.252  55.863  1.00 24.16           C
ATOM   2402  O   HIS B 130      -1.774 -23.057  55.139  1.00 24.28           O
ATOM   2403  N   ILE B 131      -1.825 -21.615  56.889  1.00 24.45           N
ATOM   2404  CA  ILE B 131      -0.435 -21.884  57.347  1.00 24.27           C
ATOM   2405  CB  ILE B 131      -0.030 -21.019  58.591  1.00 24.12           C
ATOM   2406  CG1 ILE B 131       0.067 -19.528  58.223  1.00 23.43           C
ATOM   2407  CD1 ILE B 131       0.070 -18.586  59.430  1.00 23.44           C
ATOM   2408  CG2 ILE B 131       1.258 -21.522  59.276  1.00 20.39           C
ATOM   2409  C   ILE B 131      -0.214 -23.397  57.639  1.00 24.89           C
ATOM   2410  O   ILE B 131       0.738 -23.996  57.127  1.00 27.59           O
ATOM   2411  N   ASP B 132      -1.080 -24.020  58.425  1.00 25.35           N
ATOM   2412  CA  ASP B 132      -1.022 -25.484  58.628  1.00 24.50           C
ATOM   2413  CB  ASP B 132      -2.259 -25.890  59.372  1.00 23.36           C
ATOM   2414  CG  ASP B 132      -2.152 -27.302  59.910  1.00 30.65           C
ATOM   2415  OD1 ASP B 132      -1.010 -27.759  60.212  1.00 31.73           O
ATOM   2416  OD2 ASP B 132      -3.206 -27.969  60.036  1.00 31.01           O
ATOM   2417  C   ASP B 132      -0.942 -26.322  57.338  1.00 25.95           C
ATOM   2418  O   ASP B 132      -0.115 -27.248  57.164  1.00 25.82           O
ATOM   2419  N   PHE B 133      -1.842 -26.014  56.419  1.00 24.42           N
ATOM   2420  CA  PHE B 133      -1.830 -26.647  55.129  1.00 26.17           C
ATOM   2421  CB  PHE B 133      -3.009 -26.089  54.268  1.00 26.20           C
ATOM   2422  CG  PHE B 133      -2.940 -26.533  52.863  1.00 25.49           C
ATOM   2423  CD1 PHE B 133      -3.284 -27.839  52.532  1.00 25.63           C
ATOM   2424  CE1 PHE B 133      -3.139 -28.278  51.208  1.00 25.39           C
ATOM   2425  CZ  PHE B 133      -2.633 -27.432  50.228  1.00 24.83           C
ATOM   2426  CE2 PHE B 133      -2.262 -26.125  50.570  1.00 26.34           C
ATOM   2427  CD2 PHE B 133      -2.421 -25.688  51.880  1.00 24.27           C
ATOM   2428  C   PHE B 133      -0.449 -26.480  54.394  1.00 26.45           C
ATOM   2429  O   PHE B 133       0.201 -27.470  54.019  1.00 29.30           O
ATOM   2430  N   LEU B 134      -0.017 -25.231  54.185  1.00 26.51           N
ATOM   2431  CA  LEU B 134       1.239 -24.940  53.484  1.00 26.28           C
ATOM   2432  CB  LEU B 134       1.436 -23.432  53.236  1.00 24.19           C
ATOM   2433  CG  LEU B 134       0.276 -22.817  52.481  1.00 25.57           C
ATOM   2434  CD1 LEU B 134       0.279 -21.316  52.681  1.00 22.31           C
ATOM   2435  CD2 LEU B 134       0.439 -23.201  51.016  1.00 25.26           C
ATOM   2436  C   LEU B 134       2.433 -25.534  54.178  1.00 27.18           C
ATOM   2437  O   LEU B 134       3.262 -26.141  53.516  1.00 26.81           O
ATOM   2438  N   GLU B 135       2.513 -25.412  55.507  1.00 27.85           N
ATOM   2439  CA  GLU B 135       3.607 -26.084  56.244  1.00 28.93           C
ATOM   2440  CB  GLU B 135       3.545 -25.832  57.739  1.00 30.17           C
ATOM   2441  CG  GLU B 135       3.853 -24.398  58.117  1.00 31.95           C
ATOM   2442  CD  GLU B 135       3.636 -24.168  59.614  1.00 36.38           C
ATOM   2443  OE1 GLU B 135       2.754 -24.833  60.238  1.00 44.63           O
ATOM   2444  OE2 GLU B 135       4.340 -23.312  60.163  1.00 38.92           O
ATOM   2445  C   GLU B 135       3.657 -27.582  56.047  1.00 31.74           C
ATOM   2446  O   GLU B 135       4.776 -28.149  55.928  1.00 32.20           O
ATOM   2447  N   THR B 136       2.469 -28.222  56.045  1.00 27.08           N
ATOM   2448  CA  THR B 136       2.367 -29.680  55.813  1.00 24.93           C
ATOM   2449  CB  THR B 136       0.916 -30.140  56.030  1.00 26.26           C
ATOM   2450  OG1 THR B 136       0.573 -29.940  57.404  1.00 26.81           O
ATOM   2451  CG2 THR B 136       0.688 -31.571  55.698  1.00 24.98           C
ATOM   2452  C   THR B 136       2.904 -30.032  54.401  1.00 24.31           C
ATOM   2453  O   THR B 136       3.670 -30.950  54.256  1.00 23.04           O
ATOM   2454  N   GLN B 137       2.553 -29.265  53.372  1.00 24.35           N
ATOM   2455  CA  GLN B 137       3.055 -29.552  52.030  1.00 24.64           C
ATOM   2456  CB  GLN B 137       2.492 -28.621  50.969  1.00 23.69           C
ATOM   2457  CG  GLN B 137       0.977 -28.497  50.970  1.00 25.62           C
ATOM   2458  CD  GLN B 137       0.236 -29.821  51.104  1.00 26.70           C
ATOM   2459  OE1 GLN B 137      -0.384 -30.074  52.147  1.00 29.99           O
ATOM   2460  NE2 GLN B 137       0.285 -30.663  50.077  1.00 21.53           N
ATOM   2461  C   GLN B 137       4.570 -29.445  52.028  1.00 26.51           C
ATOM   2462  O   GLN B 137       5.236 -30.307  51.473  1.00 27.89           O
ATOM   2463  N   LEU B 138       5.113 -28.430  52.697  1.00 25.24           N
ATOM   2464  CA  LEU B 138       6.569 -28.310  52.763  1.00 28.91           C
ATOM   2465  CB  LEU B 138       6.996 -26.920  53.323  1.00 27.58           C
ATOM   2466  CG  LEU B 138       6.868 -25.812  52.284  1.00 28.96           C
ATOM   2467  CD1 LEU B 138       6.916 -24.466  53.019  1.00 31.50           C
ATOM   2468  CD2 LEU B 138       7.984 -25.877  51.221  1.00 25.00           C
ATOM   2469  C   LEU B 138       7.222 -29.461  53.546  1.00 28.05           C
ATOM   2470  O   LEU B 138       8.284 -29.964  53.180  1.00 29.83           O
ATOM   2471  N   ASP B 139       6.578 -29.881  54.622  1.00 31.14           N
ATOM   2472  CA  ASP B 139       7.032 -31.040  55.338  1.00 31.40           C
ATOM   2473  CB  ASP B 139       6.141 -31.329  56.525  1.00 34.18           C
ATOM   2474  CG  ASP B 139       6.773 -32.337  57.461  1.00 42.01           C
ATOM   2475  OD1 ASP B 139       7.949 -32.121  57.804  1.00 45.60           O
ATOM   2476  OD2 ASP B 139       6.142 -33.363  57.803  1.00 45.37           O
ATOM   2477  C   ASP B 139       7.128 -32.303  54.425  1.00 30.36           C
ATOM   2478  O   ASP B 139       8.136 -32.999  54.468  1.00 28.92           O
ATOM   2479  N   LEU B 140       6.101 -32.563  53.605  1.00 25.06           N
ATOM   2480  CA  LEU B 140       6.121 -33.649  52.629  1.00 23.32           C
ATOM   2481  CB  LEU B 140       4.766 -33.687  51.894  1.00 20.96           C
ATOM   2482  CG  LEU B 140       3.579 -34.238  52.718  1.00 21.72           C
ATOM   2483  CD1 LEU B 140       3.756 -35.741  52.994  1.00 17.71           C
ATOM   2484  CD2 LEU B 140       2.249 -33.995  51.957  1.00 19.49           C
ATOM   2485  C   LEU B 140       7.240 -33.471  51.584  1.00 23.02           C
ATOM   2486  O   LEU B 140       7.894 -34.430  51.211  1.00 20.65           O
ATOM   2487  N   VAL B 141       7.433 -32.246  51.086  1.00 22.08           N
ATOM   2488  CA  VAL B 141       8.555 -31.998  50.174  1.00 24.46           C
ATOM   2489  CB  VAL B 141       8.513 -30.565  49.608  1.00 23.95           C
ATOM   2490  CG1 VAL B 141       9.820 -30.205  48.898  1.00 23.98           C
ATOM   2491  CG2 VAL B 141       7.275 -30.384  48.727  1.00 21.36           C
ATOM   2492  C   VAL B 141       9.902 -32.354  50.897  1.00 26.96           C
ATOM   2493  O   VAL B 141      10.751 -33.030  50.267  1.00 26.55           O
ATOM   2494  N   SER B 142      10.095 -31.989  52.185  1.00 26.33           N
ATOM   2495  CA  SER B 142      11.377 -32.408  52.911  1.00 31.14           C
ATOM   2496  CB  SER B 142      11.573 -31.900  54.366  1.00 30.89           C
ATOM   2497  OG  SER B 142      10.787 -30.792  54.606  1.00 37.96           O
ATOM   2498  C   SER B 142      11.524 -33.908  53.061  1.00 32.23           C
ATOM   2499  O   SER B 142      12.625 -34.379  52.889  1.00 33.19           O
ATOM   2500  N   LYS B 143      10.467 -34.632  53.450  1.00 29.61           N
ATOM   2501  CA  LYS B 143      10.568 -36.066  53.708  1.00 31.46           C
ATOM   2502  CB  LYS B 143       9.355 -36.570  54.518  1.00 38.09           C
ATOM   2503  CG  LYS B 143       9.473 -36.424  56.056  1.00 41.29           C
ATOM   2504  CD  LYS B 143      10.067 -35.060  56.434  1.00 48.17           C
ATOM   2505  CE  LYS B 143      10.194 -34.824  57.942  1.00 50.57           C
ATOM   2506  NZ  LYS B 143       8.871 -35.263  58.486  1.00 54.67           N
ATOM   2507  C   LYS B 143      10.664 -36.903  52.402  1.00 31.86           C
ATOM   2508  O   LYS B 143      11.301 -37.933  52.384  1.00 28.18           O
ATOM   2509  N   LEU B 144      10.001 -36.467  51.328  1.00 26.30           N
ATOM   2510  CA  LEU B 144       9.868 -37.292  50.157  1.00 26.08           C
ATOM   2511  CB  LEU B 144       8.386 -37.457  49.784  1.00 23.70           C
ATOM   2512  CG  LEU B 144       7.345 -37.903  50.816  1.00 26.27           C
ATOM   2513  CD1 LEU B 144       5.913 -37.554  50.338  1.00 23.95           C
ATOM   2514  CD2 LEU B 144       7.536 -39.377  51.209  1.00 22.17           C
ATOM   2515  C   LEU B 144      10.658 -36.766  48.945  1.00 25.88           C
ATOM   2516  O   LEU B 144      10.879 -37.519  48.004  1.00 32.05           O
ATOM   2517  N   GLY B 145      11.078 -35.504  48.982  1.00 25.02           N
ATOM   2518  CA  GLY B 145      11.660 -34.801  47.809  1.00 24.65           C
ATOM   2519  C   GLY B 145      10.534 -34.160  47.009  1.00 23.13           C
ATOM   2520  O   GLY B 145       9.381 -34.638  47.036  1.00 24.20           O
ATOM   2521  N   LEU B 146      10.832 -33.091  46.297  1.00 22.33           N
ATOM   2522  CA  LEU B 146       9.778 -32.348  45.585  1.00 25.01           C
ATOM   2523  CB  LEU B 146      10.309 -31.052  44.947  1.00 22.15           C
ATOM   2524  CG  LEU B 146       9.277 -30.274  44.055  1.00 24.92           C
ATOM   2525  CD1 LEU B 146       8.110 -29.762  44.879  1.00 21.86           C
ATOM   2526  CD2 LEU B 146       9.887 -29.063  43.270  1.00 22.57           C
ATOM   2527  C   LEU B 146       9.075 -33.222  44.521  1.00 23.62           C
ATOM   2528  O   LEU B 146       7.878 -33.110  44.316  1.00 23.88           O
ATOM   2529  N   GLU B 147       9.849 -34.057  43.840  1.00 24.59           N
ATOM   2530  CA  GLU B 147       9.348 -34.801  42.681  1.00 26.34           C
ATOM   2531  CB  GLU B 147      10.506 -35.461  41.895  1.00 28.25           C
ATOM   2532  CG  GLU B 147      11.434 -34.507  41.142  1.00 35.39           C
ATOM   2533  CD  GLU B 147      12.400 -33.736  42.053  1.00 41.31           C
ATOM   2534  OE1 GLU B 147      12.895 -34.313  43.038  1.00 39.07           O
ATOM   2535  OE2 GLU B 147      12.639 -32.516  41.818  1.00 49.87           O
ATOM   2536  C   GLU B 147       8.280 -35.819  43.062  1.00 23.96           C
ATOM   2537  O   GLU B 147       7.314 -35.972  42.365  1.00 26.74           O
ATOM   2538  N   LEU B 148       8.444 -36.513  44.180  1.00 24.57           N
ATOM   2539  CA  LEU B 148       7.414 -37.461  44.662  1.00 24.59           C
ATOM   2540  CB  LEU B 148       7.961 -38.383  45.742  1.00 25.27           C
ATOM   2541  CG  LEU B 148       8.816 -39.540  45.225  1.00 27.91           C
ATOM   2542  CD1 LEU B 148       9.479 -40.325  46.375  1.00 29.15           C
ATOM   2543  CD2 LEU B 148       7.894 -40.479  44.410  1.00 31.70           C
ATOM   2544  C   LEU B 148       6.212 -36.721  45.208  1.00 25.89           C
ATOM   2545  O   LEU B 148       5.034 -37.062  44.930  1.00 29.20           O
ATOM   2546  N   TYR B 149       6.482 -35.687  45.974  1.00 23.10           N
ATOM   2547  CA  TYR B 149       5.383 -34.919  46.435  1.00 22.67           C
ATOM   2548  CB  TYR B 149       5.874 -33.753  47.238  1.00 21.03           C
ATOM   2549  CG  TYR B 149       4.764 -32.781  47.453  1.00 20.23           C
ATOM   2550  CD1 TYR B 149       3.798 -33.024  48.431  1.00 19.49           C
ATOM   2551  CE1 TYR B 149       2.766 -32.160  48.644  1.00 19.95           C
ATOM   2552  CZ  TYR B 149       2.676 -30.998  47.899  1.00 21.96           C
ATOM   2553  OH  TYR B 149       1.630 -30.109  48.129  1.00 24.59           O
ATOM   2554  CE2 TYR B 149       3.629 -30.715  46.910  1.00 22.10           C
ATOM   2555  CD2 TYR B 149       4.668 -31.622  46.677  1.00 20.91           C
ATOM   2556  C   TYR B 149       4.536 -34.390  45.250  1.00 22.04           C
ATOM   2557  O   TYR B 149       3.310 -34.618  45.258  1.00 24.27           O
ATOM   2558  N   ALA B 150       5.159 -33.773  44.235  1.00 19.02           N
ATOM   2559  CA  ALA B 150       4.357 -33.123  43.145  1.00 19.83           C
ATOM   2560  CB  ALA B 150       5.227 -32.120  42.363  1.00 18.00           C
ATOM   2561  C   ALA B 150       3.692 -34.182  42.193  1.00 20.98           C
ATOM   2562  O   ALA B 150       2.591 -34.006  41.748  1.00 24.23           O
ATOM   2563  N   GLN B 151       4.381 -35.291  41.928  1.00 22.18           N
ATOM   2564  CA  GLN B 151       3.832 -36.330  41.123  1.00 23.77           C
ATOM   2565  CB  GLN B 151       4.840 -37.489  41.000  1.00 24.26           C
ATOM   2566  CG  GLN B 151       4.395 -38.516  39.954  1.00 25.55           C
ATOM   2567  CD  GLN B 151       4.017 -39.865  40.560  1.00 26.85           C
ATOM   2568  OE1 GLN B 151       3.566 -39.934  41.702  1.00 27.96           O
ATOM   2569  NE2 GLN B 151       4.201 -40.933  39.806  1.00 22.18           N
ATOM   2570  C   GLN B 151       2.494 -36.838  41.700  1.00 24.18           C
ATOM   2571  O   GLN B 151       1.589 -37.161  40.926  1.00 24.98           O
ATOM   2572  N   HIS B 152       2.371 -36.903  43.039  1.00 21.61           N
ATOM   2573  CA  HIS B 152       1.184 -37.484  43.640  1.00 20.94           C
ATOM   2574  CB  HIS B 152       1.282 -37.488  45.166  1.00 21.36           C
ATOM   2575  CG  HIS B 152       0.078 -38.119  45.821  1.00 20.78           C
ATOM   2576  ND1 HIS B 152      -0.129 -39.481  45.834  1.00 22.51           N
ATOM   2577  CE1 HIS B 152      -1.320 -39.754  46.421  1.00 21.17           C
ATOM   2578  NE2 HIS B 152      -1.897 -38.574  46.775  1.00 21.09           N
ATOM   2579  CD2 HIS B 152      -1.061 -37.539  46.407  1.00 21.83           C
ATOM   2580  C   HIS B 152      -0.005 -36.652  43.248  1.00 21.68           C
ATOM   2581  O   HIS B 152      -1.133 -37.135  43.200  1.00 22.87           O
ATOM   2582  N   HIS B 153       0.228 -35.376  42.976  1.00 22.39           N
ATOM   2583  CA  HIS B 153      -0.876 -34.443  42.824  1.00 24.30           C
ATOM   2584  CB  HIS B 153      -0.625 -33.240  43.710  1.00 23.57           C
ATOM   2585  CG  HIS B 153      -0.866 -33.514  45.170  1.00 27.26           C
ATOM   2586  ND1 HIS B 153      -2.059 -33.953  45.633  1.00 26.72           N
ATOM   2587  CE1 HIS B 153      -1.989 -34.119  46.977  1.00 27.57           C
ATOM   2588  NE2 HIS B 153      -0.767 -33.740  47.387  1.00 27.23           N
ATOM   2589  CD2 HIS B 153      -0.035 -33.359  46.303  1.00 25.23           C
ATOM   2590  C   HIS B 153      -1.076 -34.030  41.370  1.00 24.71           C
ATOM   2591  O   HIS B 153      -1.610 -32.948  41.094  1.00 21.40           O
ATOM   2592  N   ILE B 154      -0.600 -34.856  40.438  1.00 21.53           N
ATOM   2593  CA  ILE B 154      -0.805 -34.561  39.045  1.00 21.74           C
ATOM   2594  CB  ILE B 154       0.010 -35.504  38.121  1.00 21.22           C
ATOM   2595  CG1 ILE B 154       1.528 -35.218  38.223  1.00 20.12           C
ATOM   2596  CD1 ILE B 154       2.338 -36.261  37.437  1.00 19.55           C
ATOM   2597  CG2 ILE B 154      -0.449 -35.402  36.667  1.00 17.67           C
ATOM   2598  C   ILE B 154      -2.305 -34.592  38.713  1.00 23.54           C
ATOM   2599  O   ILE B 154      -2.801 -33.748  37.950  1.00 25.83           O
ATOM   2600  N   GLY B 155      -3.040 -35.519  39.302  1.00 24.15           N
ATOM   2601  CA  GLY B 155      -4.458 -35.584  39.006  1.00 26.42           C
ATOM   2602  C   GLY B 155      -4.793 -36.370  37.735  1.00 29.54           C
ATOM   2603  O   GLY B 155      -3.980 -37.177  37.211  1.00 25.51           O
ATOM   2604  N   LYS B 156      -6.001 -36.130  37.237  1.00 30.73           N
ATOM   2605  CA  LYS B 156      -6.549 -36.861  36.112  1.00 34.74           C
ATOM   2606  CB  LYS B 156      -7.959 -37.344  36.448  1.00 38.14           C
ATOM   2607  CG  LYS B 156      -7.958 -38.271  37.654  1.00 47.16           C
ATOM   2608  CD  LYS B 156      -9.115 -39.261  37.647  1.00 62.42           C
ATOM   2609  CE  LYS B 156     -10.449 -38.629  37.233  1.00 68.77           C
ATOM   2610  NZ  LYS B 156     -10.811 -37.450  38.072  1.00 70.72           N
ATOM   2611  C   LYS B 156      -6.565 -36.002  34.878  1.00 35.64           C
ATOM   2612  O   LYS B 156      -6.723 -34.778  34.938  1.00 36.12           O
ATOM   2613  N   LEU B 157      -6.420 -36.670  33.749  1.00 36.53           N
ATOM   2614  CA  LEU B 157      -6.535 -36.038  32.441  1.00 39.83           C
ATOM   2615  CB  LEU B 157      -5.905 -36.982  31.409  1.00 33.16           C
ATOM   2616  CG  LEU B 157      -4.450 -37.279  31.783  1.00 30.83           C
ATOM   2617  CD1 LEU B 157      -3.836 -38.175  30.748  1.00 29.59           C
ATOM   2618  CD2 LEU B 157      -3.592 -35.996  31.961  1.00 30.27           C
ATOM   2619  C   LEU B 157      -7.990 -35.646  32.078  1.00 43.78           C
ATOM   2620  O   LEU B 157      -8.946 -36.333  32.454  1.00 45.01           O
ATOM   2621  N   ASP B 158      -8.161 -34.517  31.392  1.00 54.61           N
ATOM   2622  CA  ASP B 158      -9.511 -34.051  31.005  1.00 61.88           C
ATOM   2623  CB  ASP B 158      -9.489 -32.639  30.403  1.00 62.98           C
ATOM   2624  CG  ASP B 158      -9.118 -31.563  31.403  1.00 65.95           C
ATOM   2625  OD1 ASP B 158      -9.396 -31.683  32.618  1.00 68.50           O
ATOM   2626  OD2 ASP B 158      -8.532 -30.566  30.947  1.00 69.77           O
ATOM   2627  C   ASP B 158     -10.064 -34.986  29.949  1.00 66.20           C
ATOM   2628  O   ASP B 158      -9.292 -35.515  29.119  1.00 64.39           O
ATOM   2629  N   ASP B 159     -11.387 -35.186  29.983  1.00 69.48           N
ATOM   2630  CA  ASP B 159     -12.110 -35.920  28.921  1.00 77.34           C
ATOM   2631  CB  ASP B 159     -13.645 -35.781  29.091  1.00 69.62           C
ATOM   2632  CG  ASP B 159     -14.218 -36.699  30.180  1.00 73.84           C
ATOM   2633  OD1 ASP B 159     -13.638 -36.816  31.282  1.00 73.01           O
ATOM   2634  OD2 ASP B 159     -15.285 -37.298  29.940  1.00 74.14           O
ATOM   2635  C   ASP B 159     -11.642 -35.440  27.512  1.00 77.76           C
ATOM   2636  O   ASP B 159     -11.205 -36.218  26.648  1.00 71.33           O
ATOM   2637  OXT ASP B 159     -11.633 -34.239  27.210  1.00 70.62           O
ATOM   2638 FE    FE B 163      -7.621 -14.463  54.110  1.00 27.75          FE
ATOM   2639 FE    FE B 164      -5.065 -17.361  53.772  1.00 32.21          FE
ATOM   2640  O   HOH W   1     -22.352  -3.329  52.112  1.00 20.43           O
ATOM   2641  O   HOH W   2      -3.294 -22.358  33.376  1.00 20.21           O
ATOM   2642  O   HOH W   3       3.827  -8.520  29.183  1.00 19.85           O
ATOM   2643  O   HOH W   4      -8.450   3.781  56.123  1.00 18.16           O
ATOM   2644  O   HOH W   5     -34.278  -3.739  49.972  1.00 36.83           O
ATOM   2645  O   HOH W   6      -3.711 -34.317  35.334  1.00 33.65           O
ATOM   2646  O   HOH W   7     -31.754  13.378  38.710  1.00 24.31           O
ATOM   2647  O   HOH W   8       3.167 -21.796  35.003  1.00 30.92           O
ATOM   2648  O   HOH W   9       1.558 -11.065  38.898  1.00 23.67           O
ATOM   2649  O   HOH W  10       5.860 -29.565  35.524  1.00 34.57           O
ATOM   2650  O   HOH W  11      15.078 -25.724  47.746  1.00 36.79           O
ATOM   2651  O   HOH W  12       1.009 -40.803  41.566  1.00 25.09           O
ATOM   2652  O   HOH W  13     -11.067   1.519  46.566  1.00 24.41           O
ATOM   2653  O   HOH W  14     -29.361   5.727  50.137  1.00 35.19           O
ATOM   2654  O   HOH W  16       0.982 -41.585  44.531  1.00 23.40           O
ATOM   2655  O   HOH W  17      10.324 -28.328  52.149  1.00 28.93           O
ATOM   2656  O   HOH W  18       6.052 -11.987  29.684  1.00 35.23           O
ATOM   2657  O   HOH W  19      11.284 -36.773  45.237  1.00 37.08           O
ATOM   2658  O   HOH W  20     -28.308  10.246  33.274  1.00 28.73           O
ATOM   2659  O   HOH W  22      -5.422  -5.773  12.036  1.00 30.72           O
ATOM   2660  O   HOH W  23      -2.363 -39.861  43.008  1.00 39.11           O
ATOM   2661  O   HOH W  24     -36.819  11.128  39.982  1.00 35.72           O
ATOM   2662  O   HOH W  25     -14.702   2.782  23.672  1.00 27.43           O
ATOM   2663  O   HOH W  26       2.764 -14.798  61.819  1.00 28.39           O
ATOM   2664  O   HOH W  28     -21.687   3.176  50.569  1.00 38.45           O
ATOM   2665  O   HOH W  29      -4.472 -35.280  44.962  1.00 26.65           O
ATOM   2666  O   HOH W  30     -14.659   1.001  65.217  1.00 26.71           O
ATOM   2667  O   HOH W  31       3.952  -8.622  38.858  1.00 39.98           O
ATOM   2668  O   HOH W  32       0.985 -14.661  20.066  1.00 27.09           O
ATOM   2669  O   HOH W  33     -35.328  -4.378  40.479  1.00 26.15           O
ATOM   2670  O   HOH W  34     -27.831  -6.651  31.558  1.00 27.76           O
ATOM   2671  O   HOH W  35      -7.191 -31.204  44.935  1.00 24.22           O
ATOM   2672  O   HOH W  36     -18.053  -1.462  67.189  1.00 23.92           O
ATOM   2673  O   HOH W  37       6.624 -22.625  20.571  1.00 34.09           O
ATOM   2674  O   HOH W  38     -34.179  -7.605  46.822  1.00 33.40           O
ATOM   2675  O   HOH W  39      -7.268 -28.483  38.049  1.00 36.72           O
ATOM   2676  O   HOH W  40     -11.826   2.893  36.575  1.00 30.74           O
ATOM   2677  O   HOH W  41      -1.365 -18.045  18.427  1.00 24.76           O
ATOM   2678  O   HOH W  42       2.049 -14.623  67.757  1.00 29.05           O
ATOM   2679  O   HOH W  43      -7.322 -34.068  38.569  1.00 27.71           O
ATOM   2680  O   HOH W  44      -1.046 -23.439  29.707  1.00 30.65           O
ATOM   2681  O   HOH W  45     -22.653   6.701  64.648  1.00 39.37           O
ATOM   2682  O   HOH W  46      -1.022 -29.773  62.078  1.00 26.59           O
ATOM   2683  O   HOH W  47     -13.712   3.946  48.729  1.00 26.80           O
ATOM   2684  O   HOH W  48     -23.565 -12.673  42.502  1.00 34.13           O
ATOM   2685  O   HOH W  50     -14.819   2.295  17.509  1.00 29.15           O
ATOM   2686  O   HOH W  52     -10.668 -20.972  36.209  1.00 29.60           O
ATOM   2687  O   HOH W  53      -5.367  -1.223  48.591  1.00 36.04           O
ATOM   2688  O   HOH W  55     -28.524  -7.161  47.389  1.00 38.24           O
ATOM   2689  O   HOH W  56     -21.038 -10.941  49.133  1.00 28.41           O
ATOM   2690  O   HOH W  57      -6.689 -27.829  53.749  1.00 27.55           O
ATOM   2691  O   HOH W  58     -31.181  -7.230  40.503  1.00 27.74           O
ATOM   2692  O   HOH W  60      -1.128  -5.496  36.909  1.00 27.53           O
ATOM   2693  O   HOH W  61     -11.147 -26.033  43.138  1.00 27.27           O
ATOM   2694  O   HOH W  63     -17.873  -8.049  57.495  1.00 22.05           O
ATOM   2695  O   HOH W  64     -21.559  -2.789  54.692  1.00 22.75           O
ATOM   2696  O   HOH W  65       4.095 -13.861  36.605  1.00 27.16           O
ATOM   2697  O   HOH W  66     -17.200   3.976  23.754  1.00 30.24           O
ATOM   2698  O   HOH W  67      -2.719 -21.571  30.743  1.00 26.84           O
ATOM   2699  O   HOH W  68      -1.570  -5.102  54.131  1.00 31.39           O
ATOM   2700  O   HOH W  70     -23.290  12.873  38.534  1.00 34.48           O
ATOM   2701  O   HOH W  71       1.567 -27.597  60.461  1.00 30.17           O
ATOM   2702  O   HOH W  72       4.080 -20.520  30.911  1.00 30.30           O
ATOM   2703  O   HOH W  74     -20.671   4.070  54.421  1.00 35.55           O
ATOM   2704  O   HOH W  75      10.682 -30.912  40.370  1.00 29.16           O
ATOM   2705  O   HOH W  76     -25.955 -11.159  42.348  1.00 28.39           O
ATOM   2706  O   HOH W  78       7.079 -27.572  56.970  1.00 24.92           O
ATOM   2707  O   HOH W  79     -27.572   7.195  28.472  1.00 26.27           O
ATOM   2708  O   HOH W  80     -39.899  -1.954  42.450  1.00 31.86           O
ATOM   2709  O   HOH W  82       8.216 -19.019  53.221  1.00 34.39           O
ATOM   2710  O   HOH W  84      -7.908 -17.821  27.882  1.00 23.34           O
ATOM   2711  O   HOH W  87       4.765  -9.407  33.449  1.00 29.32           O
ATOM   2712  O   HOH W  88       3.990 -17.340  61.737  1.00 30.12           O
ATOM   2713  O   HOH W  89      -1.501 -11.592  51.573  1.00 32.57           O
ATOM   2714  O   HOH W  90     -13.333 -16.723  14.221  1.00 36.16           O
ATOM   2715  O   HOH W  92     -19.034   8.155  31.941  1.00 35.61           O
ATOM   2716  O   HOH W  95     -17.025 -14.256  27.431  1.00 34.57           O
ATOM   2717  O   HOH W  96     -37.972  -5.005  40.286  1.00 35.77           O
ATOM   2718  O   HOH W  97       2.090  -8.197  58.899  1.00 27.01           O
ATOM   2719  O   HOH W  98      -4.910  -1.508  31.222  1.00 31.37           O
ATOM   2720  O   HOH W  99      -2.646 -31.824  53.325  1.00 20.20           O
ATOM   2721  O   HOH W 100      -8.230   2.065  26.302  1.00 32.60           O
ATOM   2722  O   HOH W 102     -24.774   7.929  52.010  1.00 37.12           O
ATOM   2723  O   HOH W 103      -9.400   4.715  52.150  1.00 26.67           O
ATOM   2724  O   HOH W 104     -14.511   1.703  69.258  1.00 47.09           O
ATOM   2725  O   HOH W 108     -26.677 -11.337  44.822  1.00 36.75           O
ATOM   2726  O   HOH W 110     -13.774   6.522  29.040  1.00 33.21           O
ATOM   2727  O   HOH W 112      -7.807   6.693  65.622  1.00 43.02           O
ATOM   2728  O   HOH W 113       2.600 -29.627  59.213  1.00 40.36           O
ATOM   2729  O   HOH W 117     -22.623   2.950  57.187  1.00 35.71           O
ATOM   2730  O   HOH W 118     -42.706  -1.443  42.707  0.50 50.47           O
ATOM   2731  O   HOH W 119     -17.599   3.657  67.288  1.00 34.82           O
ATOM   2732  O   HOH W 120       2.852 -22.675  28.222  1.00 38.85           O
ATOM   2733  O   HOH W 125     -11.172 -26.680  40.479  1.00 38.70           O
ATOM   2734  O   HOH W 126     -22.164  -6.686  22.103  1.00 41.44           O
ATOM   2735  O   HOH W 128       1.703 -24.974  27.486  1.00 35.24           O
ATOM   2736  O   HOH W 137       6.544  -8.554  19.512  1.00 46.53           O
ATOM   2737  O   HOH W 142     -16.358 -13.042  63.389  1.00 38.15           O
ATOM   2738  O   HOH W 148       3.184 -26.254  29.833  1.00 40.19           O
ATOM   2739  O   HOH W 149      -0.136  -0.366  36.279  0.50 36.99           O
ATOM   2740  O   HOH W 154     -18.892  -9.594  67.988  1.00 38.04           O
ATOM   2741  O   HOH W 155     -17.721 -12.850  52.524  1.00 37.87           O
ATOM   2742  O   HOH W 157     -26.574  -9.194  46.669  1.00 37.49           O
ATOM   2743  O   HOH W 162      -0.026  -0.004  49.302  0.50 40.02           O
ATOM   2744  O   HOH W 171       1.401 -15.301  15.850  1.00 39.29           O
ATOM   2745  O   HOH W 173      -9.191 -26.462  38.639  1.00 41.83           O
ATOM   2746  O   HOH W 182       3.992 -16.417  36.318  1.00 21.62           O
ATOM   2747  O   HOH W 183     -19.712 -10.209  65.728  1.00 30.08           O
ATOM   2748  O   HOH W 184     -19.217 -10.250  19.729  1.00 30.74           O
ATOM   2749  O   HOH W 185     -40.484  -4.971  38.856  1.00 33.12           O
ATOM   2750  O   HOH W 186      -9.619  -6.965  41.439  1.00 20.19           O
ATOM   2751  O   HOH W 187      -8.027  -4.789  44.124  1.00 19.22           O
ATOM   2752  O   HOH W 188      -4.768  -8.026  41.271  1.00 18.71           O
ATOM   2753  O   HOH W 189      -6.983  -9.638  44.011  1.00 30.64           O
ATOM   2754  O   HOH W 190      -7.086  -7.100  42.650  1.00 29.60           O
ATOM   2755  O   HOH W 191      -5.055 -14.153  53.553  1.00 37.06           O
ATOM   2756  O   HOH W 192      -4.571 -11.592  53.697  1.00 44.43           O
ATOM   2757  O   HOH W 193      -1.310 -16.524  48.602  1.00 37.74           O
ATOM   2758  O   HOH W 194     -14.301  -4.978  31.908  1.00 32.61           O
ATOM   2759  O   HOH W 195     -14.429  -1.557  33.449  1.00 38.31           O
ATOM   2760  O   HOH W 196     -11.513  -4.626  31.769  1.00 41.44           O
ATOM   2761  O   HOH W 197     -11.558  -1.613  33.862  1.00 31.02           O
ATOM   2762  O   HOH W 198     -16.189  -1.164  36.243  1.00 45.23           O
ATOM   2763  O   HOH C   3      -3.347 -36.969  41.596  1.00 25.40           O
ATOM   2764  O   HOH C   7      -8.726   3.921  46.432  1.00 37.46           O
ATOM   2765  O   HOH C   8     -25.341  15.156  37.617  1.00 40.28           O
ATOM   2766  O   HOH C  10     -10.762 -22.193  58.714  1.00 43.16           O
ATOM   2767  O   HOH C  11      -1.018  -6.315  33.879  1.00 32.80           O
ATOM   2768  O   HOH C  14       0.355  -3.255  24.112  1.00 38.93           O
ATOM   2769  O   HOH C  15       6.892 -16.140  25.476  1.00 31.13           O
ATOM   2770  O   HOH C  16     -17.610 -13.143  31.897  1.00 27.81           O
ATOM   2771  O   HOH C  19     -27.217  -1.591  54.586  1.00 46.60           O
ATOM   2772  O   HOH C  21      -9.167 -18.765  16.989  1.00 45.39           O
ATOM   2773  O   HOH C  24     -30.974  10.675  44.991  1.00 30.90           O
ATOM   2774  O   HOH C  26     -24.520  12.335  40.842  1.00 34.37           O
ATOM   2775  O   HOH C  27      -4.828 -24.487  62.356  1.00 36.41           O
ATOM   2776  O   HOH C  33     -24.493  -9.376  32.074  1.00 38.82           O
ATOM   2777  O   HOH C  37     -26.072  14.308  32.992  1.00 37.99           O
ATOM   2778  O   HOH C  60      -9.598 -38.741  28.807  1.00 45.59           O
ATOM   2779  O   HOH C  76     -31.848  -9.731  58.620  1.00 45.23           O
ATOM   2780  O   HOH C 104      -5.891  -5.400  73.407  1.00 31.88           O
ATOM   2781  O   HOH C 105       6.655 -13.789  56.076  1.00 41.35           O
ATOM   2782  O   HOH C 116     -16.222 -14.957  30.314  1.00 27.64           O
ATOM   2783  O   HOH C 117     -22.277 -10.691  26.970  1.00 39.81           O
ATOM   2784  O   HOH C 129       8.140  -9.795  46.402  1.00 38.82           O
ATOM   2785  O   HOH D   1      -8.332 -25.599  57.384  1.00 35.67           O
ATOM   2786  O   HOH D   3     -25.714  -8.191  27.983  1.00 36.06           O
ATOM   2787  O   HOH D  17       4.810 -31.693  59.855  1.00 43.33           O
ATOM   2788  O   HOH D  21     -18.241   5.016  53.718  1.00 34.41           O
ATOM   2789  O   HOH D  22       5.022 -18.076  31.859  1.00 34.15           O
ATOM   2790  O   HOH D  24     -16.180   6.774  60.030  1.00 34.22           O
ATOM   2791  O   HOH D  25       2.238  -6.309  12.818  1.00 47.69           O
ATOM   2792  O   HOH D  99     -12.901 -17.917  32.745  1.00 37.66           O
ATOM   2793  O   HOH D 104      -6.298   3.696  55.271  1.00 30.85           O
ATOM   2794  O   HOH D 106       0.818 -16.578  18.408  1.00 37.61           O
ATOM   2795  O   HOH E   3      -8.895 -25.110  35.988  1.00 36.05           O
ATOM   2796  O   HOH E  12      -8.291  -9.878  70.351  1.00 35.25           O
ATOM   2797  O   HOH E  15     -23.279  -9.738  53.964  1.00 44.17           O
ATOM   2798  O   HOH F   3     -12.014   6.181  55.662  1.00 33.50           O
ATOM   2799  O   HOH F   6     -31.759   4.748  25.687  1.00 42.13           O
ATOM   2800  O   HOH F  20     -10.711  -8.218  11.627  1.00 40.92           O
ATOM   2801  O   HOH G   2      -3.222   0.468  61.282  1.00 40.32           O
ATOM   2802  O   HOH G   4       6.980 -22.301  33.793  1.00 32.54           O
ATOM   2803  O   HOH G   6     -12.722 -23.610  42.965  1.00 35.12           O
ATOM   2804  O   HOH G  17      -9.063 -21.490  56.633  1.00 34.84           O
ATOM   2805  O   HOH G  18     -19.326 -11.241  30.252  1.00 40.55           O
ATOM   2806  O   HOH G  24     -12.860   2.912  19.530  1.00 28.56           O
ATOM   2807  O   HOH H   4      -6.551 -39.487  33.855  1.00 33.56           O
ATOM   2808  O   HOH H  11      -6.485  -1.100  51.527  1.00 35.61           O
ATOM   2809  O   HOH H  23      -6.898   1.705  24.091  1.00 31.96           O
ATOM   2810  O   HOH H 111      -2.806 -30.298  55.692  1.00 35.41           O
ATOM   2811  O   HOH I  13     -11.653   7.928  65.637  1.00 31.73           O
ATOM   2812  O   HOH I  16      -9.103 -24.081  53.560  1.00 39.35           O
ATOM   2813  O   HOH I  36     -14.576 -13.865  19.166  1.00 33.65           O
ATOM   2814  O   HOH I  61      -6.355 -26.544  57.672  1.00 48.79           O
ATOM   2815  O   HOH J  34     -37.003  -7.219  43.482  1.00 36.42           O
