# Supplementary material for: Structural Characterization of Bacterioferritin from Blastochloris viridis
Source: PLoS One. 2012 Oct 9;7(10):e46992. doi: 10.1371/journal.pone.0046992 (PMC3467274; doi:10.1371/journal.pone.0046992)
Supplement: Dataset S4 — Coordinate and structure factor files of the additional crystal structure named in Table S2 as Dataset S4. (ZIP) [file pone.0046992.s011.zip]

Archive with 2 entries (2 files):
- Dataset-S4.pdb
- Dataset-S4.mtz
