# Supplementary material for: Structural Characterization of Bacterioferritin from Blastochloris viridis
Source: PLoS One. 2012 Oct 9;7(10):e46992. doi: 10.1371/journal.pone.0046992 (PMC3467274; doi:10.1371/journal.pone.0046992)
Supplement: Dataset S4 — Coordinate and structure factor files of the additional crystal structure named in Table S2 as Dataset S4. (ZIP) [file pone.0046992.s011.zip › Dataset-S4.pdb]

HEADER    ----                                    XX-XXX-XX   xxxx              
COMPND    ---                                                                   
REMARK   3
REMARK   3 REFINEMENT.
REMARK   3   PROGRAM     : REFMAC 5.5.0109 
REMARK   3   AUTHORS     : MURSHUDOV,VAGIN,DODSON
REMARK   3
REMARK   3    REFINEMENT TARGET : MAXIMUM LIKELIHOOD
REMARK   3
REMARK   3  DATA USED IN REFINEMENT.
REMARK   3   RESOLUTION RANGE HIGH (ANGSTROMS) :   1.55
REMARK   3   RESOLUTION RANGE LOW  (ANGSTROMS) : 100.11
REMARK   3   DATA CUTOFF            (SIGMA(F)) : NONE
REMARK   3   COMPLETENESS FOR RANGE        (%) :  98.48
REMARK   3   NUMBER OF REFLECTIONS             :   58357
REMARK   3
REMARK   3  FIT TO DATA USED IN REFINEMENT.
REMARK   3   CROSS-VALIDATION METHOD          : THROUGHOUT
REMARK   3   FREE R VALUE TEST SET SELECTION  : RANDOM
REMARK   3   R VALUE     (WORKING + TEST SET) : 0.16898
REMARK   3   R VALUE            (WORKING SET) :  0.16763
REMARK   3   FREE R VALUE                     :  0.19391
REMARK   3   FREE R VALUE TEST SET SIZE   (%) :  5.0
REMARK   3   FREE R VALUE TEST SET COUNT      :  3071
REMARK   3
REMARK   3  FIT IN THE HIGHEST RESOLUTION BIN.
REMARK   3   TOTAL NUMBER OF BINS USED           :      20
REMARK   3   BIN RESOLUTION RANGE HIGH           :    1.550
REMARK   3   BIN RESOLUTION RANGE LOW            :    1.590
REMARK   3   REFLECTION IN BIN     (WORKING SET) :     4358
REMARK   3   BIN COMPLETENESS (WORKING+TEST) (%) :    99.63
REMARK   3   BIN R VALUE           (WORKING SET) :    0.194
REMARK   3   BIN FREE R VALUE SET COUNT          :      253
REMARK   3   BIN FREE R VALUE                    :    0.233
REMARK   3
REMARK   3  NUMBER OF NON-HYDROGEN ATOMS USED IN REFINEMENT.
REMARK   3   ALL ATOMS                :     3107
REMARK   3
REMARK   3  B VALUES.
REMARK   3   FROM WILSON PLOT           (A**2) : NULL
REMARK   3   MEAN B VALUE      (OVERALL, A**2) :  21.935
REMARK   3   OVERALL ANISOTROPIC B VALUE.
REMARK   3    B11 (A**2) : NULL
REMARK   3    B22 (A**2) : NULL
REMARK   3    B33 (A**2) : NULL
REMARK   3    B12 (A**2) : NULL
REMARK   3    B13 (A**2) : NULL
REMARK   3    B23 (A**2) : NULL
REMARK   3
REMARK   3  ESTIMATED OVERALL COORDINATE ERROR.
REMARK   3   ESU BASED ON R VALUE                            (A):   0.069
REMARK   3   ESU BASED ON FREE R VALUE                       (A):   0.071
REMARK   3   ESU BASED ON MAXIMUM LIKELIHOOD                 (A):   0.043
REMARK   3   ESU FOR B VALUES BASED ON MAXIMUM LIKELIHOOD (A**2):   1.154
REMARK   3
REMARK   3 CORRELATION COEFFICIENTS.
REMARK   3   CORRELATION COEFFICIENT FO-FC      :   0.967
REMARK   3   CORRELATION COEFFICIENT FO-FC FREE :   0.960
REMARK   3
REMARK   3  RMS DEVIATIONS FROM IDEAL VALUES        COUNT    RMS    WEIGHT
REMARK   3   BOND LENGTHS REFINED ATOMS        (A):  2715 ; 0.031 ; 0.021
REMARK   3   BOND ANGLES REFINED ATOMS   (DEGREES):  3680 ; 2.551 ; 2.014
REMARK   3   TORSION ANGLES, PERIOD 1    (DEGREES):   322 ; 4.638 ; 5.000
REMARK   3   TORSION ANGLES, PERIOD 2    (DEGREES):   143 ;38.674 ;24.755
REMARK   3   TORSION ANGLES, PERIOD 3    (DEGREES):   489 ;13.981 ;15.000
REMARK   3   TORSION ANGLES, PERIOD 4    (DEGREES):    16 ;20.799 ;15.000
REMARK   3   CHIRAL-CENTER RESTRAINTS       (A**3):   383 ; 0.174 ; 0.200
REMARK   3   GENERAL PLANES REFINED ATOMS      (A):  2080 ; 0.015 ; 0.020
REMARK   3
REMARK   3  ISOTROPIC THERMAL FACTOR RESTRAINTS.     COUNT   RMS    WEIGHT
REMARK   3   MAIN-CHAIN BOND REFINED ATOMS  (A**2):  1583 ; 1.332 ; 1.500
REMARK   3   MAIN-CHAIN ANGLE REFINED ATOMS (A**2):  2520 ; 2.260 ; 2.000
REMARK   3   SIDE-CHAIN BOND REFINED ATOMS  (A**2):  1132 ; 4.146 ; 3.000
REMARK   3   SIDE-CHAIN ANGLE REFINED ATOMS (A**2):  1157 ; 6.653 ; 4.500
REMARK   3
REMARK   3  NCS RESTRAINTS STATISTICS
REMARK   3   NUMBER OF NCS GROUPS : NULL
REMARK   3
REMARK   3  TWIN DETAILS
REMARK   3   NUMBER OF TWIN DOMAINS  : NULL
REMARK   3
REMARK   3
REMARK   3  TLS DETAILS
REMARK   3   NUMBER OF TLS GROUPS  : NULL
REMARK   3
REMARK   3
REMARK   3  BULK SOLVENT MODELLING.
REMARK   3   METHOD USED :  MASK
REMARK   3   PARAMETERS FOR MASK CALCULATION
REMARK   3   VDW PROBE RADIUS   :   1.40
REMARK   3   ION PROBE RADIUS   :   0.80
REMARK   3   SHRINKAGE RADIUS   :   0.80
REMARK   3
REMARK   3  OTHER REFINEMENT REMARKS:
REMARK   3  HYDROGENS HAVE BEEN ADDED IN THE RIDING POSITIONS
REMARK   3  U VALUES      : REFINED INDIVIDUALLY
REMARK   3
CRYST1  173.400  173.400  173.400  90.00  90.00  90.00 F 2 3                    
SCALE1      0.005767  0.000000  0.000000        0.00000                         
SCALE2      0.000000  0.005767  0.000000        0.00000                         
SCALE3      0.000000  0.000000  0.005767        0.00000                         
ATOM      1  N   MET A   1     -18.277  46.420 -66.274  1.00 19.80           N
ATOM      2  CA  MET A   1     -19.708  46.779 -65.901  1.00 21.07           C
ATOM      3  CB  MET A   1     -20.606  45.542 -66.057  1.00 22.10           C
ATOM      4  CG  MET A   1     -22.077  45.912 -65.883  1.00 25.98           C
ATOM      5  SD  MET A   1     -22.992  44.268 -65.960  1.00 28.97           S
ATOM      6  CE  MET A   1     -22.686  43.800 -64.307  1.00 23.22           C
ATOM      7  C   MET A   1     -19.720  47.287 -64.450  1.00 22.33           C
ATOM      8  O   MET A   1     -19.175  46.599 -63.640  1.00 24.81           O
ATOM      9  N   LYS A   2     -20.284  48.426 -64.092  1.00 21.22           N
ATOM     10  CA  LYS A   2     -20.048  48.851 -62.713  1.00 24.27           C
ATOM     11  CB  LYS A   2     -20.396  50.359 -62.536  1.00 25.45           C
ATOM     12  CG  LYS A   2     -19.548  51.247 -63.453  1.00 38.26           C
ATOM     13  CD  LYS A   2     -18.927  52.506 -62.721  1.00 45.66           C
ATOM     14  CE  LYS A   2     -17.533  52.117 -62.060  1.00 48.34           C
ATOM     15  NZ  LYS A   2     -16.263  52.464 -62.905  1.00 46.82           N
ATOM     16  C   LYS A   2     -20.879  48.050 -61.737  1.00 22.29           C
ATOM     17  O   LYS A   2     -22.089  48.011 -61.851  1.00 25.51           O
ATOM     18  N   GLY A   3     -20.245  47.393 -60.777  1.00 19.82           N
ATOM     19  CA  GLY A   3     -20.973  46.573 -59.841  1.00 18.79           C
ATOM     20  C   GLY A   3     -21.407  47.320 -58.595  1.00 17.13           C
ATOM     21  O   GLY A   3     -21.175  48.548 -58.475  1.00 20.97           O
ATOM     22  N   ASP A   4     -22.106  46.578 -57.774  1.00 17.39           N
ATOM     23  CA  ASP A   4     -22.510  47.076 -56.476  1.00 16.87           C
ATOM     24  CB  ASP A   4     -23.589  46.109 -55.896  1.00 17.62           C
ATOM     25  CG  ASP A   4     -24.014  46.488 -54.550  1.00 23.07           C
ATOM     26  OD1 ASP A   4     -25.105  47.169 -54.481  1.00 27.35           O
ATOM     27  OD2 ASP A   4     -23.361  46.181 -53.528  1.00 22.12           O
ATOM     28  C   ASP A   4     -21.349  47.177 -55.524  1.00 18.28           C
ATOM     29  O   ASP A   4     -20.567  46.246 -55.382  1.00 18.15           O
ATOM     30  N   GLN A   5     -21.180  48.307 -54.826  1.00 16.72           N
ATOM     31  CA  GLN A   5     -19.944  48.505 -54.061  1.00 18.45           C
ATOM     32  CB  GLN A   5     -19.766  49.977 -53.557  1.00 22.55           C
ATOM     33  CG  GLN A   5     -18.138  50.241 -53.375  1.00 33.99           C
ATOM     34  CD  GLN A   5     -17.204  50.160 -54.807  1.00 41.49           C
ATOM     35  OE1 GLN A   5     -17.676  50.639 -55.905  1.00 38.38           O
ATOM     36  NE2 GLN A   5     -15.892  49.566 -54.744  1.00 38.31           N
ATOM     37  C   GLN A   5     -19.850  47.528 -52.906  1.00 17.09           C
ATOM     38  O   GLN A   5     -18.769  47.047 -52.628  1.00 16.77           O
ATOM     39  N   LYS A   6     -20.961  47.213 -52.242  1.00 16.11           N
ATOM     40  CA  LYS A   6     -20.878  46.326 -51.111  1.00 17.26           C
ATOM     41  CB  LYS A   6     -22.115  46.413 -50.254  1.00 18.73           C
ATOM     42  CG  LYS A   6     -22.200  45.435 -49.072  1.00 21.79           C
ATOM     43  CD  LYS A   6     -21.026  45.602 -48.027  1.00 33.72           C
ATOM     44  CE  LYS A   6     -21.283  46.853 -47.212  1.00 39.44           C
ATOM     45  NZ  LYS A   6     -22.288  46.460 -46.252  1.00 45.20           N
ATOM     46  C   LYS A   6     -20.678  44.870 -51.605  1.00 17.52           C
ATOM     47  O   LYS A   6     -19.937  44.124 -50.955  1.00 15.68           O
ATOM     48  N   VAL A   7     -21.190  44.517 -52.813  1.00 16.65           N
ATOM     49  CA  VAL A   7     -20.851  43.164 -53.298  1.00 16.11           C
ATOM     50  CB  VAL A   7     -21.601  42.871 -54.620  1.00 16.07           C
ATOM     51  CG1 VAL A   7     -21.015  41.628 -55.292  1.00 15.91           C
ATOM     52  CG2 VAL A   7     -23.146  42.683 -54.414  1.00 15.18           C
ATOM     53  C   VAL A   7     -19.341  43.107 -53.594  1.00 15.61           C
ATOM     54  O   VAL A   7     -18.659  42.067 -53.263  1.00 14.91           O
ATOM     55  N   ILE A   8     -18.811  44.172 -54.191  1.00 15.48           N
ATOM     56  CA  ILE A   8     -17.341  44.187 -54.458  1.00 14.47           C
ATOM     57  CB  ILE A   8     -16.961  45.442 -55.197  1.00 13.79           C
ATOM     58  CG1 ILE A   8     -17.504  45.353 -56.624  1.00 16.39           C
ATOM     59  CD1 ILE A   8     -17.466  46.723 -57.428  1.00 16.12           C
ATOM     60  CG2 ILE A   8     -15.362  45.563 -55.270  1.00 17.31           C
ATOM     61  C   ILE A   8     -16.567  44.066 -53.131  1.00 14.39           C
ATOM     62  O   ILE A   8     -15.537  43.346 -53.047  1.00 15.68           O
ATOM     63  N   GLU A   9     -17.029  44.749 -52.072  1.00 15.20           N
ATOM     64  CA  GLU A   9     -16.412  44.526 -50.747  1.00 15.47           C
ATOM     65  CB  GLU A   9     -17.132  45.410 -49.714  1.00 17.70           C
ATOM     66  CG  GLU A   9     -16.538  45.399 -48.318  1.00 23.58           C
ATOM     67  CD  GLU A   9     -17.552  46.102 -47.305  1.00 34.50           C
ATOM     68  OE1 GLU A   9     -18.127  47.155 -47.653  1.00 41.96           O
ATOM     69  OE2 GLU A   9     -17.894  45.491 -46.285  1.00 37.81           O
ATOM     70  C   GLU A   9     -16.452  43.096 -50.321  1.00 15.71           C
ATOM     71  O   GLU A   9     -15.421  42.643 -49.847  1.00 15.78           O
ATOM     72  N   TYR A  10     -17.562  42.372 -50.519  1.00 14.25           N
ATOM     73  CA  TYR A  10     -17.599  41.013 -50.117  1.00 13.88           C
ATOM     74  CB  TYR A  10     -19.036  40.401 -50.269  1.00 15.46           C
ATOM     75  CG  TYR A  10     -19.872  40.664 -49.032  1.00 15.42           C
ATOM     76  CD1 TYR A  10     -19.613  39.963 -47.898  1.00 16.22           C
ATOM     77  CE1 TYR A  10     -20.392  40.113 -46.734  1.00 18.00           C
ATOM     78  CZ  TYR A  10     -21.450  41.068 -46.826  1.00 17.50           C
ATOM     79  OH  TYR A  10     -22.298  41.327 -45.684  1.00 20.25           O
ATOM     80  CE2 TYR A  10     -21.783  41.698 -47.944  1.00 17.40           C
ATOM     81  CD2 TYR A  10     -21.006  41.531 -49.088  1.00 15.99           C
ATOM     82  C   TYR A  10     -16.659  40.165 -51.009  1.00 14.09           C
ATOM     83  O   TYR A  10     -16.032  39.203 -50.515  1.00 14.76           O
ATOM     84  N   LEU A  11     -16.607  40.469 -52.331  1.00 14.55           N
ATOM     85  CA  LEU A  11     -15.631  39.739 -53.209  1.00 14.70           C
ATOM     86  CB  LEU A  11     -15.813  40.165 -54.662  1.00 14.90           C
ATOM     87  CG  LEU A  11     -17.214  39.853 -55.238  1.00 13.63           C
ATOM     88  CD1 LEU A  11     -17.363  40.634 -56.619  1.00 16.58           C
ATOM     89  CD2 LEU A  11     -17.370  38.334 -55.512  1.00 15.59           C
ATOM     90  C   LEU A  11     -14.219  39.970 -52.749  1.00 14.04           C
ATOM     91  O   LEU A  11     -13.397  39.055 -52.704  1.00 14.29           O
ATOM     92  N   ASN A  12     -13.853  41.199 -52.352  1.00 13.25           N
ATOM     93  CA  ASN A  12     -12.503  41.406 -51.833  1.00 13.61           C
ATOM     94  CB  ASN A  12     -12.225  42.934 -51.719  1.00 14.72           C
ATOM     95  CG  ASN A  12     -11.347  43.437 -52.837  1.00 15.56           C
ATOM     96  OD1 ASN A  12     -10.334  42.762 -53.218  1.00 15.97           O
ATOM     97  ND2 ASN A  12     -11.733  44.563 -53.400  1.00 16.88           N
ATOM     98  C   ASN A  12     -12.274  40.732 -50.468  1.00 13.85           C
ATOM     99  O   ASN A  12     -11.167  40.233 -50.250  1.00 15.33           O
ATOM    100  N   ARG A  13     -13.305  40.614 -49.626  1.00 13.29           N
ATOM    101  CA  ARG A  13     -13.129  39.879 -48.376  1.00 13.88           C
ATOM    102  CB  ARG A  13     -14.378  39.951 -47.503  1.00 16.62           C
ATOM    103  CG  ARG A  13     -14.467  41.353 -46.960  1.00 19.73           C
ATOM    104  CD  ARG A  13     -15.669  41.543 -45.999  1.00 27.87           C
ATOM    105  NE  ARG A  13     -15.554  40.619 -44.892  1.00 35.37           N
ATOM    106  CZ  ARG A  13     -16.551  40.310 -44.032  1.00 40.49           C
ATOM    107  NH1 ARG A  13     -17.793  40.841 -44.201  1.00 41.53           N
ATOM    108  NH2 ARG A  13     -16.318  39.407 -43.041  1.00 35.63           N
ATOM    109  C   ARG A  13     -12.886  38.377 -48.761  1.00 14.40           C
ATOM    110  O   ARG A  13     -12.013  37.713 -48.126  1.00 15.62           O
ATOM    111  N   GLY A  14     -13.596  37.871 -49.760  1.00 14.45           N
ATOM    112  CA  GLY A  14     -13.393  36.475 -50.246  1.00 13.92           C
ATOM    113  C   GLY A  14     -11.988  36.323 -50.798  1.00 13.73           C
ATOM    114  O   GLY A  14     -11.330  35.326 -50.468  1.00 14.31           O
ATOM    115  N   LEU A  15     -11.518  37.310 -51.550  1.00 12.85           N
ATOM    116  CA  LEU A  15     -10.156  37.174 -52.084  1.00 13.82           C
ATOM    117  CB  LEU A  15      -9.927  38.413 -52.965  1.00 12.58           C
ATOM    118  CG  LEU A  15      -8.522  38.605 -53.533  1.00 12.31           C
ATOM    119  CD1 LEU A  15      -7.991  37.334 -54.312  1.00 13.92           C
ATOM    120  CD2 LEU A  15      -8.545  39.809 -54.495  1.00 14.41           C
ATOM    121  C   LEU A  15      -9.176  37.095 -50.958  1.00 13.88           C
ATOM    122  O   LEU A  15      -8.279  36.249 -50.972  1.00 14.66           O
ATOM    123  N   ARG A  16      -9.294  38.003 -49.950  1.00 13.52           N
ATOM    124  CA  ARG A  16      -8.343  37.965 -48.848  1.00 13.31           C
ATOM    125  CB  ARG A  16      -8.638  39.164 -47.857  1.00 14.51           C
ATOM    126  CG  ARG A  16      -7.665  39.106 -46.671  1.00 15.15           C
ATOM    127  CD  ARG A  16      -7.730  40.431 -45.939  1.00 21.03           C
ATOM    128  NE  ARG A  16      -9.087  40.440 -45.517  1.00 42.03           N
ATOM    129  CZ  ARG A  16      -9.701  41.544 -45.105  1.00 45.38           C
ATOM    130  NH1 ARG A  16      -8.917  42.717 -44.974  1.00 37.00           N
ATOM    131  NH2 ARG A  16     -11.043  41.405 -44.798  1.00 36.77           N
ATOM    132  C   ARG A  16      -8.433  36.588 -48.138  1.00 13.55           C
ATOM    133  O   ARG A  16      -7.404  36.040 -47.707  1.00 14.12           O
ATOM    134  N   SER A  17      -9.666  36.070 -47.950  1.00 13.52           N
ATOM    135  CA  SER A  17      -9.793  34.745 -47.284  1.00 15.44           C
ATOM    136  CB  SER A  17     -11.286  34.483 -47.199  1.00 17.98           C
ATOM    137  OG  SER A  17     -11.510  33.243 -46.512  1.00 24.19           O
ATOM    138  C   SER A  17      -9.089  33.672 -48.086  1.00 14.70           C
ATOM    139  O   SER A  17      -8.380  32.800 -47.481  1.00 15.42           O
ATOM    140  N   GLU A  18      -9.247  33.719 -49.404  1.00 13.45           N
ATOM    141  CA  GLU A  18      -8.593  32.618 -50.228  1.00 14.21           C
ATOM    142  CB  GLU A  18      -9.083  32.649 -51.647  1.00 15.08           C
ATOM    143  CG  GLU A  18     -10.566  32.221 -51.750  1.00 14.82           C
ATOM    144  CD  GLU A  18     -10.825  30.699 -51.517  1.00 20.50           C
ATOM    145  OE1 GLU A  18      -9.910  29.971 -51.607  1.00 21.63           O
ATOM    146  OE2 GLU A  18     -11.920  30.286 -51.479  1.00 26.44           O
ATOM    147  C   GLU A  18      -7.100  32.813 -50.261  1.00 15.05           C
ATOM    148  O   GLU A  18      -6.387  31.784 -50.224  1.00 15.63           O
ATOM    149  N   LEU A  19      -6.601  34.057 -50.336  1.00 14.05           N
ATOM    150  CA  LEU A  19      -5.103  34.177 -50.320  1.00 14.29           C
ATOM    151  CB  LEU A  19      -4.799  35.697 -50.428  1.00 14.15           C
ATOM    152  CG  LEU A  19      -5.150  36.266 -51.789  1.00 15.69           C
ATOM    153  CD1 LEU A  19      -5.043  37.828 -51.714  1.00 16.44           C
ATOM    154  CD2 LEU A  19      -4.170  35.748 -52.862  1.00 16.88           C
ATOM    155  C   LEU A  19      -4.549  33.689 -48.985  1.00 14.57           C
ATOM    156  O   LEU A  19      -3.445  33.140 -48.918  1.00 15.17           O
ATOM    157  N   THR A  20      -5.286  33.855 -47.865  1.00 13.95           N
ATOM    158  CA  THR A  20      -4.852  33.351 -46.568  1.00 13.22           C
ATOM    159  CB  THR A  20      -5.811  33.815 -45.494  1.00 15.06           C
ATOM    160  OG1 THR A  20      -5.868  35.236 -45.574  1.00 16.23           O
ATOM    161  CG2 THR A  20      -5.297  33.429 -44.118  1.00 15.47           C
ATOM    162  C   THR A  20      -4.805  31.787 -46.644  1.00 13.73           C
ATOM    163  O   THR A  20      -3.797  31.200 -46.231  1.00 14.71           O
ATOM    164  N   ALA A  21      -5.857  31.207 -47.214  1.00 14.40           N
ATOM    165  CA  ALA A  21      -5.866  29.693 -47.310  1.00 14.11           C
ATOM    166  CB  ALA A  21      -7.269  29.257 -47.787  1.00 15.83           C
ATOM    167  C   ALA A  21      -4.792  29.168 -48.245  1.00 13.60           C
ATOM    168  O   ALA A  21      -4.163  28.149 -47.917  1.00 16.18           O
ATOM    169  N   VAL A  22      -4.510  29.915 -49.331  1.00 13.65           N
ATOM    170  CA  VAL A  22      -3.438  29.437 -50.253  1.00 14.00           C
ATOM    171  CB  VAL A  22      -3.206  30.439 -51.383  1.00 13.39           C
ATOM    172  CG1 VAL A  22      -1.911  30.161 -52.095  1.00 13.63           C
ATOM    173  CG2 VAL A  22      -4.389  30.396 -52.364  1.00 14.61           C
ATOM    174  C   VAL A  22      -2.158  29.307 -49.464  1.00 14.11           C
ATOM    175  O   VAL A  22      -1.448  28.276 -49.530  1.00 14.38           O
ATOM    176  N   SER A  23      -1.794  30.344 -48.764  1.00 14.19           N
ATOM    177  CA  SER A  23      -0.498  30.338 -48.040  1.00 14.19           C
ATOM    178  CB  SER A  23      -0.185  31.779 -47.559  1.00 15.71           C
ATOM    179  OG  SER A  23       0.353  32.478 -48.689  1.00 15.18           O
ATOM    180  C   SER A  23      -0.507  29.404 -46.825  1.00 14.49           C
ATOM    181  O   SER A  23       0.508  28.729 -46.547  1.00 15.53           O
ATOM    182  N   GLN A  24      -1.615  29.375 -46.071  1.00 14.73           N
ATOM    183  CA  GLN A  24      -1.684  28.426 -44.958  1.00 13.97           C
ATOM    184  CB  GLN A  24      -3.054  28.620 -44.236  1.00 13.58           C
ATOM    185  CG  GLN A  24      -3.110  27.724 -42.954  1.00 13.79           C
ATOM    186  CD  GLN A  24      -4.343  28.128 -42.139  1.00 17.87           C
ATOM    187  OE1 GLN A  24      -4.506  29.303 -41.801  1.00 19.09           O
ATOM    188  NE2 GLN A  24      -5.202  27.155 -41.830  1.00 16.06           N
ATOM    189  C   GLN A  24      -1.587  26.998 -45.500  1.00 14.82           C
ATOM    190  O   GLN A  24      -0.848  26.212 -44.874  1.00 14.44           O
ATOM    191  N   TYR A  25      -2.292  26.643 -46.563  1.00 14.47           N
ATOM    192  CA  TYR A  25      -2.256  25.225 -47.009  1.00 14.37           C
ATOM    193  CB  TYR A  25      -3.418  24.944 -47.992  1.00 15.79           C
ATOM    194  CG  TYR A  25      -4.816  25.062 -47.350  1.00 17.07           C
ATOM    195  CD1 TYR A  25      -4.976  25.446 -46.030  1.00 17.71           C
ATOM    196  CE1 TYR A  25      -6.262  25.657 -45.469  1.00 19.81           C
ATOM    197  CZ  TYR A  25      -7.333  25.533 -46.344  1.00 21.27           C
ATOM    198  OH  TYR A  25      -8.607  25.746 -45.836  1.00 24.27           O
ATOM    199  CE2 TYR A  25      -7.221  25.139 -47.630  1.00 16.06           C
ATOM    200  CD2 TYR A  25      -5.891  24.981 -48.170  1.00 18.10           C
ATOM    201  C   TYR A  25      -0.917  25.001 -47.707  1.00 14.23           C
ATOM    202  O   TYR A  25      -0.478  23.849 -47.622  1.00 14.30           O
ATOM    203  N   TRP A  26      -0.267  25.958 -48.331  1.00 14.72           N
ATOM    204  CA  TRP A  26       1.038  25.677 -48.981  1.00 14.13           C
ATOM    205  CB  TRP A  26       1.447  26.848 -49.872  1.00 14.74           C
ATOM    206  CG  TRP A  26       2.639  26.400 -50.711  1.00 14.57           C
ATOM    207  CD1 TRP A  26       3.972  26.441 -50.418  1.00 14.79           C
ATOM    208  NE1 TRP A  26       4.685  25.852 -51.437  1.00 15.78           N
ATOM    209  CE2 TRP A  26       3.808  25.343 -52.397  1.00 14.02           C
ATOM    210  CD2 TRP A  26       2.504  25.662 -51.953  1.00 15.33           C
ATOM    211  CE3 TRP A  26       1.392  25.282 -52.712  1.00 15.22           C
ATOM    212  CZ3 TRP A  26       1.585  24.618 -53.859  1.00 17.22           C
ATOM    213  CH2 TRP A  26       2.902  24.255 -54.322  1.00 20.05           C
ATOM    214  CZ2 TRP A  26       4.030  24.644 -53.612  1.00 17.85           C
ATOM    215  C   TRP A  26       2.089  25.446 -47.871  1.00 15.21           C
ATOM    216  O   TRP A  26       2.858  24.500 -47.952  1.00 14.40           O
ATOM    217  N   LEU A  27       2.070  26.271 -46.827  1.00 14.11           N
ATOM    218  CA  LEU A  27       3.033  26.012 -45.723  1.00 14.89           C
ATOM    219  CB  LEU A  27       2.887  27.146 -44.694  1.00 14.92           C
ATOM    220  CG  LEU A  27       3.919  26.966 -43.561  1.00 14.30           C
ATOM    221  CD1 LEU A  27       5.386  26.801 -43.989  1.00 17.48           C
ATOM    222  CD2 LEU A  27       3.848  28.142 -42.560  1.00 18.26           C
ATOM    223  C   LEU A  27       2.738  24.688 -45.067  1.00 15.29           C
ATOM    224  O   LEU A  27       3.665  23.940 -44.787  1.00 16.97           O
ATOM    225  N   HIS A  28       1.478  24.365 -44.874  1.00 14.59           N
ATOM    226  CA  HIS A  28       1.155  23.053 -44.280  1.00 15.73           C
ATOM    227  CB  HIS A  28      -0.333  22.963 -43.935  1.00 14.72           C
ATOM    228  CG  HIS A  28      -0.657  23.671 -42.685  1.00 14.71           C
ATOM    229  ND1 HIS A  28      -1.955  24.070 -42.380  1.00 15.45           N
ATOM    230  CE1 HIS A  28      -1.942  24.640 -41.173  1.00 15.96           C
ATOM    231  NE2 HIS A  28      -0.711  24.575 -40.682  1.00 16.73           N
ATOM    232  CD2 HIS A  28       0.116  23.989 -41.614  1.00 16.85           C
ATOM    233  C   HIS A  28       1.621  21.890 -45.223  1.00 14.70           C
ATOM    234  O   HIS A  28       2.148  20.924 -44.691  1.00 15.78           O
ATOM    235  N   TYR A  29       1.447  22.040 -46.514  1.00 13.14           N
ATOM    236  CA  TYR A  29       1.972  21.074 -47.481  1.00 14.16           C
ATOM    237  CB  TYR A  29       1.727  21.569 -48.936  1.00 14.61           C
ATOM    238  CG  TYR A  29       2.755  21.164 -49.921  1.00 16.81           C
ATOM    239  CD1 TYR A  29       3.098  19.774 -50.080  1.00 16.53           C
ATOM    240  CE1 TYR A  29       4.095  19.453 -51.025  1.00 19.51           C
ATOM    241  CZ  TYR A  29       4.752  20.472 -51.706  1.00 21.81           C
ATOM    242  OH  TYR A  29       5.807  20.183 -52.601  1.00 25.05           O
ATOM    243  CE2 TYR A  29       4.405  21.778 -51.568  1.00 20.40           C
ATOM    244  CD2 TYR A  29       3.466  22.125 -50.675  1.00 17.13           C
ATOM    245  C   TYR A  29       3.463  20.898 -47.184  1.00 16.34           C
ATOM    246  O   TYR A  29       3.947  19.761 -47.042  1.00 15.91           O
ATOM    247  N   ARG A  30       4.213  21.990 -47.217  1.00 15.03           N
ATOM    248  CA  ARG A  30       5.664  21.817 -47.045  1.00 16.48           C
ATOM    249  CB  ARG A  30       6.300  23.201 -47.378  1.00 16.19           C
ATOM    250  CG  ARG A  30       6.467  23.429 -48.899  1.00 19.06           C
ATOM    251  CD  ARG A  30       7.542  22.416 -49.282  1.00 28.92           C
ATOM    252  NE  ARG A  30       7.998  22.556 -50.661  1.00 29.17           N
ATOM    253  CZ  ARG A  30       8.819  21.691 -51.182  1.00 32.61           C
ATOM    254  NH1 ARG A  30       9.265  20.651 -50.394  1.00 28.57           N
ATOM    255  NH2 ARG A  30       9.146  21.863 -52.449  1.00 32.07           N
ATOM    256  C   ARG A  30       6.034  21.301 -45.671  1.00 15.97           C
ATOM    257  O   ARG A  30       7.052  20.582 -45.591  1.00 16.64           O
ATOM    258  N   MET A  31       5.340  21.666 -44.591  1.00 15.33           N
ATOM    259  CA  MET A  31       5.536  21.104 -43.274  1.00 14.49           C
ATOM    260  CB  MET A  31       4.726  21.834 -42.269  1.00 15.08           C
ATOM    261  CG  MET A  31       5.317  23.317 -42.059  1.00 16.94           C
ATOM    262  SD  MET A  31       4.180  24.256 -41.006  1.00 18.20           S
ATOM    263  CE  MET A  31       4.478  23.453 -39.489  1.00 22.37           C
ATOM    264  C   MET A  31       5.272  19.574 -43.250  1.00 15.70           C
ATOM    265  O   MET A  31       6.043  18.820 -42.657  1.00 16.85           O
ATOM    266  N   LEU A  32       4.148  19.183 -43.867  1.00 15.68           N
ATOM    267  CA  LEU A  32       3.823  17.729 -43.952  1.00 15.32           C
ATOM    268  CB  LEU A  32       2.452  17.493 -44.611  1.00 15.85           C
ATOM    269  CG  LEU A  32       1.294  17.975 -43.770  1.00 16.51           C
ATOM    270  CD1 LEU A  32       0.037  18.186 -44.581  1.00 16.40           C
ATOM    271  CD2 LEU A  32       0.959  17.001 -42.575  1.00 18.17           C
ATOM    272  C   LEU A  32       4.928  16.985 -44.686  1.00 17.86           C
ATOM    273  O   LEU A  32       5.320  15.850 -44.242  1.00 17.95           O
ATOM    274  N   GLU A  33       5.464  17.604 -45.737  1.00 16.54           N
ATOM    275  CA  GLU A  33       6.556  16.965 -46.555  1.00 18.40           C
ATOM    276  CB  GLU A  33       6.837  17.829 -47.760  1.00 20.08           C
ATOM    277  CG  GLU A  33       7.882  17.260 -48.725  1.00 27.88           C
ATOM    278  CD  GLU A  33       7.326  16.200 -49.668  1.00 38.45           C
ATOM    279  OE1 GLU A  33       6.162  15.706 -49.503  1.00 33.37           O
ATOM    280  OE2 GLU A  33       8.065  15.827 -50.606  1.00 44.66           O
ATOM    281  C   GLU A  33       7.796  16.847 -45.659  1.00 19.38           C
ATOM    282  O   GLU A  33       8.408  15.762 -45.598  1.00 20.35           O
ATOM    283  N   ASP A  34       8.094  17.925 -44.910  1.00 18.59           N
ATOM    284  CA  ASP A  34       9.284  17.934 -44.054  1.00 20.24           C
ATOM    285  CB  ASP A  34       9.464  19.387 -43.528  1.00 18.95           C
ATOM    286  CG  ASP A  34      10.513  19.539 -42.410  1.00 22.98           C
ATOM    287  OD1 ASP A  34      11.691  19.217 -42.679  1.00 24.06           O
ATOM    288  OD2 ASP A  34      10.118  20.020 -41.303  1.00 31.92           O
ATOM    289  C   ASP A  34       9.177  16.887 -42.968  1.00 20.17           C
ATOM    290  O   ASP A  34      10.166  16.259 -42.512  1.00 19.51           O
ATOM    291  N   TRP A  35       7.956  16.690 -42.430  1.00 17.55           N
ATOM    292  CA  TRP A  35       7.713  15.684 -41.365  1.00 18.95           C
ATOM    293  CB  TRP A  35       6.349  15.944 -40.710  1.00 18.46           C
ATOM    294  CG  TRP A  35       6.286  17.160 -39.887  1.00 16.60           C
ATOM    295  CD1 TRP A  35       7.333  17.797 -39.243  1.00 18.76           C
ATOM    296  NE1 TRP A  35       6.848  18.876 -38.518  1.00 21.19           N
ATOM    297  CE2 TRP A  35       5.482  18.949 -38.712  1.00 18.18           C
ATOM    298  CD2 TRP A  35       5.096  17.919 -39.569  1.00 17.73           C
ATOM    299  CE3 TRP A  35       3.767  17.781 -39.900  1.00 19.52           C
ATOM    300  CZ3 TRP A  35       2.847  18.677 -39.404  1.00 19.11           C
ATOM    301  CH2 TRP A  35       3.233  19.717 -38.595  1.00 17.27           C
ATOM    302  CZ2 TRP A  35       4.572  19.884 -38.222  1.00 20.95           C
ATOM    303  C   TRP A  35       7.690  14.281 -41.956  1.00 19.17           C
ATOM    304  O   TRP A  35       7.700  13.333 -41.181  1.00 21.18           O
ATOM    305  N   GLY A  36       7.587  14.147 -43.268  1.00 17.58           N
ATOM    306  CA  GLY A  36       7.632  12.780 -43.910  1.00 17.86           C
ATOM    307  C   GLY A  36       6.294  12.185 -44.261  1.00 20.10           C
ATOM    308  O   GLY A  36       6.295  11.027 -44.720  1.00 18.70           O
ATOM    309  N   TYR A  37       5.179  12.908 -44.074  1.00 16.69           N
ATOM    310  CA  TYR A  37       3.934  12.368 -44.524  1.00 16.42           C
ATOM    311  CB  TYR A  37       2.807  12.960 -43.598  1.00 16.85           C
ATOM    312  CG  TYR A  37       3.088  12.664 -42.164  1.00 15.42           C
ATOM    313  CD1 TYR A  37       3.036  11.313 -41.687  1.00 16.64           C
ATOM    314  CE1 TYR A  37       3.353  11.017 -40.375  1.00 15.95           C
ATOM    315  CZ  TYR A  37       3.844  12.004 -39.453  1.00 16.31           C
ATOM    316  OH  TYR A  37       4.234  11.717 -38.214  1.00 21.46           O
ATOM    317  CE2 TYR A  37       3.887  13.394 -39.907  1.00 17.99           C
ATOM    318  CD2 TYR A  37       3.578  13.655 -41.265  1.00 17.38           C
ATOM    319  C   TYR A  37       3.663  12.683 -45.950  1.00 17.81           C
ATOM    320  O   TYR A  37       2.859  13.648 -46.235  1.00 17.46           O
ATOM    321  N   LYS A  38       4.234  11.970 -46.871  1.00 17.59           N
ATOM    322  CA  LYS A  38       4.148  12.329 -48.255  1.00 17.05           C
ATOM    323  CB  LYS A  38       5.134  11.549 -49.146  1.00 19.92           C
ATOM    324  CG  LYS A  38       6.594  11.886 -48.765  1.00 26.20           C
ATOM    325  CD  LYS A  38       7.482  11.195 -49.880  1.00 32.68           C
ATOM    326  CE  LYS A  38       8.912  11.576 -49.798  1.00 43.52           C
ATOM    327  NZ  LYS A  38       9.156  13.050 -49.967  1.00 43.70           N
ATOM    328  C   LYS A  38       2.738  12.279 -48.846  1.00 17.00           C
ATOM    329  O   LYS A  38       2.437  13.081 -49.748  1.00 18.89           O
ATOM    330  N   ASP A  39       1.911  11.330 -48.360  1.00 18.02           N
ATOM    331  CA  ASP A  39       0.587  11.282 -48.963  1.00 17.69           C
ATOM    332  CB  ASP A  39      -0.046   9.887 -48.767  1.00 18.04           C
ATOM    333  CG  ASP A  39       0.644   8.836 -49.697  1.00 21.89           C
ATOM    334  OD1 ASP A  39       1.430   9.169 -50.589  1.00 23.68           O
ATOM    335  OD2 ASP A  39       0.337   7.671 -49.416  1.00 25.06           O
ATOM    336  C   ASP A  39      -0.279  12.447 -48.439  1.00 17.58           C
ATOM    337  O   ASP A  39      -1.057  13.005 -49.255  1.00 19.23           O
ATOM    338  N   LEU A  40      -0.106  12.804 -47.197  1.00 15.67           N
ATOM    339  CA  LEU A  40      -0.815  14.058 -46.730  1.00 15.59           C
ATOM    340  CB  LEU A  40      -0.624  14.223 -45.256  1.00 17.68           C
ATOM    341  CG  LEU A  40      -1.226  13.172 -44.323  1.00 19.05           C
ATOM    342  CD1 LEU A  40      -1.028  13.446 -42.893  1.00 18.11           C
ATOM    343  CD2 LEU A  40      -2.715  13.077 -44.612  1.00 22.03           C
ATOM    344  C   LEU A  40      -0.285  15.270 -47.491  1.00 18.62           C
ATOM    345  O   LEU A  40      -1.081  16.120 -47.917  1.00 17.48           O
ATOM    346  N   ALA A  41       1.040  15.368 -47.678  1.00 17.39           N
ATOM    347  CA  ALA A  41       1.566  16.530 -48.386  1.00 16.25           C
ATOM    348  CB  ALA A  41       3.152  16.370 -48.412  1.00 17.91           C
ATOM    349  C   ALA A  41       0.981  16.642 -49.763  1.00 17.81           C
ATOM    350  O   ALA A  41       0.649  17.775 -50.203  1.00 17.86           O
ATOM    351  N   LYS A  42       0.869  15.561 -50.531  1.00 16.39           N
ATOM    352  CA  LYS A  42       0.361  15.609 -51.900  1.00 18.05           C
ATOM    353  CB  LYS A  42       0.296  14.210 -52.536  1.00 20.69           C
ATOM    354  CG  LYS A  42       1.606  13.692 -52.915  1.00 32.33           C
ATOM    355  CD  LYS A  42       1.313  12.316 -53.620  1.00 38.01           C
ATOM    356  CE  LYS A  42       0.192  12.607 -54.639  1.00 44.13           C
ATOM    357  NZ  LYS A  42       0.254  11.920 -56.020  1.00 52.36           N
ATOM    358  C   LYS A  42      -1.083  16.191 -51.905  1.00 17.95           C
ATOM    359  O   LYS A  42      -1.401  17.011 -52.758  1.00 16.67           O
ATOM    360  N   LYS A  43      -1.871  15.797 -50.917  1.00 16.76           N
ATOM    361  CA  LYS A  43      -3.253  16.320 -50.850  1.00 16.06           C
ATOM    362  CB  LYS A  43      -4.040  15.509 -49.736  1.00 17.54           C
ATOM    363  CG  LYS A  43      -5.418  16.118 -49.385  1.00 16.83           C
ATOM    364  CD  LYS A  43      -6.353  16.143 -50.573  1.00 19.97           C
ATOM    365  CE  LYS A  43      -7.640  16.790 -49.997  1.00 22.01           C
ATOM    366  NZ  LYS A  43      -8.628  16.799 -51.163  1.00 28.67           N
ATOM    367  C   LYS A  43      -3.268  17.795 -50.505  1.00 16.65           C
ATOM    368  O   LYS A  43      -4.022  18.550 -51.134  1.00 17.44           O
ATOM    369  N   TRP A  44      -2.438  18.196 -49.572  1.00 16.21           N
ATOM    370  CA  TRP A  44      -2.395  19.636 -49.193  1.00 13.96           C
ATOM    371  CB  TRP A  44      -1.538  19.835 -47.916  1.00 14.80           C
ATOM    372  CG  TRP A  44      -2.350  19.891 -46.711  1.00 15.19           C
ATOM    373  CD1 TRP A  44      -2.561  21.069 -45.959  1.00 15.55           C
ATOM    374  NE1 TRP A  44      -3.373  20.827 -44.891  1.00 17.79           N
ATOM    375  CE2 TRP A  44      -3.753  19.486 -44.961  1.00 15.77           C
ATOM    376  CD2 TRP A  44      -3.149  18.878 -46.097  1.00 15.75           C
ATOM    377  CE3 TRP A  44      -3.397  17.515 -46.367  1.00 16.69           C
ATOM    378  CZ3 TRP A  44      -4.297  16.831 -45.461  1.00 18.24           C
ATOM    379  CH2 TRP A  44      -4.970  17.524 -44.358  1.00 16.97           C
ATOM    380  CZ2 TRP A  44      -4.637  18.813 -44.062  1.00 17.04           C
ATOM    381  C   TRP A  44      -1.878  20.466 -50.342  1.00 17.10           C
ATOM    382  O   TRP A  44      -2.387  21.609 -50.525  1.00 15.01           O
ATOM    383  N   ARG A  45      -0.857  20.014 -51.094  1.00 15.00           N
ATOM    384  CA  ARG A  45      -0.421  20.761 -52.239  1.00 16.27           C
ATOM    385  CB  ARG A  45       0.794  19.980 -52.863  1.00 16.99           C
ATOM    386  CG  ARG A  45       1.395  20.776 -54.046  1.00 18.00           C
ATOM    387  CD  ARG A  45       2.586  20.023 -54.538  1.00 22.49           C
ATOM    388  NE  ARG A  45       3.543  20.834 -55.358  1.00 26.72           N
ATOM    389  CZ  ARG A  45       3.350  21.139 -56.612  1.00 24.78           C
ATOM    390  NH1 ARG A  45       4.307  21.838 -57.233  1.00 27.57           N
ATOM    391  NH2 ARG A  45       2.226  20.768 -57.237  1.00 26.59           N
ATOM    392  C   ARG A  45      -1.558  21.008 -53.232  1.00 16.53           C
ATOM    393  O   ARG A  45      -1.810  22.137 -53.736  1.00 16.54           O
ATOM    394  N   ALA A  46      -2.348  19.933 -53.496  1.00 15.93           N
ATOM    395  CA  ALA A  46      -3.490  20.017 -54.400  1.00 16.51           C
ATOM    396  CB  ALA A  46      -4.091  18.580 -54.591  1.00 18.18           C
ATOM    397  C   ALA A  46      -4.543  20.982 -53.861  1.00 15.91           C
ATOM    398  O   ALA A  46      -5.076  21.731 -54.667  1.00 16.81           O
ATOM    399  N   GLU A  47      -4.791  20.925 -52.565  1.00 16.03           N
ATOM    400  CA  GLU A  47      -5.827  21.745 -51.989  1.00 16.42           C
ATOM    401  CB  GLU A  47      -6.219  21.349 -50.603  1.00 19.43           C
ATOM    402  CG  GLU A  47      -7.481  22.130 -50.197  1.00 22.87           C
ATOM    403  CD  GLU A  47      -8.756  21.778 -51.006  1.00 33.49           C
ATOM    404  OE1 GLU A  47      -9.722  22.637 -51.016  1.00 32.51           O
ATOM    405  OE2 GLU A  47      -8.783  20.699 -51.619  1.00 26.97           O
ATOM    406  C   GLU A  47      -5.384  23.227 -52.048  1.00 16.42           C
ATOM    407  O   GLU A  47      -6.232  24.115 -52.338  1.00 16.32           O
ATOM    408  N   SER A  48      -4.096  23.470 -51.776  1.00 15.31           N
ATOM    409  CA  SER A  48      -3.627  24.892 -51.918  1.00 13.99           C
ATOM    410  CB  SER A  48      -2.103  24.910 -51.537  1.00 13.92           C
ATOM    411  OG  SER A  48      -1.640  26.290 -51.674  1.00 16.13           O
ATOM    412  C   SER A  48      -3.852  25.370 -53.355  1.00 13.34           C
ATOM    413  O   SER A  48      -4.260  26.520 -53.556  1.00 15.57           O
ATOM    414  N   ILE A  49      -3.608  24.540 -54.393  1.00 14.53           N
ATOM    415  CA  ILE A  49      -3.771  25.003 -55.763  1.00 15.22           C
ATOM    416  CB  ILE A  49      -2.996  24.005 -56.649  1.00 15.97           C
ATOM    417  CG1 ILE A  49      -1.512  24.168 -56.395  1.00 18.41           C
ATOM    418  CD1 ILE A  49      -0.719  22.939 -56.968  1.00 18.98           C
ATOM    419  CG2 ILE A  49      -3.374  24.121 -58.143  1.00 17.93           C
ATOM    420  C   ILE A  49      -5.288  25.156 -56.058  1.00 15.54           C
ATOM    421  O   ILE A  49      -5.593  26.049 -56.858  1.00 15.89           O
ATOM    422  N   GLU A  50      -6.149  24.356 -55.441  1.00 16.08           N
ATOM    423  CA AGLU A  50      -7.611  24.625 -55.588  0.50 17.88           C
ATOM    424  CA BGLU A  50      -7.619  24.622 -55.553  0.50 17.68           C
ATOM    425  CB AGLU A  50      -8.473  23.479 -55.016  0.50 19.17           C
ATOM    426  CB BGLU A  50      -8.432  23.558 -54.818  0.50 18.85           C
ATOM    427  CG AGLU A  50      -8.285  22.215 -55.865  0.50 23.65           C
ATOM    428  CG BGLU A  50      -8.453  22.268 -55.570  0.50 21.99           C
ATOM    429  CD AGLU A  50      -9.092  21.047 -55.359  0.50 32.09           C
ATOM    430  CD BGLU A  50      -9.528  22.215 -56.631  0.50 29.35           C
ATOM    431  OE1AGLU A  50     -10.046  21.307 -54.580  0.50 31.68           O
ATOM    432  OE1BGLU A  50      -9.556  23.058 -57.584  0.50 31.75           O
ATOM    433  OE2AGLU A  50      -8.808  19.893 -55.781  0.50 31.39           O
ATOM    434  OE2BGLU A  50     -10.377  21.328 -56.423  0.50 32.80           O
ATOM    435  C   GLU A  50      -7.936  26.004 -55.014  1.00 17.61           C
ATOM    436  O   GLU A  50      -8.718  26.737 -55.621  1.00 18.29           O
ATOM    437  N   GLU A  51      -7.313  26.386 -53.927  1.00 15.89           N
ATOM    438  CA  GLU A  51      -7.647  27.694 -53.312  1.00 15.24           C
ATOM    439  CB  GLU A  51      -7.066  27.789 -51.883  1.00 16.12           C
ATOM    440  CG  GLU A  51      -7.755  26.836 -50.901  1.00 14.44           C
ATOM    441  CD  GLU A  51      -9.174  27.197 -50.591  1.00 20.40           C
ATOM    442  OE1 GLU A  51      -9.331  27.727 -49.474  1.00 26.25           O
ATOM    443  OE2 GLU A  51     -10.001  27.037 -51.478  1.00 19.75           O
ATOM    444  C   GLU A  51      -7.058  28.787 -54.196  1.00 15.97           C
ATOM    445  O   GLU A  51      -7.664  29.894 -54.345  1.00 15.33           O
ATOM    446  N   MET A  52      -5.928  28.542 -54.913  1.00 15.01           N
ATOM    447  CA  MET A  52      -5.401  29.534 -55.851  1.00 14.66           C
ATOM    448  CB  MET A  52      -4.053  29.013 -56.502  1.00 13.81           C
ATOM    449  CG  MET A  52      -2.988  29.001 -55.468  1.00 12.75           C
ATOM    450  SD  MET A  52      -1.534  28.086 -56.173  1.00 15.32           S
ATOM    451  CE  MET A  52      -0.744  27.484 -54.664  1.00 16.66           C
ATOM    452  C   MET A  52      -6.456  29.804 -56.933  1.00 14.90           C
ATOM    453  O   MET A  52      -6.603  30.956 -57.383  1.00 14.95           O
ATOM    454  N   ALA A  53      -7.071  28.735 -57.438  1.00 15.27           N
ATOM    455  CA  ALA A  53      -8.130  28.895 -58.426  1.00 15.04           C
ATOM    456  CB  ALA A  53      -8.632  27.527 -58.923  1.00 16.15           C
ATOM    457  C   ALA A  53      -9.326  29.699 -57.917  1.00 15.57           C
ATOM    458  O   ALA A  53      -9.843  30.548 -58.644  1.00 15.34           O
ATOM    459  N   HIS A  54      -9.704  29.439 -56.676  1.00 14.40           N
ATOM    460  CA  HIS A  54     -10.777  30.282 -56.084  1.00 13.43           C
ATOM    461  CB  HIS A  54     -11.090  29.808 -54.636  1.00 13.69           C
ATOM    462  CG  HIS A  54     -11.872  28.534 -54.560  1.00 14.16           C
ATOM    463  ND1 HIS A  54     -12.123  27.910 -53.354  1.00 17.64           N
ATOM    464  CE1 HIS A  54     -12.896  26.859 -53.610  1.00 21.26           C
ATOM    465  NE2 HIS A  54     -13.093  26.761 -54.920  1.00 21.61           N
ATOM    466  CD2 HIS A  54     -12.509  27.840 -55.537  1.00 20.20           C
ATOM    467  C   HIS A  54     -10.315  31.734 -55.953  1.00 14.06           C
ATOM    468  O   HIS A  54     -11.107  32.638 -56.284  1.00 14.81           O
ATOM    469  N   ALA A  55      -9.086  32.007 -55.469  1.00 13.61           N
ATOM    470  CA  ALA A  55      -8.639  33.421 -55.430  1.00 13.89           C
ATOM    471  CB  ALA A  55      -7.165  33.416 -54.924  1.00 14.51           C
ATOM    472  C   ALA A  55      -8.714  34.068 -56.800  1.00 13.87           C
ATOM    473  O   ALA A  55      -9.200  35.231 -56.953  1.00 14.46           O
ATOM    474  N   ASP A  56      -8.289  33.340 -57.856  1.00 13.28           N
ATOM    475  CA  ASP A  56      -8.318  33.886 -59.168  1.00 14.73           C
ATOM    476  CB  ASP A  56      -7.633  32.855 -60.160  1.00 14.43           C
ATOM    477  CG  ASP A  56      -7.586  33.399 -61.554  1.00 18.24           C
ATOM    478  OD1 ASP A  56      -7.260  34.568 -61.806  1.00 16.86           O
ATOM    479  OD2 ASP A  56      -7.926  32.569 -62.452  1.00 22.76           O
ATOM    480  C   ASP A  56      -9.783  34.189 -59.586  1.00 15.99           C
ATOM    481  O   ASP A  56     -10.002  35.237 -60.229  1.00 15.00           O
ATOM    482  N   LYS A  57     -10.760  33.348 -59.259  1.00 14.38           N
ATOM    483  CA  LYS A  57     -12.113  33.678 -59.614  1.00 14.44           C
ATOM    484  CB  LYS A  57     -13.046  32.564 -59.157  1.00 16.32           C
ATOM    485  CG  LYS A  57     -12.874  31.256 -60.019  1.00 20.10           C
ATOM    486  CD  LYS A  57     -13.956  30.314 -59.523  1.00 25.45           C
ATOM    487  CE  LYS A  57     -13.951  29.002 -60.335  1.00 37.53           C
ATOM    488  NZ  LYS A  57     -14.672  29.160 -61.607  1.00 41.01           N
ATOM    489  C   LYS A  57     -12.542  35.003 -59.003  1.00 14.35           C
ATOM    490  O   LYS A  57     -13.292  35.762 -59.626  1.00 15.27           O
ATOM    491  N   PHE A  58     -12.170  35.216 -57.746  1.00 13.59           N
ATOM    492  CA  PHE A  58     -12.543  36.528 -57.142  1.00 14.42           C
ATOM    493  CB  PHE A  58     -12.205  36.569 -55.659  1.00 12.67           C
ATOM    494  CG  PHE A  58     -13.150  35.792 -54.832  1.00 12.87           C
ATOM    495  CD1 PHE A  58     -14.512  36.150 -54.821  1.00 13.81           C
ATOM    496  CE1 PHE A  58     -15.377  35.470 -53.997  1.00 15.51           C
ATOM    497  CZ  PHE A  58     -14.976  34.516 -53.066  1.00 15.19           C
ATOM    498  CE2 PHE A  58     -13.542  34.252 -53.018  1.00 14.44           C
ATOM    499  CD2 PHE A  58     -12.696  34.851 -53.922  1.00 15.58           C
ATOM    500  C   PHE A  58     -11.835  37.678 -57.851  1.00 14.62           C
ATOM    501  O   PHE A  58     -12.452  38.716 -58.130  1.00 15.21           O
ATOM    502  N   VAL A  59     -10.560  37.564 -58.187  1.00 13.63           N
ATOM    503  CA  VAL A  59      -9.878  38.682 -58.914  1.00 14.08           C
ATOM    504  CB  VAL A  59      -8.434  38.244 -59.202  1.00 14.89           C
ATOM    505  CG1 VAL A  59      -7.742  39.387 -60.127  1.00 17.27           C
ATOM    506  CG2 VAL A  59      -7.587  38.130 -57.949  1.00 15.21           C
ATOM    507  C   VAL A  59     -10.572  38.988 -60.253  1.00 14.29           C
ATOM    508  O   VAL A  59     -10.865  40.167 -60.542  1.00 15.05           O
ATOM    509  N   GLU A  60     -10.955  37.932 -60.962  1.00 14.85           N
ATOM    510  CA  GLU A  60     -11.641  38.104 -62.253  1.00 16.06           C
ATOM    511  CB  GLU A  60     -11.877  36.736 -62.862  1.00 16.15           C
ATOM    512  CG  GLU A  60     -12.447  36.823 -64.258  1.00 24.18           C
ATOM    513  CD  GLU A  60     -12.792  35.388 -64.873  1.00 36.22           C
ATOM    514  OE1 GLU A  60     -13.118  34.378 -64.150  1.00 41.61           O
ATOM    515  OE2 GLU A  60     -12.765  35.296 -66.117  1.00 42.81           O
ATOM    516  C   GLU A  60     -12.969  38.811 -62.064  1.00 15.20           C
ATOM    517  O   GLU A  60     -13.263  39.766 -62.806  1.00 17.21           O
ATOM    518  N   ARG A  61     -13.771  38.370 -61.092  1.00 15.15           N
ATOM    519  CA  ARG A  61     -15.070  39.010 -60.916  1.00 14.39           C
ATOM    520  CB  ARG A  61     -15.902  38.216 -59.878  1.00 15.93           C
ATOM    521  CG  ARG A  61     -17.407  38.674 -59.717  1.00 16.87           C
ATOM    522  CD  ARG A  61     -18.250  38.221 -60.883  1.00 18.98           C
ATOM    523  NE  ARG A  61     -19.657  38.666 -60.681  1.00 16.53           N
ATOM    524  CZ  ARG A  61     -20.457  38.934 -61.715  1.00 16.29           C
ATOM    525  NH1 ARG A  61     -20.098  38.574 -62.988  1.00 20.05           N
ATOM    526  NH2 ARG A  61     -21.658  39.477 -61.541  1.00 16.52           N
ATOM    527  C   ARG A  61     -14.974  40.472 -60.491  1.00 15.63           C
ATOM    528  O   ARG A  61     -15.768  41.307 -60.954  1.00 14.72           O
ATOM    529  N   ILE A  62     -14.029  40.747 -59.574  1.00 14.43           N
ATOM    530  CA  ILE A  62     -13.829  42.123 -59.067  1.00 13.62           C
ATOM    531  CB  ILE A  62     -12.761  42.143 -58.009  1.00 14.50           C
ATOM    532  CG1 ILE A  62     -13.309  41.466 -56.760  1.00 14.84           C
ATOM    533  CD1 ILE A  62     -12.193  41.090 -55.775  1.00 17.18           C
ATOM    534  CG2 ILE A  62     -12.400  43.673 -57.696  1.00 16.09           C
ATOM    535  C   ILE A  62     -13.543  43.030 -60.282  1.00 14.96           C
ATOM    536  O   ILE A  62     -14.083  44.150 -60.407  1.00 15.49           O
ATOM    537  N   LEU A  63     -12.593  42.571 -61.137  1.00 15.06           N
ATOM    538  CA  LEU A  63     -12.188  43.460 -62.230  1.00 14.48           C
ATOM    539  CB  LEU A  63     -11.010  42.825 -63.028  1.00 14.92           C
ATOM    540  CG  LEU A  63      -9.715  43.005 -62.252  1.00 16.21           C
ATOM    541  CD1 LEU A  63      -8.688  42.071 -63.007  1.00 17.13           C
ATOM    542  CD2 LEU A  63      -9.262  44.475 -62.165  1.00 16.57           C
ATOM    543  C   LEU A  63     -13.400  43.615 -63.220  1.00 15.71           C
ATOM    544  O   LEU A  63     -13.579  44.714 -63.757  1.00 15.93           O
ATOM    545  N   PHE A  64     -14.120  42.518 -63.446  1.00 16.05           N
ATOM    546  CA  PHE A  64     -15.328  42.664 -64.314  1.00 16.39           C
ATOM    547  CB  PHE A  64     -16.053  41.348 -64.495  1.00 15.88           C
ATOM    548  CG  PHE A  64     -17.372  41.539 -65.183  1.00 15.08           C
ATOM    549  CD1 PHE A  64     -17.426  41.990 -66.505  1.00 16.85           C
ATOM    550  CE1 PHE A  64     -18.711  42.229 -67.086  1.00 19.51           C
ATOM    551  CZ  PHE A  64     -19.857  41.931 -66.427  1.00 16.90           C
ATOM    552  CE2 PHE A  64     -19.789  41.452 -65.085  1.00 18.26           C
ATOM    553  CD2 PHE A  64     -18.568  41.236 -64.468  1.00 16.81           C
ATOM    554  C   PHE A  64     -16.248  43.764 -63.842  1.00 16.19           C
ATOM    555  O   PHE A  64     -16.724  44.597 -64.644  1.00 16.86           O
ATOM    556  N   LEU A  65     -16.442  43.796 -62.548  1.00 14.87           N
ATOM    557  CA  LEU A  65     -17.340  44.777 -61.876  1.00 15.25           C
ATOM    558  CB  LEU A  65     -17.878  44.165 -60.560  1.00 15.80           C
ATOM    559  CG  LEU A  65     -18.751  42.910 -60.733  1.00 16.83           C
ATOM    560  CD1 LEU A  65     -19.167  42.421 -59.323  1.00 15.49           C
ATOM    561  CD2 LEU A  65     -19.965  43.198 -61.611  1.00 17.04           C
ATOM    562  C   LEU A  65     -16.694  46.121 -61.596  1.00 16.33           C
ATOM    563  O   LEU A  65     -17.262  47.006 -60.917  1.00 17.84           O
ATOM    564  N   GLU A  66     -15.487  46.308 -62.196  1.00 16.36           N
ATOM    565  CA  GLU A  66     -14.783  47.614 -62.137  1.00 17.17           C
ATOM    566  CB  GLU A  66     -15.523  48.778 -62.866  1.00 17.31           C
ATOM    567  CG  GLU A  66     -15.843  48.332 -64.328  1.00 20.03           C
ATOM    568  CD  GLU A  66     -16.633  49.344 -65.124  1.00 27.80           C
ATOM    569  OE1 GLU A  66     -16.609  50.528 -64.736  1.00 31.97           O
ATOM    570  OE2 GLU A  66     -17.305  48.986 -66.126  1.00 24.60           O
ATOM    571  C   GLU A  66     -14.258  47.951 -60.747  1.00 19.91           C
ATOM    572  O   GLU A  66     -14.006  49.087 -60.477  1.00 21.16           O
ATOM    573  N   GLY A  67     -14.061  46.947 -59.886  1.00 17.48           N
ATOM    574  CA  GLY A  67     -13.450  47.206 -58.616  1.00 16.66           C
ATOM    575  C   GLY A  67     -11.960  46.943 -58.670  1.00 13.99           C
ATOM    576  O   GLY A  67     -11.392  46.559 -59.704  1.00 17.28           O
ATOM    577  N   LEU A  68     -11.324  47.214 -57.525  1.00 16.23           N
ATOM    578  CA  LEU A  68      -9.864  47.040 -57.410  1.00 15.62           C
ATOM    579  CB  LEU A  68      -9.257  48.336 -56.790  1.00 17.57           C
ATOM    580  CG  LEU A  68      -9.451  49.590 -57.632  1.00 22.08           C
ATOM    581  CD1 LEU A  68      -9.021  50.802 -56.767  1.00 26.83           C
ATOM    582  CD2 LEU A  68      -8.503  49.481 -58.887  1.00 24.84           C
ATOM    583  C   LEU A  68      -9.580  45.822 -56.544  1.00 16.23           C
ATOM    584  O   LEU A  68      -9.831  45.859 -55.322  1.00 16.31           O
ATOM    585  N   PRO A  69      -9.104  44.726 -57.135  1.00 15.55           N
ATOM    586  CA  PRO A  69      -8.786  43.567 -56.261  1.00 15.74           C
ATOM    587  CB  PRO A  69      -8.302  42.486 -57.245  1.00 16.46           C
ATOM    588  CG  PRO A  69      -8.953  42.927 -58.629  1.00 15.56           C
ATOM    589  CD  PRO A  69      -8.825  44.489 -58.560  1.00 16.25           C
ATOM    590  C   PRO A  69      -7.662  43.949 -55.316  1.00 14.63           C
ATOM    591  O   PRO A  69      -6.665  44.497 -55.789  1.00 16.33           O
ATOM    592  N   ASN A  70      -7.783  43.619 -54.043  1.00 15.13           N
ATOM    593  CA  ASN A  70      -6.757  43.928 -53.086  1.00 14.75           C
ATOM    594  CB  ASN A  70      -7.380  44.642 -51.867  1.00 16.48           C
ATOM    595  CG  ASN A  70      -6.316  45.074 -50.866  1.00 16.80           C
ATOM    596  OD1 ASN A  70      -5.124  44.952 -51.055  1.00 18.38           O
ATOM    597  ND2 ASN A  70      -6.827  45.690 -49.773  1.00 20.79           N
ATOM    598  C   ASN A  70      -6.073  42.638 -52.599  1.00 15.94           C
ATOM    599  O   ASN A  70      -6.600  41.870 -51.757  1.00 16.73           O
ATOM    600  N   LEU A  71      -4.868  42.422 -53.113  1.00 15.10           N
ATOM    601  CA  LEU A  71      -4.048  41.241 -52.745  1.00 14.81           C
ATOM    602  CB  LEU A  71      -3.398  40.649 -53.971  1.00 14.42           C
ATOM    603  CG  LEU A  71      -4.343  40.014 -55.050  1.00 15.18           C
ATOM    604  CD1 LEU A  71      -5.104  41.070 -56.000  1.00 16.01           C
ATOM    605  CD2 LEU A  71      -3.567  38.988 -55.918  1.00 15.64           C
ATOM    606  C   LEU A  71      -2.989  41.634 -51.712  1.00 14.76           C
ATOM    607  O   LEU A  71      -2.054  40.852 -51.503  1.00 16.13           O
ATOM    608  N   GLN A  72      -3.073  42.843 -51.129  1.00 15.23           N
ATOM    609  CA  GLN A  72      -1.929  43.251 -50.306  1.00 15.59           C
ATOM    610  CB  GLN A  72      -2.041  44.796 -50.089  1.00 15.33           C
ATOM    611  CG  GLN A  72      -0.898  45.428 -49.329  1.00 16.30           C
ATOM    612  CD  GLN A  72       0.410  45.416 -50.147  1.00 17.49           C
ATOM    613  OE1 GLN A  72       0.556  46.194 -51.096  1.00 19.27           O
ATOM    614  NE2 GLN A  72       1.258  44.449 -49.842  1.00 17.02           N
ATOM    615  C   GLN A  72      -1.769  42.560 -48.957  1.00 15.62           C
ATOM    616  O   GLN A  72      -0.642  42.507 -48.456  1.00 15.51           O
ATOM    617  N   THR A  73      -2.876  42.159 -48.378  1.00 15.92           N
ATOM    618  CA  THR A  73      -2.929  41.711 -46.989  1.00 14.94           C
ATOM    619  CB  THR A  73      -3.525  42.747 -45.995  1.00 18.01           C
ATOM    620  OG1 THR A  73      -4.913  42.927 -46.144  1.00 30.68           O
ATOM    621  CG2 THR A  73      -2.842  44.082 -46.282  1.00 17.29           C
ATOM    622  C   THR A  73      -3.662  40.413 -46.832  1.00 15.72           C
ATOM    623  O   THR A  73      -4.607  40.123 -47.579  1.00 16.08           O
ATOM    624  N   LEU A  74      -3.154  39.594 -45.925  1.00 14.71           N
ATOM    625  CA  LEU A  74      -3.774  38.303 -45.552  1.00 13.52           C
ATOM    626  CB  LEU A  74      -2.705  37.211 -45.476  1.00 14.83           C
ATOM    627  CG  LEU A  74      -2.429  36.508 -46.826  1.00 18.03           C
ATOM    628  CD1 LEU A  74      -1.923  37.449 -48.010  1.00 20.05           C
ATOM    629  CD2 LEU A  74      -1.403  35.296 -46.673  1.00 17.74           C
ATOM    630  C   LEU A  74      -4.417  38.414 -44.166  1.00 14.76           C
ATOM    631  O   LEU A  74      -3.997  39.251 -43.318  1.00 18.63           O
ATOM    632  N   ASP A  75      -5.406  37.584 -43.938  1.00 14.47           N
ATOM    633  CA  ASP A  75      -5.917  37.406 -42.572  1.00 16.88           C
ATOM    634  CB  ASP A  75      -7.267  36.702 -42.696  1.00 17.12           C
ATOM    635  CG  ASP A  75      -8.346  37.655 -43.182  1.00 23.35           C
ATOM    636  OD1 ASP A  75      -8.302  38.842 -42.743  1.00 23.91           O
ATOM    637  OD2 ASP A  75      -9.132  37.178 -44.010  1.00 27.27           O
ATOM    638  C   ASP A  75      -4.929  36.532 -41.823  1.00 16.69           C
ATOM    639  O   ASP A  75      -3.970  35.994 -42.395  1.00 16.25           O
ATOM    640  N   PRO A  76      -5.031  36.401 -40.505  1.00 15.65           N
ATOM    641  CA  PRO A  76      -4.046  35.651 -39.728  1.00 16.56           C
ATOM    642  CB  PRO A  76      -4.646  35.761 -38.268  1.00 16.83           C
ATOM    643  CG  PRO A  76      -5.346  37.137 -38.305  1.00 19.29           C
ATOM    644  CD  PRO A  76      -6.060  37.108 -39.666  1.00 16.54           C
ATOM    645  C   PRO A  76      -3.970  34.155 -40.132  1.00 16.41           C
ATOM    646  O   PRO A  76      -4.982  33.460 -40.184  1.00 18.89           O
ATOM    647  N   LEU A  77      -2.725  33.762 -40.378  1.00 17.67           N
ATOM    648  CA  LEU A  77      -2.449  32.369 -40.683  1.00 17.81           C
ATOM    649  CB  LEU A  77      -1.049  32.210 -41.207  1.00 16.42           C
ATOM    650  CG  LEU A  77      -0.860  32.818 -42.593  1.00 17.36           C
ATOM    651  CD1 LEU A  77      -1.621  31.993 -43.695  1.00 17.17           C
ATOM    652  CD2 LEU A  77       0.626  32.895 -42.937  1.00 18.32           C
ATOM    653  C   LEU A  77      -2.635  31.586 -39.400  1.00 18.19           C
ATOM    654  O   LEU A  77      -2.218  32.041 -38.332  1.00 20.67           O
ATOM    655  N   ARG A  78      -3.151  30.324 -39.528  1.00 16.89           N
ATOM    656  CA  ARG A  78      -3.237  29.402 -38.357  1.00 18.39           C
ATOM    657  CB  ARG A  78      -4.615  28.872 -38.211  1.00 19.35           C
ATOM    658  CG  ARG A  78      -5.619  29.967 -37.774  1.00 20.70           C
ATOM    659  CD  ARG A  78      -6.976  29.223 -37.855  1.00 25.66           C
ATOM    660  NE  ARG A  78      -8.096  29.970 -37.242  1.00 27.74           N
ATOM    661  CZ  ARG A  78      -8.959  30.704 -37.963  1.00 21.23           C
ATOM    662  NH1 ARG A  78      -8.764  30.979 -39.250  1.00 21.70           N
ATOM    663  NH2 ARG A  78      -9.995  31.273 -37.314  1.00 29.76           N
ATOM    664  C   ARG A  78      -2.296  28.242 -38.700  1.00 17.61           C
ATOM    665  O   ARG A  78      -2.613  27.467 -39.674  1.00 19.16           O
ATOM    666  N   ILE A  79      -1.104  28.257 -38.122  1.00 19.44           N
ATOM    667  CA  ILE A  79      -0.089  27.240 -38.531  1.00 20.06           C
ATOM    668  CB  ILE A  79       1.283  27.896 -38.704  1.00 19.96           C
ATOM    669  CG1 ILE A  79       1.199  28.954 -39.746  1.00 22.30           C
ATOM    670  CD1 ILE A  79       2.155  30.077 -39.416  1.00 33.38           C
ATOM    671  CG2 ILE A  79       2.333  26.800 -39.119  1.00 22.12           C
ATOM    672  C   ILE A  79       0.054  26.169 -37.473  1.00 21.29           C
ATOM    673  O   ILE A  79       0.339  26.453 -36.318  1.00 22.57           O
ATOM    674  N   GLY A  80      -0.220  24.924 -37.835  1.00 19.35           N
ATOM    675  CA  GLY A  80      -0.248  23.830 -36.845  1.00 19.15           C
ATOM    676  C   GLY A  80       1.136  23.169 -36.759  1.00 20.95           C
ATOM    677  O   GLY A  80       1.882  23.134 -37.746  1.00 22.55           O
ATOM    678  N   GLN A  81       1.426  22.647 -35.551  1.00 21.60           N
ATOM    679  CA  GLN A  81       2.756  22.069 -35.354  1.00 21.98           C
ATOM    680  CB  GLN A  81       3.619  22.797 -34.303  1.00 25.76           C
ATOM    681  CG  GLN A  81       4.290  24.181 -34.849  1.00 27.49           C
ATOM    682  CD  GLN A  81       5.264  24.051 -36.072  1.00 34.77           C
ATOM    683  OE1 GLN A  81       5.789  22.955 -36.379  1.00 33.89           O
ATOM    684  NE2 GLN A  81       5.461  25.216 -36.811  1.00 38.42           N
ATOM    685  C   GLN A  81       2.699  20.562 -35.141  1.00 21.34           C
ATOM    686  O   GLN A  81       3.748  19.972 -34.816  1.00 24.41           O
ATOM    687  N   THR A  82       1.483  19.952 -35.262  1.00 17.87           N
ATOM    688  CA  THR A  82       1.414  18.466 -35.463  1.00 18.26           C
ATOM    689  CB  THR A  82       0.805  17.801 -34.211  1.00 19.57           C
ATOM    690  OG1 THR A  82      -0.580  18.141 -34.115  1.00 20.14           O
ATOM    691  CG2 THR A  82       1.608  18.215 -32.903  1.00 19.98           C
ATOM    692  C   THR A  82       0.417  18.209 -36.568  1.00 19.66           C
ATOM    693  O   THR A  82      -0.274  19.187 -37.011  1.00 18.06           O
ATOM    694  N   VAL A  83       0.234  16.962 -37.000  1.00 16.69           N
ATOM    695  CA  VAL A  83      -0.714  16.663 -38.026  1.00 16.98           C
ATOM    696  CB  VAL A  83      -0.564  15.141 -38.379  1.00 17.85           C
ATOM    697  CG1 VAL A  83      -1.729  14.719 -39.237  1.00 21.13           C
ATOM    698  CG2 VAL A  83       0.822  14.927 -39.140  1.00 18.04           C
ATOM    699  C   VAL A  83      -2.129  17.002 -37.531  1.00 16.52           C
ATOM    700  O   VAL A  83      -2.889  17.529 -38.378  1.00 17.41           O
ATOM    701  N   LYS A  84      -2.430  16.746 -36.249  1.00 16.19           N
ATOM    702  CA  LYS A  84      -3.805  17.030 -35.745  1.00 16.99           C
ATOM    703  CB  LYS A  84      -3.974  16.522 -34.307  1.00 18.42           C
ATOM    704  CG  LYS A  84      -5.421  16.734 -33.723  1.00 21.20           C
ATOM    705  CD  LYS A  84      -5.593  15.974 -32.428  1.00 26.33           C
ATOM    706  CE  LYS A  84      -7.066  16.087 -32.057  1.00 34.51           C
ATOM    707  NZ  LYS A  84      -7.001  15.807 -30.584  1.00 39.42           N
ATOM    708  C   LYS A  84      -3.983  18.569 -35.776  1.00 17.10           C
ATOM    709  O   LYS A  84      -5.089  19.069 -36.132  1.00 17.76           O
ATOM    710  N   GLU A  85      -2.951  19.313 -35.359  1.00 17.67           N
ATOM    711  CA  GLU A  85      -3.132  20.815 -35.340  1.00 18.85           C
ATOM    712  CB  GLU A  85      -1.985  21.564 -34.663  1.00 18.59           C
ATOM    713  CG  GLU A  85      -1.956  21.336 -33.216  1.00 23.57           C
ATOM    714  CD  GLU A  85      -0.745  21.998 -32.574  1.00 31.82           C
ATOM    715  OE1 GLU A  85      -0.020  22.845 -33.198  1.00 29.26           O
ATOM    716  OE2 GLU A  85      -0.499  21.678 -31.392  1.00 41.02           O
ATOM    717  C   GLU A  85      -3.296  21.379 -36.739  1.00 19.01           C
ATOM    718  O   GLU A  85      -4.041  22.404 -36.911  1.00 18.98           O
ATOM    719  N   VAL A  86      -2.653  20.787 -37.725  1.00 15.91           N
ATOM    720  CA  VAL A  86      -2.836  21.218 -39.145  1.00 15.42           C
ATOM    721  CB  VAL A  86      -1.922  20.383 -40.068  1.00 15.03           C
ATOM    722  CG1 VAL A  86      -2.283  20.503 -41.544  1.00 15.58           C
ATOM    723  CG2 VAL A  86      -0.429  20.779 -39.804  1.00 20.26           C
ATOM    724  C   VAL A  86      -4.306  21.001 -39.535  1.00 17.25           C
ATOM    725  O   VAL A  86      -4.923  21.886 -40.163  1.00 17.34           O
ATOM    726  N   LEU A  87      -4.850  19.810 -39.232  1.00 17.46           N
ATOM    727  CA  LEU A  87      -6.219  19.548 -39.563  1.00 17.11           C
ATOM    728  CB  LEU A  87      -6.602  18.120 -39.101  1.00 16.33           C
ATOM    729  CG  LEU A  87      -5.941  17.011 -39.921  1.00 18.55           C
ATOM    730  CD1 LEU A  87      -6.250  15.661 -39.162  1.00 18.68           C
ATOM    731  CD2 LEU A  87      -6.465  16.923 -41.314  1.00 19.39           C
ATOM    732  C   LEU A  87      -7.151  20.576 -38.887  1.00 17.34           C
ATOM    733  O   LEU A  87      -8.069  21.087 -39.532  1.00 17.06           O
ATOM    734  N   GLU A  88      -6.936  20.812 -37.625  1.00 16.74           N
ATOM    735  CA  GLU A  88      -7.820  21.700 -36.837  1.00 15.22           C
ATOM    736  CB  GLU A  88      -7.424  21.672 -35.334  1.00 18.53           C
ATOM    737  CG  GLU A  88      -7.829  20.321 -34.730  1.00 20.49           C
ATOM    738  CD  GLU A  88      -7.321  20.113 -33.295  1.00 36.60           C
ATOM    739  OE1 GLU A  88      -6.156  20.491 -32.998  1.00 35.09           O
ATOM    740  OE2 GLU A  88      -8.066  19.480 -32.481  1.00 35.76           O
ATOM    741  C   GLU A  88      -7.673  23.163 -37.310  1.00 16.73           C
ATOM    742  O   GLU A  88      -8.722  23.878 -37.425  1.00 18.24           O
ATOM    743  N   SER A  89      -6.471  23.501 -37.709  1.00 16.79           N
ATOM    744  CA  SER A  89      -6.257  24.929 -38.172  1.00 17.19           C
ATOM    745  CB  SER A  89      -4.733  25.170 -38.386  1.00 17.62           C
ATOM    746  OG  SER A  89      -4.105  25.138 -37.126  1.00 22.05           O
ATOM    747  C   SER A  89      -6.958  25.099 -39.460  1.00 16.27           C
ATOM    748  O   SER A  89      -7.557  26.190 -39.707  1.00 16.79           O
ATOM    749  N   ASP A  90      -6.809  24.178 -40.424  1.00 15.61           N
ATOM    750  CA  ASP A  90      -7.413  24.346 -41.697  1.00 14.39           C
ATOM    751  CB  ASP A  90      -6.902  23.294 -42.683  1.00 17.09           C
ATOM    752  CG  ASP A  90      -5.453  23.539 -43.071  1.00 16.93           C
ATOM    753  OD1 ASP A  90      -4.950  22.597 -43.711  1.00 19.27           O
ATOM    754  OD2 ASP A  90      -4.817  24.502 -42.682  1.00 19.97           O
ATOM    755  C   ASP A  90      -8.967  24.251 -41.575  1.00 15.96           C
ATOM    756  O   ASP A  90      -9.654  24.989 -42.249  1.00 17.70           O
ATOM    757  N   LEU A  91      -9.466  23.430 -40.652  1.00 14.94           N
ATOM    758  CA  LEU A  91     -10.931  23.342 -40.475  1.00 15.88           C
ATOM    759  CB  LEU A  91     -11.236  22.129 -39.512  1.00 17.28           C
ATOM    760  CG  LEU A  91     -12.740  22.017 -39.218  1.00 15.75           C
ATOM    761  CD1 LEU A  91     -13.547  21.795 -40.443  1.00 15.79           C
ATOM    762  CD2 LEU A  91     -12.918  20.799 -38.286  1.00 20.70           C
ATOM    763  C   LEU A  91     -11.478  24.646 -39.942  1.00 17.08           C
ATOM    764  O   LEU A  91     -12.520  25.097 -40.464  1.00 16.80           O
ATOM    765  N   ALA A  92     -10.765  25.259 -38.970  1.00 16.93           N
ATOM    766  CA  ALA A  92     -11.220  26.555 -38.445  1.00 17.60           C
ATOM    767  CB  ALA A  92     -10.335  26.977 -37.305  1.00 17.88           C
ATOM    768  C   ALA A  92     -11.261  27.576 -39.534  1.00 19.13           C
ATOM    769  O   ALA A  92     -12.244  28.356 -39.610  1.00 18.98           O
ATOM    770  N   ALA A  93     -10.284  27.582 -40.426  1.00 17.11           N
ATOM    771  CA  ALA A  93     -10.269  28.590 -41.472  1.00 17.33           C
ATOM    772  CB  ALA A  93      -8.934  28.574 -42.218  1.00 18.55           C
ATOM    773  C   ALA A  93     -11.444  28.317 -42.440  1.00 17.71           C
ATOM    774  O   ALA A  93     -12.064  29.279 -42.951  1.00 17.64           O
ATOM    775  N   GLU A  94     -11.649  27.038 -42.826  1.00 16.07           N
ATOM    776  CA  GLU A  94     -12.746  26.767 -43.762  1.00 16.53           C
ATOM    777  CB  GLU A  94     -12.742  25.285 -44.225  1.00 18.49           C
ATOM    778  CG  GLU A  94     -11.559  24.977 -45.006  1.00 20.43           C
ATOM    779  CD  GLU A  94     -11.618  25.466 -46.443  1.00 25.34           C
ATOM    780  OE1 GLU A  94     -12.596  26.165 -46.878  1.00 24.43           O
ATOM    781  OE2 GLU A  94     -10.660  25.180 -47.175  1.00 24.19           O
ATOM    782  C   GLU A  94     -14.081  27.056 -43.186  1.00 15.60           C
ATOM    783  O   GLU A  94     -14.938  27.472 -43.937  1.00 16.75           O
ATOM    784  N   ARG A  95     -14.294  26.868 -41.882  1.00 15.65           N
ATOM    785  CA  ARG A  95     -15.615  27.279 -41.324  1.00 15.75           C
ATOM    786  CB  ARG A  95     -15.675  26.870 -39.882  1.00 18.92           C
ATOM    787  CG  ARG A  95     -15.871  25.311 -39.750  1.00 19.52           C
ATOM    788  CD  ARG A  95     -15.884  24.913 -38.222  1.00 30.95           C
ATOM    789  NE  ARG A  95     -15.859  23.488 -37.694  1.00 30.57           N
ATOM    790  CZ  ARG A  95     -16.474  22.331 -38.093  1.00 41.68           C
ATOM    791  NH1 ARG A  95     -17.426  22.147 -39.059  1.00 27.40           N
ATOM    792  NH2 ARG A  95     -16.169  21.273 -37.346  1.00 44.94           N
ATOM    793  C   ARG A  95     -15.815  28.776 -41.495  1.00 16.23           C
ATOM    794  O   ARG A  95     -16.971  29.205 -41.791  1.00 18.18           O
ATOM    795  N   GLU A  96     -14.753  29.557 -41.235  1.00 16.87           N
ATOM    796  CA  GLU A  96     -14.928  31.021 -41.431  1.00 17.64           C
ATOM    797  CB  GLU A  96     -13.675  31.752 -40.949  1.00 18.62           C
ATOM    798  CG  GLU A  96     -13.536  31.694 -39.478  1.00 23.63           C
ATOM    799  CD  GLU A  96     -12.294  32.471 -38.951  1.00 37.78           C
ATOM    800  OE1 GLU A  96     -11.310  32.564 -39.682  1.00 35.13           O
ATOM    801  OE2 GLU A  96     -12.332  32.983 -37.791  1.00 44.08           O
ATOM    802  C   GLU A  96     -15.212  31.370 -42.893  1.00 17.28           C
ATOM    803  O   GLU A  96     -16.048  32.232 -43.170  1.00 18.37           O
ATOM    804  N   ALA A  97     -14.536  30.704 -43.802  1.00 15.79           N
ATOM    805  CA  ALA A  97     -14.738  31.001 -45.222  1.00 15.56           C
ATOM    806  CB  ALA A  97     -13.725  30.164 -46.089  1.00 16.80           C
ATOM    807  C   ALA A  97     -16.169  30.639 -45.627  1.00 15.72           C
ATOM    808  O   ALA A  97     -16.786  31.365 -46.344  1.00 16.13           O
ATOM    809  N   ARG A  98     -16.671  29.479 -45.189  1.00 15.48           N
ATOM    810  CA  ARG A  98     -18.031  29.102 -45.549  1.00 15.73           C
ATOM    811  CB  ARG A  98     -18.370  27.760 -44.852  1.00 17.82           C
ATOM    812  CG  ARG A  98     -19.797  27.371 -44.986  1.00 18.11           C
ATOM    813  CD  ARG A  98     -20.129  26.228 -44.070  1.00 17.98           C
ATOM    814  NE  ARG A  98     -21.580  26.058 -44.087  1.00 18.21           N
ATOM    815  CZ  ARG A  98     -22.410  26.739 -43.270  1.00 19.52           C
ATOM    816  NH1 ARG A  98     -21.913  27.588 -42.332  1.00 21.32           N
ATOM    817  NH2 ARG A  98     -23.746  26.566 -43.409  1.00 18.43           N
ATOM    818  C   ARG A  98     -18.998  30.191 -45.057  1.00 14.59           C
ATOM    819  O   ARG A  98     -19.946  30.540 -45.818  1.00 16.41           O
ATOM    820  N   ALA A  99     -18.785  30.631 -43.821  1.00 15.53           N
ATOM    821  CA  ALA A  99     -19.736  31.676 -43.298  1.00 14.70           C
ATOM    822  CB  ALA A  99     -19.439  31.958 -41.837  1.00 16.33           C
ATOM    823  C   ALA A  99     -19.649  32.967 -44.099  1.00 15.48           C
ATOM    824  O   ALA A  99     -20.706  33.655 -44.289  1.00 16.19           O
ATOM    825  N   LEU A 100     -18.438  33.301 -44.543  1.00 13.86           N
ATOM    826  CA  LEU A 100     -18.350  34.522 -45.343  1.00 13.59           C
ATOM    827  CB  LEU A 100     -16.881  34.800 -45.581  1.00 13.98           C
ATOM    828  CG  LEU A 100     -16.507  35.940 -46.520  1.00 15.81           C
ATOM    829  CD1 LEU A 100     -17.081  37.309 -46.026  1.00 16.36           C
ATOM    830  CD2 LEU A 100     -14.961  36.063 -46.750  1.00 17.15           C
ATOM    831  C   LEU A 100     -19.041  34.382 -46.664  1.00 14.92           C
ATOM    832  O   LEU A 100     -19.688  35.331 -47.134  1.00 15.26           O
ATOM    833  N   TYR A 101     -18.897  33.209 -47.292  1.00 13.54           N
ATOM    834  CA  TYR A 101     -19.518  33.048 -48.603  1.00 13.88           C
ATOM    835  CB  TYR A 101     -18.905  31.817 -49.327  1.00 14.16           C
ATOM    836  CG  TYR A 101     -17.405  31.935 -49.553  1.00 15.41           C
ATOM    837  CD1 TYR A 101     -16.761  33.201 -49.502  1.00 17.07           C
ATOM    838  CE1 TYR A 101     -15.398  33.264 -49.658  1.00 17.14           C
ATOM    839  CZ  TYR A 101     -14.707  32.098 -49.906  1.00 21.39           C
ATOM    840  OH  TYR A 101     -13.321  32.274 -50.105  1.00 22.31           O
ATOM    841  CE2 TYR A 101     -15.283  30.867 -50.033  1.00 17.68           C
ATOM    842  CD2 TYR A 101     -16.673  30.792 -49.745  1.00 16.02           C
ATOM    843  C   TYR A 101     -21.061  32.901 -48.493  1.00 14.06           C
ATOM    844  O   TYR A 101     -21.743  33.392 -49.403  1.00 15.28           O
ATOM    845  N   GLN A 102     -21.555  32.350 -47.374  1.00 14.61           N
ATOM    846  CA  GLN A 102     -23.005  32.377 -47.144  1.00 12.99           C
ATOM    847  CB  GLN A 102     -23.226  31.676 -45.827  1.00 12.86           C
ATOM    848  CG  GLN A 102     -24.712  31.615 -45.375  1.00 15.91           C
ATOM    849  CD  GLN A 102     -24.777  30.929 -44.006  1.00 17.78           C
ATOM    850  OE1 GLN A 102     -24.164  31.427 -42.986  1.00 22.07           O
ATOM    851  NE2 GLN A 102     -25.487  29.847 -43.917  1.00 16.04           N
ATOM    852  C   GLN A 102     -23.485  33.841 -47.066  1.00 13.81           C
ATOM    853  O   GLN A 102     -24.534  34.149 -47.654  1.00 14.86           O
ATOM    854  N   GLU A 103     -22.764  34.662 -46.293  1.00 13.59           N
ATOM    855  CA  GLU A 103     -23.221  36.050 -46.144  1.00 14.56           C
ATOM    856  CB  GLU A 103     -22.300  36.677 -45.092  1.00 16.71           C
ATOM    857  CG  GLU A 103     -22.742  38.124 -44.780  1.00 17.94           C
ATOM    858  CD  GLU A 103     -21.953  38.762 -43.587  1.00 24.38           C
ATOM    859  OE1 GLU A 103     -21.616  38.072 -42.592  1.00 31.38           O
ATOM    860  OE2 GLU A 103     -21.730  40.005 -43.654  1.00 26.95           O
ATOM    861  C   GLU A 103     -23.099  36.802 -47.471  1.00 14.58           C
ATOM    862  O   GLU A 103     -24.014  37.592 -47.866  1.00 15.62           O
ATOM    863  N   GLY A 104     -22.028  36.583 -48.234  1.00 13.37           N
ATOM    864  CA  GLY A 104     -21.834  37.272 -49.477  1.00 14.08           C
ATOM    865  C   GLY A 104     -22.888  36.824 -50.526  1.00 15.91           C
ATOM    866  O   GLY A 104     -23.425  37.669 -51.245  1.00 15.43           O
ATOM    867  N   ALA A 105     -23.208  35.535 -50.534  1.00 14.24           N
ATOM    868  CA  ALA A 105     -24.244  35.063 -51.430  1.00 14.38           C
ATOM    869  CB  ALA A 105     -24.406  33.522 -51.272  1.00 14.84           C
ATOM    870  C   ALA A 105     -25.593  35.737 -51.142  1.00 15.89           C
ATOM    871  O   ALA A 105     -26.285  36.149 -52.065  1.00 16.16           O
ATOM    872  N   ALA A 106     -25.931  35.792 -49.839  1.00 14.96           N
ATOM    873  CA  ALA A 106     -27.221  36.386 -49.485  1.00 16.25           C
ATOM    874  CB  ALA A 106     -27.426  36.245 -47.997  1.00 16.99           C
ATOM    875  C   ALA A 106     -27.261  37.885 -49.822  1.00 16.35           C
ATOM    876  O   ALA A 106     -28.313  38.358 -50.329  1.00 17.43           O
ATOM    877  N   TYR A 107     -26.136  38.594 -49.613  1.00 14.69           N
ATOM    878  CA  TYR A 107     -26.112  39.976 -49.926  1.00 15.27           C
ATOM    879  CB  TYR A 107     -24.888  40.674 -49.384  1.00 14.46           C
ATOM    880  CG  TYR A 107     -25.044  42.151 -49.614  1.00 17.59           C
ATOM    881  CD1 TYR A 107     -25.691  42.850 -48.612  1.00 24.07           C
ATOM    882  CE1 TYR A 107     -25.898  44.220 -48.805  1.00 21.29           C
ATOM    883  CZ  TYR A 107     -25.509  44.822 -49.886  1.00 23.68           C
ATOM    884  OH  TYR A 107     -25.764  46.229 -50.030  1.00 27.25           O
ATOM    885  CE2 TYR A 107     -24.851  44.175 -50.885  1.00 19.28           C
ATOM    886  CD2 TYR A 107     -24.613  42.787 -50.732  1.00 18.62           C
ATOM    887  C   TYR A 107     -26.257  40.198 -51.438  1.00 15.21           C
ATOM    888  O   TYR A 107     -27.054  41.032 -51.916  1.00 16.92           O
ATOM    889  N   ALA A 108     -25.454  39.450 -52.222  1.00 14.51           N
ATOM    890  CA  ALA A 108     -25.570  39.634 -53.638  1.00 15.39           C
ATOM    891  CB  ALA A 108     -24.563  38.664 -54.322  1.00 16.04           C
ATOM    892  C   ALA A 108     -26.927  39.296 -54.126  1.00 16.02           C
ATOM    893  O   ALA A 108     -27.438  39.999 -55.060  1.00 16.34           O
ATOM    894  N   ALA A 109     -27.578  38.250 -53.571  1.00 16.31           N
ATOM    895  CA  ALA A 109     -28.964  37.927 -53.986  1.00 15.58           C
ATOM    896  CB  ALA A 109     -29.446  36.744 -53.207  1.00 17.22           C
ATOM    897  C   ALA A 109     -29.906  39.124 -53.705  1.00 18.11           C
ATOM    898  O   ALA A 109     -30.757  39.458 -54.573  1.00 18.37           O
ATOM    899  N   SER A 110     -29.685  39.797 -52.579  1.00 17.51           N
ATOM    900  CA  SER A 110     -30.582  40.900 -52.170  1.00 18.92           C
ATOM    901  CB  SER A 110     -30.275  41.307 -50.735  1.00 16.93           C
ATOM    902  OG  SER A 110     -29.107  42.135 -50.599  1.00 20.52           O
ATOM    903  C   SER A 110     -30.471  42.106 -53.071  1.00 19.36           C
ATOM    904  O   SER A 110     -31.389  42.980 -53.107  1.00 22.56           O
ATOM    905  N   VAL A 111     -29.424  42.219 -53.855  1.00 17.51           N
ATOM    906  CA  VAL A 111     -29.271  43.417 -54.756  1.00 18.07           C
ATOM    907  CB  VAL A 111     -28.007  44.264 -54.554  1.00 18.35           C
ATOM    908  CG1 VAL A 111     -28.064  44.914 -53.105  1.00 20.56           C
ATOM    909  CG2 VAL A 111     -26.672  43.446 -54.753  1.00 16.47           C
ATOM    910  C   VAL A 111     -29.360  42.945 -56.274  1.00 16.65           C
ATOM    911  O   VAL A 111     -29.106  43.704 -57.214  1.00 20.72           O
ATOM    912  N   GLY A 112     -29.734  41.665 -56.472  1.00 16.88           N
ATOM    913  CA  GLY A 112     -29.965  41.151 -57.798  1.00 17.91           C
ATOM    914  C   GLY A 112     -28.696  40.798 -58.545  1.00 17.29           C
ATOM    915  O   GLY A 112     -28.800  40.614 -59.788  1.00 17.55           O
ATOM    916  N   ASP A 113     -27.545  40.736 -57.868  1.00 15.83           N
ATOM    917  CA  ASP A 113     -26.302  40.332 -58.626  1.00 13.42           C
ATOM    918  CB  ASP A 113     -25.130  41.046 -57.991  1.00 15.72           C
ATOM    919  CG  ASP A 113     -23.809  40.681 -58.656  1.00 18.61           C
ATOM    920  OD1 ASP A 113     -22.733  41.118 -58.188  1.00 18.99           O
ATOM    921  OD2 ASP A 113     -23.852  39.882 -59.618  1.00 16.55           O
ATOM    922  C   ASP A 113     -26.248  38.803 -58.549  1.00 16.20           C
ATOM    923  O   ASP A 113     -25.511  38.184 -57.772  1.00 15.03           O
ATOM    924  N   PHE A 114     -27.046  38.189 -59.432  1.00 16.13           N
ATOM    925  CA  PHE A 114     -27.174  36.779 -59.391  1.00 15.60           C
ATOM    926  CB  PHE A 114     -28.422  36.289 -60.142  1.00 16.02           C
ATOM    927  CG  PHE A 114     -29.681  36.853 -59.567  1.00 16.54           C
ATOM    928  CD1 PHE A 114     -29.951  36.825 -58.178  1.00 18.33           C
ATOM    929  CE1 PHE A 114     -31.090  37.341 -57.675  1.00 18.31           C
ATOM    930  CZ  PHE A 114     -32.035  38.000 -58.522  1.00 17.80           C
ATOM    931  CE2 PHE A 114     -31.846  38.017 -59.879  1.00 17.79           C
ATOM    932  CD2 PHE A 114     -30.607  37.456 -60.394  1.00 16.02           C
ATOM    933  C   PHE A 114     -25.879  36.050 -59.791  1.00 16.01           C
ATOM    934  O   PHE A 114     -25.592  35.056 -59.152  1.00 15.02           O
ATOM    935  N   PRO A 115     -25.130  36.560 -60.784  1.00 15.91           N
ATOM    936  CA  PRO A 115     -23.828  35.856 -61.034  1.00 14.75           C
ATOM    937  CB  PRO A 115     -23.332  36.492 -62.342  1.00 15.49           C
ATOM    938  CG  PRO A 115     -24.625  36.969 -63.004  1.00 17.78           C
ATOM    939  CD  PRO A 115     -25.463  37.543 -61.794  1.00 14.91           C
ATOM    940  C   PRO A 115     -22.875  35.907 -59.857  1.00 15.13           C
ATOM    941  O   PRO A 115     -22.203  34.872 -59.589  1.00 14.99           O
ATOM    942  N   SER A 116     -22.769  37.029 -59.176  1.00 14.31           N
ATOM    943  CA  SER A 116     -21.929  36.984 -57.950  1.00 15.47           C
ATOM    944  CB  SER A 116     -21.780  38.381 -57.340  1.00 16.55           C
ATOM    945  OG  SER A 116     -21.022  39.271 -58.161  1.00 15.59           O
ATOM    946  C   SER A 116     -22.460  36.074 -56.871  1.00 13.45           C
ATOM    947  O   SER A 116     -21.711  35.422 -56.160  1.00 14.91           O
ATOM    948  N   LYS A 117     -23.790  36.067 -56.715  1.00 13.59           N
ATOM    949  CA  LYS A 117     -24.453  35.160 -55.767  1.00 14.63           C
ATOM    950  CB  LYS A 117     -26.012  35.353 -55.805  1.00 14.45           C
ATOM    951  CG  LYS A 117     -26.693  34.233 -54.972  1.00 14.89           C
ATOM    952  CD  LYS A 117     -28.207  34.106 -55.351  1.00 21.47           C
ATOM    953  CE  LYS A 117     -28.284  33.522 -56.768  1.00 24.86           C
ATOM    954  NZ  LYS A 117     -28.764  32.122 -56.918  1.00 30.13           N
ATOM    955  C   LYS A 117     -24.078  33.715 -56.090  1.00 14.94           C
ATOM    956  O   LYS A 117     -23.699  32.965 -55.206  1.00 14.83           O
ATOM    957  N   ASN A 118     -24.121  33.413 -57.418  1.00 13.24           N
ATOM    958  CA  ASN A 118     -23.832  32.009 -57.763  1.00 14.66           C
ATOM    959  CB  ASN A 118     -24.271  31.786 -59.191  1.00 15.03           C
ATOM    960  CG  ASN A 118     -25.767  31.590 -59.252  1.00 18.47           C
ATOM    961  OD1 ASN A 118     -26.380  31.095 -58.302  1.00 20.31           O
ATOM    962  ND2 ASN A 118     -26.399  32.110 -60.301  1.00 22.56           N
ATOM    963  C   ASN A 118     -22.332  31.720 -57.550  1.00 14.50           C
ATOM    964  O   ASN A 118     -22.030  30.564 -57.184  1.00 15.72           O
ATOM    965  N   LEU A 119     -21.438  32.683 -57.746  1.00 14.05           N
ATOM    966  CA  LEU A 119     -20.049  32.409 -57.424  1.00 14.77           C
ATOM    967  CB  LEU A 119     -19.212  33.633 -57.812  1.00 14.59           C
ATOM    968  CG  LEU A 119     -17.737  33.556 -57.394  1.00 16.79           C
ATOM    969  CD1 LEU A 119     -16.950  32.390 -58.093  1.00 20.54           C
ATOM    970  CD2 LEU A 119     -17.050  34.899 -57.761  1.00 17.84           C
ATOM    971  C   LEU A 119     -19.878  32.093 -55.942  1.00 14.04           C
ATOM    972  O   LEU A 119     -19.208  31.132 -55.518  1.00 14.53           O
ATOM    973  N   PHE A 120     -20.514  32.935 -55.073  1.00 14.32           N
ATOM    974  CA  PHE A 120     -20.409  32.629 -53.642  1.00 14.07           C
ATOM    975  CB  PHE A 120     -21.079  33.766 -52.830  1.00 14.95           C
ATOM    976  CG  PHE A 120     -20.211  35.018 -52.683  1.00 13.67           C
ATOM    977  CD1 PHE A 120     -18.967  34.934 -51.988  1.00 16.91           C
ATOM    978  CE1 PHE A 120     -18.136  36.073 -51.746  1.00 17.21           C
ATOM    979  CZ  PHE A 120     -18.635  37.326 -52.300  1.00 16.74           C
ATOM    980  CE2 PHE A 120     -19.932  37.420 -52.940  1.00 15.18           C
ATOM    981  CD2 PHE A 120     -20.721  36.221 -53.143  1.00 14.58           C
ATOM    982  C   PHE A 120     -21.022  31.317 -53.267  1.00 16.06           C
ATOM    983  O   PHE A 120     -20.501  30.625 -52.404  1.00 16.09           O
ATOM    984  N   GLU A 121     -22.161  30.943 -53.896  1.00 14.99           N
ATOM    985  CA  GLU A 121     -22.770  29.670 -53.514  1.00 15.72           C
ATOM    986  CB  GLU A 121     -24.215  29.537 -54.091  1.00 16.48           C
ATOM    987  CG  GLU A 121     -25.220  30.469 -53.411  1.00 17.11           C
ATOM    988  CD  GLU A 121     -26.660  30.183 -53.966  1.00 20.11           C
ATOM    989  OE1 GLU A 121     -26.830  29.307 -54.842  1.00 20.91           O
ATOM    990  OE2 GLU A 121     -27.491  31.026 -53.688  1.00 28.03           O
ATOM    991  C   GLU A 121     -21.928  28.524 -54.036  1.00 15.98           C
ATOM    992  O   GLU A 121     -21.791  27.496 -53.282  1.00 16.44           O
ATOM    993  N   GLU A 122     -21.329  28.657 -55.226  1.00 16.20           N
ATOM    994  CA  GLU A 122     -20.391  27.596 -55.738  1.00 16.80           C
ATOM    995  CB  GLU A 122     -19.839  28.066 -57.111  1.00 20.13           C
ATOM    996  CG  GLU A 122     -18.755  27.124 -57.773  1.00 25.26           C
ATOM    997  CD  GLU A 122     -18.132  27.731 -59.021  1.00 34.74           C
ATOM    998  OE1 GLU A 122     -17.237  27.031 -59.557  1.00 37.65           O
ATOM    999  OE2 GLU A 122     -18.481  28.882 -59.466  1.00 36.58           O
ATOM   1000  C   GLU A 122     -19.246  27.422 -54.784  1.00 17.41           C
ATOM   1001  O   GLU A 122     -18.917  26.277 -54.364  1.00 17.72           O
ATOM   1002  N   LEU A 123     -18.665  28.519 -54.357  1.00 16.09           N
ATOM   1003  CA  LEU A 123     -17.517  28.423 -53.460  1.00 15.29           C
ATOM   1004  CB  LEU A 123     -16.741  29.762 -53.312  1.00 17.47           C
ATOM   1005  CG  LEU A 123     -15.568  29.796 -54.324  1.00 20.75           C
ATOM   1006  CD1 LEU A 123     -15.084  31.218 -54.277  1.00 24.56           C
ATOM   1007  CD2 LEU A 123     -15.958  29.526 -55.764  1.00 25.67           C
ATOM   1008  C   LEU A 123     -17.954  27.889 -52.083  1.00 15.92           C
ATOM   1009  O   LEU A 123     -17.179  27.144 -51.419  1.00 16.68           O
ATOM   1010  N   MET A 124     -19.122  28.289 -51.569  1.00 15.20           N
ATOM   1011  CA  MET A 124     -19.576  27.768 -50.310  1.00 14.82           C
ATOM   1012  CB  MET A 124     -20.981  28.417 -50.004  1.00 14.21           C
ATOM   1013  CG  MET A 124     -21.418  28.066 -48.600  1.00 15.03           C
ATOM   1014  SD  MET A 124     -23.091  28.709 -48.269  1.00 16.53           S
ATOM   1015  CE  MET A 124     -23.441  27.903 -46.736  1.00 16.83           C
ATOM   1016  C   MET A 124     -19.648  26.248 -50.370  1.00 16.20           C
ATOM   1017  O   MET A 124     -19.298  25.572 -49.396  1.00 15.17           O
ATOM   1018  N   GLY A 125     -20.246  25.747 -51.457  1.00 16.09           N
ATOM   1019  CA  GLY A 125     -20.317  24.284 -51.624  1.00 17.87           C
ATOM   1020  C   GLY A 125     -18.942  23.647 -51.689  1.00 16.25           C
ATOM   1021  O   GLY A 125     -18.762  22.541 -51.070  1.00 17.46           O
ATOM   1022  N   ASP A 126     -18.044  24.287 -52.411  1.00 16.72           N
ATOM   1023  CA  ASP A 126     -16.677  23.736 -52.492  1.00 16.58           C
ATOM   1024  CB  ASP A 126     -15.802  24.648 -53.375  1.00 18.36           C
ATOM   1025  CG  ASP A 126     -16.028  24.475 -54.839  1.00 21.43           C
ATOM   1026  OD1 ASP A 126     -16.775  23.517 -55.302  1.00 23.13           O
ATOM   1027  OD2 ASP A 126     -15.433  25.280 -55.627  1.00 24.56           O
ATOM   1028  C   ASP A 126     -16.014  23.690 -51.127  1.00 16.93           C
ATOM   1029  O   ASP A 126     -15.317  22.699 -50.763  1.00 17.18           O
ATOM   1030  N   GLU A 127     -16.206  24.743 -50.302  1.00 14.93           N
ATOM   1031  CA  GLU A 127     -15.613  24.730 -48.958  1.00 16.22           C
ATOM   1032  CB  GLU A 127     -15.567  26.173 -48.311  1.00 15.87           C
ATOM   1033  CG  GLU A 127     -14.934  27.319 -49.142  1.00 17.09           C
ATOM   1034  CD  GLU A 127     -13.659  27.058 -49.978  1.00 21.57           C
ATOM   1035  OE1 GLU A 127     -13.416  25.940 -50.500  1.00 22.80           O
ATOM   1036  OE2 GLU A 127     -12.985  28.052 -50.200  1.00 19.14           O
ATOM   1037  C   GLU A 127     -16.211  23.720 -48.070  1.00 16.33           C
ATOM   1038  O   GLU A 127     -15.559  23.124 -47.267  1.00 17.19           O
ATOM   1039  N   GLU A 128     -17.555  23.489 -48.276  1.00 15.09           N
ATOM   1040  CA  GLU A 128     -18.150  22.394 -47.433  1.00 16.49           C
ATOM   1041  CB  GLU A 128     -19.682  22.424 -47.612  1.00 15.91           C
ATOM   1042  CG  GLU A 128     -20.360  23.615 -46.855  1.00 17.05           C
ATOM   1043  CD  GLU A 128     -21.876  23.502 -46.721  1.00 19.80           C
ATOM   1044  OE1 GLU A 128     -22.479  22.568 -47.235  1.00 18.55           O
ATOM   1045  OE2 GLU A 128     -22.445  24.456 -46.176  1.00 19.79           O
ATOM   1046  C   GLU A 128     -17.566  21.029 -47.854  1.00 16.63           C
ATOM   1047  O   GLU A 128     -17.449  20.187 -46.922  1.00 16.06           O
ATOM   1048  N   HIS A 129     -17.235  20.823 -49.135  1.00 15.78           N
ATOM   1049  CA AHIS A 129     -16.609  19.502 -49.469  0.50 17.32           C
ATOM   1050  CA BHIS A 129     -16.585  19.538 -49.552  0.50 17.06           C
ATOM   1051  CB AHIS A 129     -16.432  19.267 -50.952  0.50 19.01           C
ATOM   1052  CB BHIS A 129     -16.360  19.580 -51.063  0.50 19.69           C
ATOM   1053  CG AHIS A 129     -17.709  19.045 -51.697  0.50 22.85           C
ATOM   1054  CG BHIS A 129     -15.763  18.348 -51.636  0.50 20.16           C
ATOM   1055  ND1AHIS A 129     -18.535  17.967 -51.456  0.50 30.96           N
ATOM   1056  ND1BHIS A 129     -16.542  17.307 -52.107  0.50 27.43           N
ATOM   1057  CE1AHIS A 129     -19.574  18.025 -52.280  0.50 22.16           C
ATOM   1058  CE1BHIS A 129     -15.749  16.380 -52.619  0.50 23.06           C
ATOM   1059  NE2AHIS A 129     -19.450  19.110 -53.022  0.50 24.48           N
ATOM   1060  NE2BHIS A 129     -14.495  16.792 -52.509  0.50 24.48           N
ATOM   1061  CD2AHIS A 129     -18.298  19.762 -52.681  0.50 27.49           C
ATOM   1062  CD2BHIS A 129     -14.481  18.046 -51.960  0.50 28.26           C
ATOM   1063  C   HIS A 129     -15.238  19.436 -48.721  1.00 17.85           C
ATOM   1064  O   HIS A 129     -14.847  18.372 -48.269  1.00 18.35           O
ATOM   1065  N   HIS A 130     -14.450  20.535 -48.604  1.00 15.92           N
ATOM   1066  CA  HIS A 130     -13.261  20.410 -47.857  1.00 17.09           C
ATOM   1067  CB  HIS A 130     -12.331  21.587 -48.171  1.00 17.27           C
ATOM   1068  CG  HIS A 130     -10.916  21.271 -47.785  1.00 16.99           C
ATOM   1069  ND1 HIS A 130     -10.309  20.051 -48.040  1.00 21.63           N
ATOM   1070  CE1 HIS A 130      -9.049  20.109 -47.621  1.00 20.67           C
ATOM   1071  NE2 HIS A 130      -8.881  21.234 -46.940  1.00 21.53           N
ATOM   1072  CD2 HIS A 130     -10.013  22.001 -47.073  1.00 18.82           C
ATOM   1073  C   HIS A 130     -13.438  20.279 -46.365  1.00 16.86           C
ATOM   1074  O   HIS A 130     -12.697  19.607 -45.680  1.00 17.07           O
ATOM   1075  N   ILE A 131     -14.456  20.965 -45.800  1.00 15.18           N
ATOM   1076  CA  ILE A 131     -14.793  20.726 -44.424  1.00 14.27           C
ATOM   1077  CB  ILE A 131     -16.080  21.548 -44.075  1.00 13.99           C
ATOM   1078  CG1 ILE A 131     -15.573  23.012 -43.934  1.00 14.48           C
ATOM   1079  CD1 ILE A 131     -16.761  24.050 -43.968  1.00 17.99           C
ATOM   1080  CG2 ILE A 131     -16.686  21.090 -42.706  1.00 15.60           C
ATOM   1081  C   ILE A 131     -15.105  19.227 -44.189  1.00 15.58           C
ATOM   1082  O   ILE A 131     -14.669  18.700 -43.194  1.00 17.07           O
ATOM   1083  N   ASP A 132     -15.920  18.616 -45.081  1.00 16.48           N
ATOM   1084  CA  ASP A 132     -16.205  17.160 -44.973  1.00 15.50           C
ATOM   1085  CB  ASP A 132     -17.051  16.796 -46.145  1.00 17.83           C
ATOM   1086  CG  ASP A 132     -17.600  15.368 -46.097  1.00 19.82           C
ATOM   1087  OD1 ASP A 132     -17.754  14.899 -44.992  1.00 24.48           O
ATOM   1088  OD2 ASP A 132     -18.014  15.040 -47.258  1.00 30.44           O
ATOM   1089  C   ASP A 132     -14.879  16.385 -44.958  1.00 18.11           C
ATOM   1090  O   ASP A 132     -14.720  15.530 -44.087  1.00 18.42           O
ATOM   1091  N   PHE A 133     -13.971  16.748 -45.875  1.00 16.55           N
ATOM   1092  CA  PHE A 133     -12.690  16.035 -45.898  1.00 16.94           C
ATOM   1093  CB  PHE A 133     -11.824  16.531 -47.048  1.00 16.28           C
ATOM   1094  CG  PHE A 133     -10.387  16.065 -46.926  1.00 16.61           C
ATOM   1095  CD1 PHE A 133     -10.108  14.754 -47.415  1.00 18.46           C
ATOM   1096  CE1 PHE A 133      -8.759  14.246 -47.317  1.00 18.41           C
ATOM   1097  CZ  PHE A 133      -7.818  15.032 -46.727  1.00 18.72           C
ATOM   1098  CE2 PHE A 133      -8.094  16.325 -46.237  1.00 20.35           C
ATOM   1099  CD2 PHE A 133      -9.383  16.825 -46.353  1.00 17.62           C
ATOM   1100  C   PHE A 133     -11.996  16.179 -44.578  1.00 18.35           C
ATOM   1101  O   PHE A 133     -11.539  15.222 -43.932  1.00 17.47           O
ATOM   1102  N   LEU A 134     -11.846  17.390 -44.029  1.00 17.45           N
ATOM   1103  CA  LEU A 134     -11.057  17.593 -42.777  1.00 15.88           C
ATOM   1104  CB  LEU A 134     -10.935  19.117 -42.595  1.00 17.40           C
ATOM   1105  CG  LEU A 134     -10.110  19.732 -43.671  1.00 15.37           C
ATOM   1106  CD1 LEU A 134     -10.202  21.296 -43.544  1.00 16.17           C
ATOM   1107  CD2 LEU A 134      -8.558  19.365 -43.546  1.00 21.14           C
ATOM   1108  C   LEU A 134     -11.728  16.976 -41.539  1.00 16.70           C
ATOM   1109  O   LEU A 134     -11.078  16.446 -40.697  1.00 17.67           O
ATOM   1110  N   GLU A 135     -13.072  17.049 -41.477  1.00 17.11           N
ATOM   1111  CA  GLU A 135     -13.786  16.446 -40.382  1.00 17.91           C
ATOM   1112  CB  GLU A 135     -15.300  16.710 -40.533  1.00 18.93           C
ATOM   1113  CG  GLU A 135     -15.620  18.155 -40.205  1.00 18.03           C
ATOM   1114  CD  GLU A 135     -17.138  18.470 -40.286  1.00 21.07           C
ATOM   1115  OE1 GLU A 135     -17.803  17.859 -41.174  1.00 21.33           O
ATOM   1116  OE2 GLU A 135     -17.500  19.366 -39.452  1.00 21.76           O
ATOM   1117  C   GLU A 135     -13.602  14.905 -40.445  1.00 17.64           C
ATOM   1118  O   GLU A 135     -13.453  14.327 -39.344  1.00 17.60           O
ATOM   1119  N   THR A 136     -13.549  14.320 -41.652  1.00 17.25           N
ATOM   1120  CA  THR A 136     -13.362  12.834 -41.801  1.00 14.98           C
ATOM   1121  CB  THR A 136     -13.500  12.456 -43.229  1.00 18.19           C
ATOM   1122  OG1 THR A 136     -14.910  12.588 -43.604  1.00 21.58           O
ATOM   1123  CG2 THR A 136     -13.097  10.983 -43.451  1.00 19.84           C
ATOM   1124  C   THR A 136     -11.954  12.558 -41.250  1.00 18.15           C
ATOM   1125  O   THR A 136     -11.762  11.545 -40.516  1.00 18.44           O
ATOM   1126  N   GLN A 137     -10.977  13.417 -41.604  1.00 17.38           N
ATOM   1127  CA  GLN A 137      -9.621  13.012 -41.097  1.00 16.91           C
ATOM   1128  CB  GLN A 137      -8.534  14.003 -41.615  1.00 16.81           C
ATOM   1129  CG  GLN A 137      -8.433  14.177 -43.166  1.00 16.46           C
ATOM   1130  CD  GLN A 137      -8.731  12.901 -43.921  1.00 18.55           C
ATOM   1131  OE1 GLN A 137      -9.795  12.742 -44.575  1.00 23.42           O
ATOM   1132  NE2 GLN A 137      -7.796  11.999 -43.896  1.00 16.59           N
ATOM   1133  C   GLN A 137      -9.562  13.122 -39.605  1.00 18.23           C
ATOM   1134  O   GLN A 137      -8.941  12.298 -38.924  1.00 17.45           O
ATOM   1135  N   LEU A 138     -10.207  14.162 -39.046  1.00 17.86           N
ATOM   1136  CA  LEU A 138     -10.309  14.271 -37.551  1.00 18.61           C
ATOM   1137  CB  LEU A 138     -10.838  15.645 -37.097  1.00 17.27           C
ATOM   1138  CG  LEU A 138      -9.767  16.721 -37.389  1.00 19.17           C
ATOM   1139  CD1 LEU A 138     -10.554  18.067 -37.420  1.00 21.72           C
ATOM   1140  CD2 LEU A 138      -8.695  16.808 -36.295  1.00 18.80           C
ATOM   1141  C   LEU A 138     -11.069  13.101 -36.903  1.00 18.35           C
ATOM   1142  O   LEU A 138     -10.676  12.721 -35.771  1.00 20.16           O
ATOM   1143  N   ASP A 139     -12.034  12.546 -37.643  1.00 19.53           N
ATOM   1144  CA  ASP A 139     -12.796  11.394 -37.138  1.00 20.52           C
ATOM   1145  CB  ASP A 139     -13.959  11.045 -38.040  1.00 21.79           C
ATOM   1146  CG  ASP A 139     -14.960  10.097 -37.293  1.00 27.03           C
ATOM   1147  OD1 ASP A 139     -15.355  10.530 -36.195  1.00 30.33           O
ATOM   1148  OD2 ASP A 139     -14.976   8.927 -37.667  1.00 30.34           O
ATOM   1149  C   ASP A 139     -11.801  10.192 -37.054  1.00 19.83           C
ATOM   1150  O   ASP A 139     -11.786   9.478 -35.991  1.00 20.15           O
ATOM   1151  N   LEU A 140     -11.029  10.008 -38.101  1.00 18.48           N
ATOM   1152  CA  LEU A 140     -10.008   8.901 -38.107  1.00 18.37           C
ATOM   1153  CB  LEU A 140      -9.292   8.789 -39.413  1.00 16.75           C
ATOM   1154  CG  LEU A 140     -10.063   8.384 -40.653  1.00 16.72           C
ATOM   1155  CD1 LEU A 140     -10.277   6.756 -40.445  1.00 20.37           C
ATOM   1156  CD2 LEU A 140      -9.401   8.624 -41.935  1.00 17.97           C
ATOM   1157  C   LEU A 140      -9.022   9.112 -36.971  1.00 17.88           C
ATOM   1158  O   LEU A 140      -8.619   8.117 -36.285  1.00 18.02           O
ATOM   1159  N   VAL A 141      -8.498  10.331 -36.725  1.00 16.88           N
ATOM   1160  CA  VAL A 141      -7.627  10.538 -35.585  1.00 18.51           C
ATOM   1161  CB  VAL A 141      -7.124  12.058 -35.616  1.00 17.86           C
ATOM   1162  CG1 VAL A 141      -6.433  12.371 -34.332  1.00 20.33           C
ATOM   1163  CG2 VAL A 141      -6.258  12.272 -36.889  1.00 18.75           C
ATOM   1164  C   VAL A 141      -8.279  10.202 -34.287  1.00 19.21           C
ATOM   1165  O   VAL A 141      -7.667   9.646 -33.391  1.00 20.83           O
ATOM   1166  N   SER A 142      -9.586  10.515 -34.176  1.00 19.56           N
ATOM   1167  CA  SER A 142     -10.342  10.217 -32.867  1.00 22.23           C
ATOM   1168  CB  SER A 142     -11.803  10.713 -32.882  1.00 24.17           C
ATOM   1169  OG  SER A 142     -11.688  12.093 -33.053  1.00 36.66           O
ATOM   1170  C   SER A 142     -10.450   8.727 -32.708  1.00 21.30           C
ATOM   1171  O   SER A 142     -10.347   8.270 -31.578  1.00 25.66           O
ATOM   1172  N   LYS A 143     -10.680   8.002 -33.774  1.00 21.65           N
ATOM   1173  CA  LYS A 143     -11.058   6.541 -33.640  1.00 22.53           C
ATOM   1174  CB  LYS A 143     -11.891   5.981 -34.802  1.00 24.69           C
ATOM   1175  CG  LYS A 143     -13.483   6.043 -34.774  1.00 31.02           C
ATOM   1176  CD  LYS A 143     -14.038   7.351 -34.759  1.00 35.55           C
ATOM   1177  CE  LYS A 143     -15.540   7.237 -34.671  1.00 32.72           C
ATOM   1178  NZ  LYS A 143     -16.267   7.118 -35.999  1.00 34.17           N
ATOM   1179  C   LYS A 143      -9.789   5.702 -33.608  1.00 22.90           C
ATOM   1180  O   LYS A 143      -9.835   4.590 -33.009  1.00 22.98           O
ATOM   1181  N   LEU A 144      -8.701   6.160 -34.264  1.00 18.66           N
ATOM   1182  CA  LEU A 144      -7.509   5.311 -34.393  1.00 18.21           C
ATOM   1183  CB  LEU A 144      -7.047   5.230 -35.888  1.00 17.98           C
ATOM   1184  CG  LEU A 144      -8.084   4.792 -36.992  1.00 17.62           C
ATOM   1185  CD1 LEU A 144      -7.519   4.907 -38.404  1.00 20.33           C
ATOM   1186  CD2 LEU A 144      -8.555   3.318 -36.589  1.00 19.60           C
ATOM   1187  C   LEU A 144      -6.365   5.834 -33.596  1.00 19.91           C
ATOM   1188  O   LEU A 144      -5.391   5.112 -33.353  1.00 20.42           O
ATOM   1189  N   GLY A 145      -6.382   7.108 -33.199  1.00 18.09           N
ATOM   1190  CA  GLY A 145      -5.149   7.758 -32.611  1.00 19.91           C
ATOM   1191  C   GLY A 145      -4.391   8.415 -33.781  1.00 19.00           C
ATOM   1192  O   GLY A 145      -4.411   7.949 -34.924  1.00 18.79           O
ATOM   1193  N   LEU A 146      -3.729   9.506 -33.433  1.00 17.97           N
ATOM   1194  CA  LEU A 146      -2.968  10.255 -34.461  1.00 18.21           C
ATOM   1195  CB  LEU A 146      -2.394  11.520 -33.796  1.00 19.54           C
ATOM   1196  CG  LEU A 146      -1.637  12.371 -34.790  1.00 18.86           C
ATOM   1197  CD1 LEU A 146      -2.478  12.946 -35.907  1.00 21.49           C
ATOM   1198  CD2 LEU A 146      -0.931  13.591 -34.037  1.00 20.04           C
ATOM   1199  C   LEU A 146      -1.852   9.415 -35.120  1.00 18.70           C
ATOM   1200  O   LEU A 146      -1.642   9.552 -36.335  1.00 17.82           O
ATOM   1201  N   GLU A 147      -1.192   8.575 -34.316  1.00 17.80           N
ATOM   1202  CA  GLU A 147      -0.011   7.869 -34.894  1.00 18.22           C
ATOM   1203  CB  GLU A 147       0.727   7.171 -33.773  1.00 21.15           C
ATOM   1204  CG  GLU A 147       1.427   8.214 -32.854  1.00 23.39           C
ATOM   1205  CD  GLU A 147       0.480   9.104 -31.995  1.00 29.76           C
ATOM   1206  OE1 GLU A 147      -0.433   8.463 -31.356  1.00 31.58           O
ATOM   1207  OE2 GLU A 147       0.685  10.421 -31.924  1.00 30.38           O
ATOM   1208  C   GLU A 147      -0.439   6.854 -35.938  1.00 18.64           C
ATOM   1209  O   GLU A 147       0.140   6.787 -36.993  1.00 18.86           O
ATOM   1210  N   LEU A 148      -1.529   6.078 -35.673  1.00 17.09           N
ATOM   1211  CA  LEU A 148      -1.990   5.203 -36.730  1.00 18.39           C
ATOM   1212  CB  LEU A 148      -3.117   4.216 -36.296  1.00 18.81           C
ATOM   1213  CG  LEU A 148      -2.623   3.029 -35.439  1.00 22.06           C
ATOM   1214  CD1 LEU A 148      -3.821   2.256 -34.906  1.00 19.29           C
ATOM   1215  CD2 LEU A 148      -1.668   2.069 -36.215  1.00 25.44           C
ATOM   1216  C   LEU A 148      -2.478   5.921 -37.950  1.00 16.33           C
ATOM   1217  O   LEU A 148      -2.246   5.557 -39.108  1.00 18.11           O
ATOM   1218  N   TYR A 149      -3.212   7.026 -37.711  1.00 18.89           N
ATOM   1219  CA  TYR A 149      -3.689   7.765 -38.852  1.00 16.84           C
ATOM   1220  CB  TYR A 149      -4.529   9.029 -38.314  1.00 16.46           C
ATOM   1221  CG  TYR A 149      -4.838   9.976 -39.432  1.00 15.00           C
ATOM   1222  CD1 TYR A 149      -5.818   9.722 -40.432  1.00 14.42           C
ATOM   1223  CE1 TYR A 149      -6.040  10.567 -41.503  1.00 16.42           C
ATOM   1224  CZ  TYR A 149      -5.334  11.804 -41.567  1.00 15.39           C
ATOM   1225  OH  TYR A 149      -5.544  12.651 -42.601  1.00 17.01           O
ATOM   1226  CE2 TYR A 149      -4.342  12.070 -40.639  1.00 15.57           C
ATOM   1227  CD2 TYR A 149      -4.089  11.225 -39.577  1.00 15.51           C
ATOM   1228  C   TYR A 149      -2.541   8.306 -39.758  1.00 16.37           C
ATOM   1229  O   TYR A 149      -2.532   8.116 -40.971  1.00 18.02           O
ATOM   1230  N   ALA A 150      -1.569   8.899 -39.047  1.00 16.69           N
ATOM   1231  CA  ALA A 150      -0.518   9.548 -39.820  1.00 15.93           C
ATOM   1232  CB  ALA A 150       0.220  10.500 -38.881  1.00 15.63           C
ATOM   1233  C   ALA A 150       0.440   8.526 -40.500  1.00 15.02           C
ATOM   1234  O   ALA A 150       0.811   8.751 -41.621  1.00 16.29           O
ATOM   1235  N   GLN A 151       0.647   7.390 -39.759  1.00 16.21           N
ATOM   1236  CA  GLN A 151       1.525   6.385 -40.360  1.00 16.57           C
ATOM   1237  CB  GLN A 151       1.641   5.241 -39.348  1.00 14.82           C
ATOM   1238  CG  GLN A 151       2.735   4.280 -39.930  1.00 17.45           C
ATOM   1239  CD  GLN A 151       2.096   2.880 -40.227  1.00 21.45           C
ATOM   1240  OE1 GLN A 151       0.928   2.777 -40.739  1.00 18.86           O
ATOM   1241  NE2 GLN A 151       2.889   1.822 -40.067  1.00 19.31           N
ATOM   1242  C   GLN A 151       1.003   5.873 -41.671  1.00 16.20           C
ATOM   1243  O   GLN A 151       1.695   5.599 -42.609  1.00 17.40           O
ATOM   1244  N   HIS A 152      -0.347   5.763 -41.747  1.00 16.06           N
ATOM   1245  CA  HIS A 152      -0.891   5.232 -42.993  1.00 15.95           C
ATOM   1246  CB  HIS A 152      -2.475   5.107 -42.790  1.00 15.37           C
ATOM   1247  CG  HIS A 152      -3.173   4.664 -44.014  1.00 18.43           C
ATOM   1248  ND1 HIS A 152      -3.175   3.331 -44.418  1.00 20.31           N
ATOM   1249  CE1 HIS A 152      -3.833   3.229 -45.547  1.00 19.70           C
ATOM   1250  NE2 HIS A 152      -4.224   4.438 -45.921  1.00 20.30           N
ATOM   1251  CD2 HIS A 152      -3.844   5.353 -44.962  1.00 18.30           C
ATOM   1252  C   HIS A 152      -0.595   6.043 -44.228  1.00 14.97           C
ATOM   1253  O   HIS A 152      -0.583   5.555 -45.369  1.00 18.08           O
ATOM   1254  N   HIS A 153      -0.394   7.364 -43.961  1.00 16.68           N
ATOM   1255  CA  HIS A 153      -0.186   8.291 -45.029  1.00 16.85           C
ATOM   1256  CB  HIS A 153      -1.134   9.500 -44.859  1.00 17.52           C
ATOM   1257  CG  HIS A 153      -2.602   9.125 -45.079  1.00 18.01           C
ATOM   1258  ND1 HIS A 153      -3.085   8.679 -46.297  1.00 20.55           N
ATOM   1259  CE1 HIS A 153      -4.402   8.514 -46.192  1.00 20.55           C
ATOM   1260  NE2 HIS A 153      -4.773   8.878 -44.985  1.00 18.49           N
ATOM   1261  CD2 HIS A 153      -3.674   9.263 -44.259  1.00 22.27           C
ATOM   1262  C   HIS A 153       1.264   8.794 -45.165  1.00 16.98           C
ATOM   1263  O   HIS A 153       1.557   9.827 -45.824  1.00 18.14           O
ATOM   1264  N   ILE A 154       2.205   7.963 -44.715  1.00 17.61           N
ATOM   1265  CA  ILE A 154       3.630   8.288 -44.948  1.00 16.72           C
ATOM   1266  CB  ILE A 154       4.484   7.289 -44.100  1.00 17.49           C
ATOM   1267  CG1 ILE A 154       4.407   7.650 -42.639  1.00 17.87           C
ATOM   1268  CD1 ILE A 154       5.200   6.539 -41.760  1.00 18.30           C
ATOM   1269  CG2 ILE A 154       5.975   7.320 -44.659  1.00 15.82           C
ATOM   1270  C   ILE A 154       3.949   8.282 -46.426  1.00 17.16           C
ATOM   1271  O   ILE A 154       4.797   9.091 -46.953  1.00 17.20           O
ATOM   1272  N   GLY A 155       3.400   7.342 -47.189  1.00 17.81           N
ATOM   1273  CA  GLY A 155       3.638   7.277 -48.638  1.00 18.68           C
ATOM   1274  C   GLY A 155       4.918   6.462 -48.939  1.00 19.33           C
ATOM   1275  O   GLY A 155       5.412   5.691 -48.086  1.00 20.85           O
ATOM   1276  N   LYS A 156       5.430   6.696 -50.138  1.00 23.06           N
ATOM   1277  CA  LYS A 156       6.628   5.936 -50.562  1.00 25.68           C
ATOM   1278  CB  LYS A 156       6.439   5.380 -51.957  1.00 27.37           C
ATOM   1279  CG  LYS A 156       5.368   4.268 -51.955  1.00 34.09           C
ATOM   1280  CD  LYS A 156       5.343   3.517 -53.289  1.00 46.87           C
ATOM   1281  CE  LYS A 156       5.559   4.463 -54.516  1.00 51.19           C
ATOM   1282  NZ  LYS A 156       5.377   5.944 -54.148  1.00 55.51           N
ATOM   1283  C   LYS A 156       7.885   6.743 -50.550  1.00 27.65           C
ATOM   1284  O   LYS A 156       7.847   7.963 -50.600  1.00 29.91           O
ATOM   1285  N   LEU A 157       9.027   6.061 -50.532  1.00 27.68           N
ATOM   1286  CA  LEU A 157      10.283   6.802 -50.532  1.00 30.67           C
ATOM   1287  CB  LEU A 157      11.412   5.909 -49.969  1.00 27.96           C
ATOM   1288  CG  LEU A 157      11.144   5.582 -48.504  1.00 27.37           C
ATOM   1289  CD1 LEU A 157      12.174   4.636 -47.879  1.00 27.76           C
ATOM   1290  CD2 LEU A 157      10.892   6.781 -47.572  1.00 31.90           C
ATOM   1291  C   LEU A 157      10.593   7.277 -51.971  1.00 34.50           C
ATOM   1292  O   LEU A 157      10.241   6.631 -52.973  1.00 33.70           O
ATOM   1293  N   ASP A 158      11.263   8.415 -52.091  1.00 40.98           N
ATOM   1294  CA  ASP A 158      11.590   8.918 -53.434  1.00 47.81           C
ATOM   1295  CB  ASP A 158      11.863  10.434 -53.371  1.00 48.82           C
ATOM   1296  CG  ASP A 158      10.563  11.258 -53.448  1.00 53.31           C
ATOM   1297  OD1 ASP A 158       9.659  10.839 -54.237  1.00 58.28           O
ATOM   1298  OD2 ASP A 158      10.436  12.300 -52.733  1.00 57.46           O
ATOM   1299  C   ASP A 158      12.780   8.148 -54.040  1.00 51.28           C
ATOM   1300  O   ASP A 158      13.515   7.443 -53.306  1.00 52.21           O
ATOM   1301  N   ASP A 159      12.946   8.277 -55.369  1.00 55.26           N
ATOM   1302  CA  ASP A 159      14.159   7.831 -56.112  1.00 58.07           C
ATOM   1303  CB  ASP A 159      13.846   7.602 -57.611  1.00 59.11           C
ATOM   1304  CG  ASP A 159      13.088   6.276 -57.884  1.00 63.20           C
ATOM   1305  OD1 ASP A 159      12.234   5.852 -57.053  1.00 65.50           O
ATOM   1306  OD2 ASP A 159      13.345   5.665 -58.959  1.00 64.97           O
ATOM   1307  C   ASP A 159      15.300   8.857 -56.009  1.00 58.77           C
ATOM   1308  O   ASP A 159      15.885   9.084 -54.934  1.00 60.52           O
ATOM   1309 FE    FE A 163     -11.571  28.264 -51.480  1.00 14.87          FE
ATOM   1310 FE    FE A 164     -11.108  24.909 -49.460  0.50 37.91          FE
ATOM   1311  N   MET B   1      18.284  20.423 -40.295  1.00 20.14           N
ATOM   1312  CA  MET B   1      19.718  20.828 -39.929  1.00 21.15           C
ATOM   1313  CB  MET B   1      20.593  20.688 -41.160  1.00 21.92           C
ATOM   1314  CG  MET B   1      22.021  20.721 -40.807  1.00 25.80           C
ATOM   1315  SD  MET B   1      22.983  20.734 -42.404  1.00 28.38           S
ATOM   1316  CE  MET B   1      22.669  22.393 -42.908  1.00 23.30           C
ATOM   1317  C   MET B   1      19.693  22.281 -39.433  1.00 22.87           C
ATOM   1318  O   MET B   1      19.157  23.099 -40.138  1.00 25.60           O
ATOM   1319  N   LYS B   2      20.229  22.651 -38.273  1.00 22.30           N
ATOM   1320  CA  LYS B   2      20.048  24.057 -37.834  1.00 25.81           C
ATOM   1321  CB  LYS B   2      20.374  24.206 -36.332  1.00 27.51           C
ATOM   1322  CG  LYS B   2      19.122  23.908 -35.449  1.00 38.64           C
ATOM   1323  CD  LYS B   2      18.073  25.064 -35.470  1.00 43.18           C
ATOM   1324  CE  LYS B   2      16.975  24.894 -34.358  1.00 45.70           C
ATOM   1325  NZ  LYS B   2      16.040  23.685 -34.341  1.00 43.00           N
ATOM   1326  C   LYS B   2      20.891  24.994 -38.643  1.00 22.88           C
ATOM   1327  O   LYS B   2      22.071  24.831 -38.677  1.00 25.51           O
ATOM   1328  N   GLY B   3      20.271  25.946 -39.347  1.00 19.67           N
ATOM   1329  CA  GLY B   3      20.979  26.888 -40.125  1.00 18.81           C
ATOM   1330  C   GLY B   3      21.422  28.111 -39.376  1.00 19.32           C
ATOM   1331  O   GLY B   3      21.203  28.246 -38.157  1.00 21.39           O
ATOM   1332  N   ASP B   4      22.102  28.921 -40.115  1.00 17.56           N
ATOM   1333  CA  ASP B   4      22.493  30.215 -39.616  1.00 17.65           C
ATOM   1334  CB  ASP B   4      23.573  30.781 -40.555  1.00 17.79           C
ATOM   1335  CG  ASP B   4      24.002  32.156 -40.207  1.00 21.70           C
ATOM   1336  OD1 ASP B   4      25.108  32.213 -39.547  1.00 29.74           O
ATOM   1337  OD2 ASP B   4      23.335  33.160 -40.518  1.00 21.76           O
ATOM   1338  C   ASP B   4      21.323  31.184 -39.501  1.00 18.78           C
ATOM   1339  O   ASP B   4      20.553  31.321 -40.458  1.00 17.86           O
ATOM   1340  N   GLN B   5      21.151  31.850 -38.368  1.00 17.52           N
ATOM   1341  CA  GLN B   5      19.949  32.646 -38.193  1.00 19.31           C
ATOM   1342  CB  GLN B   5      19.740  33.152 -36.753  1.00 21.95           C
ATOM   1343  CG  GLN B   5      18.074  33.288 -36.535  1.00 36.30           C
ATOM   1344  CD  GLN B   5      17.178  31.850 -36.594  1.00 43.61           C
ATOM   1345  OE1 GLN B   5      17.641  30.783 -36.054  1.00 40.38           O
ATOM   1346  NE2 GLN B   5      15.875  31.875 -37.225  1.00 40.06           N
ATOM   1347  C   GLN B   5      19.850  33.795 -39.163  1.00 17.22           C
ATOM   1348  O   GLN B   5      18.739  34.065 -39.678  1.00 16.81           O
ATOM   1349  N   LYS B   6      20.983  34.408 -39.495  1.00 15.88           N
ATOM   1350  CA  LYS B   6      20.900  35.551 -40.415  1.00 15.51           C
ATOM   1351  CB  LYS B   6      22.167  36.420 -40.317  1.00 17.45           C
ATOM   1352  CG  LYS B   6      22.193  37.726 -41.202  1.00 21.09           C
ATOM   1353  CD  LYS B   6      20.902  38.634 -41.014  1.00 35.11           C
ATOM   1354  CE  LYS B   6      21.221  40.154 -40.723  1.00 42.03           C
ATOM   1355  NZ  LYS B   6      22.447  40.154 -39.951  1.00 47.86           N
ATOM   1356  C   LYS B   6      20.685  35.066 -41.849  1.00 16.99           C
ATOM   1357  O   LYS B   6      19.946  35.722 -42.592  1.00 16.02           O
ATOM   1358  N   VAL B   7      21.196  33.894 -42.199  1.00 16.43           N
ATOM   1359  CA  VAL B   7      20.838  33.391 -43.569  1.00 15.59           C
ATOM   1360  CB  VAL B   7      21.565  32.061 -43.837  1.00 15.72           C
ATOM   1361  CG1 VAL B   7      21.014  31.406 -45.094  1.00 16.38           C
ATOM   1362  CG2 VAL B   7      23.136  32.278 -43.983  1.00 15.34           C
ATOM   1363  C   VAL B   7      19.343  33.093 -43.603  1.00 15.80           C
ATOM   1364  O   VAL B   7      18.660  33.439 -44.617  1.00 14.48           O
ATOM   1365  N   ILE B   8      18.806  32.497 -42.522  1.00 14.83           N
ATOM   1366  CA  ILE B   8      17.313  32.225 -42.541  1.00 13.81           C
ATOM   1367  CB  ILE B   8      16.952  31.518 -41.287  1.00 13.83           C
ATOM   1368  CG1 ILE B   8      17.482  30.087 -41.354  1.00 16.77           C
ATOM   1369  CD1 ILE B   8      17.460  29.275 -39.985  1.00 17.16           C
ATOM   1370  CG2 ILE B   8      15.384  31.428 -41.111  1.00 16.28           C
ATOM   1371  C   ILE B   8      16.566  33.559 -42.631  1.00 13.77           C
ATOM   1372  O   ILE B   8      15.541  33.646 -43.366  1.00 15.18           O
ATOM   1373  N   GLU B   9      17.041  34.599 -41.940  1.00 14.47           N
ATOM   1374  CA  GLU B   9      16.420  35.909 -42.165  1.00 15.23           C
ATOM   1375  CB  GLU B   9      17.074  36.925 -41.219  1.00 17.43           C
ATOM   1376  CG  GLU B   9      16.478  38.351 -41.275  1.00 23.83           C
ATOM   1377  CD  GLU B   9      17.466  39.375 -40.560  1.00 34.42           C
ATOM   1378  OE1 GLU B   9      17.960  39.041 -39.481  1.00 40.46           O
ATOM   1379  OE2 GLU B   9      17.855  40.396 -41.142  1.00 39.93           O
ATOM   1380  C   GLU B   9      16.440  36.379 -43.622  1.00 14.92           C
ATOM   1381  O   GLU B   9      15.425  36.876 -44.086  1.00 15.98           O
ATOM   1382  N   TYR B  10      17.572  36.196 -44.300  1.00 14.25           N
ATOM   1383  CA  TYR B  10      17.616  36.562 -45.700  1.00 14.67           C
ATOM   1384  CB  TYR B  10      19.047  36.415 -46.282  1.00 14.55           C
ATOM   1385  CG  TYR B  10      19.879  37.635 -45.997  1.00 15.42           C
ATOM   1386  CD1 TYR B  10      19.597  38.785 -46.701  1.00 15.26           C
ATOM   1387  CE1 TYR B  10      20.393  39.946 -46.552  1.00 18.01           C
ATOM   1388  CZ  TYR B  10      21.453  39.838 -45.608  1.00 15.88           C
ATOM   1389  OH  TYR B  10      22.277  40.991 -45.337  1.00 20.02           O
ATOM   1390  CE2 TYR B  10      21.784  38.707 -44.954  1.00 16.75           C
ATOM   1391  CD2 TYR B  10      20.996  37.582 -45.118  1.00 15.93           C
ATOM   1392  C   TYR B  10      16.682  35.688 -46.559  1.00 13.17           C
ATOM   1393  O   TYR B  10      16.021  36.193 -47.499  1.00 13.54           O
ATOM   1394  N   LEU B  11      16.592  34.373 -46.242  1.00 14.44           N
ATOM   1395  CA  LEU B  11      15.661  33.513 -46.998  1.00 13.80           C
ATOM   1396  CB  LEU B  11      15.854  32.078 -46.490  1.00 13.72           C
ATOM   1397  CG  LEU B  11      17.226  31.451 -46.873  1.00 13.04           C
ATOM   1398  CD1 LEU B  11      17.346  30.159 -46.043  1.00 16.30           C
ATOM   1399  CD2 LEU B  11      17.375  31.138 -48.343  1.00 15.67           C
ATOM   1400  C   LEU B  11      14.236  33.966 -46.749  1.00 14.22           C
ATOM   1401  O   LEU B  11      13.383  33.951 -47.653  1.00 14.20           O
ATOM   1402  N   ASN B  12      13.878  34.378 -45.527  1.00 13.64           N
ATOM   1403  CA  ASN B  12      12.490  34.866 -45.307  1.00 13.60           C
ATOM   1404  CB  ASN B  12      12.212  34.984 -43.781  1.00 13.92           C
ATOM   1405  CG  ASN B  12      11.350  33.872 -43.279  1.00 15.05           C
ATOM   1406  OD1 ASN B  12      10.360  33.456 -43.922  1.00 15.10           O
ATOM   1407  ND2 ASN B  12      11.683  33.348 -42.126  1.00 15.05           N
ATOM   1408  C   ASN B  12      12.276  36.233 -45.973  1.00 13.36           C
ATOM   1409  O   ASN B  12      11.205  36.462 -46.468  1.00 14.63           O
ATOM   1410  N   ARG B  13      13.319  37.060 -46.082  1.00 12.57           N
ATOM   1411  CA  ARG B  13      13.154  38.305 -46.838  1.00 13.78           C
ATOM   1412  CB  ARG B  13      14.399  39.196 -46.740  1.00 15.38           C
ATOM   1413  CG  ARG B  13      14.489  39.713 -45.331  1.00 20.07           C
ATOM   1414  CD  ARG B  13      15.681  40.707 -45.222  1.00 28.08           C
ATOM   1415  NE  ARG B  13      15.594  41.806 -46.147  1.00 35.23           N
ATOM   1416  CZ  ARG B  13      16.618  42.666 -46.397  1.00 42.84           C
ATOM   1417  NH1 ARG B  13      17.813  42.477 -45.783  1.00 43.03           N
ATOM   1418  NH2 ARG B  13      16.466  43.683 -47.303  1.00 37.95           N
ATOM   1419  C   ARG B  13      12.901  37.934 -48.337  1.00 13.99           C
ATOM   1420  O   ARG B  13      12.038  38.578 -48.997  1.00 15.40           O
ATOM   1421  N   GLY B  14      13.606  36.942 -48.820  1.00 14.47           N
ATOM   1422  CA  GLY B  14      13.434  36.470 -50.240  1.00 15.33           C
ATOM   1423  C   GLY B  14      12.002  35.939 -50.386  1.00 14.62           C
ATOM   1424  O   GLY B  14      11.320  36.245 -51.387  1.00 14.46           O
ATOM   1425  N   LEU B  15      11.556  35.145 -49.409  1.00 12.93           N
ATOM   1426  CA  LEU B  15      10.199  34.594 -49.511  1.00 14.47           C
ATOM   1427  CB  LEU B  15       9.947  33.697 -48.308  1.00 13.26           C
ATOM   1428  CG  LEU B  15       8.550  33.215 -48.105  1.00 12.70           C
ATOM   1429  CD1 LEU B  15       8.043  32.423 -49.375  1.00 16.45           C
ATOM   1430  CD2 LEU B  15       8.491  32.240 -46.899  1.00 14.90           C
ATOM   1431  C   LEU B  15       9.156  35.722 -49.571  1.00 14.15           C
ATOM   1432  O   LEU B  15       8.258  35.720 -50.452  1.00 14.81           O
ATOM   1433  N   ARG B  16       9.310  36.745 -48.710  1.00 13.13           N
ATOM   1434  CA  ARG B  16       8.359  37.868 -48.741  1.00 12.34           C
ATOM   1435  CB  ARG B  16       8.658  38.835 -47.573  1.00 14.58           C
ATOM   1436  CG  ARG B  16       7.715  40.039 -47.592  1.00 15.05           C
ATOM   1437  CD  ARG B  16       7.885  40.732 -46.215  1.00 20.38           C
ATOM   1438  NE  ARG B  16       9.236  41.392 -46.235  1.00 42.89           N
ATOM   1439  CZ  ARG B  16      10.362  41.032 -45.522  1.00 48.70           C
ATOM   1440  NH1 ARG B  16      10.392  39.993 -44.639  1.00 56.65           N
ATOM   1441  NH2 ARG B  16      11.489  41.739 -45.656  1.00 40.88           N
ATOM   1442  C   ARG B  16       8.453  38.568 -50.115  1.00 13.41           C
ATOM   1443  O   ARG B  16       7.410  39.005 -50.625  1.00 14.68           O
ATOM   1444  N   SER B  17       9.675  38.754 -50.623  1.00 13.29           N
ATOM   1445  CA  SER B  17       9.782  39.370 -51.957  1.00 14.15           C
ATOM   1446  CB  SER B  17      11.292  39.531 -52.168  1.00 18.70           C
ATOM   1447  OG  SER B  17      11.511  40.177 -53.422  1.00 23.48           O
ATOM   1448  C   SER B  17       9.098  38.575 -53.043  1.00 13.57           C
ATOM   1449  O   SER B  17       8.373  39.210 -53.892  1.00 14.61           O
ATOM   1450  N   GLU B  18       9.269  37.272 -52.996  1.00 12.94           N
ATOM   1451  CA  GLU B  18       8.606  36.441 -54.080  1.00 14.13           C
ATOM   1452  CB  GLU B  18       9.114  35.020 -54.029  1.00 15.08           C
ATOM   1453  CG  GLU B  18      10.601  34.975 -54.459  1.00 15.69           C
ATOM   1454  CD  GLU B  18      10.832  35.191 -55.999  1.00 19.79           C
ATOM   1455  OE1 GLU B  18       9.910  35.131 -56.722  1.00 21.34           O
ATOM   1456  OE2 GLU B  18      11.908  35.327 -56.381  1.00 27.10           O
ATOM   1457  C   GLU B  18       7.114  36.422 -53.872  1.00 15.30           C
ATOM   1458  O   GLU B  18       6.391  36.463 -54.894  1.00 15.05           O
ATOM   1459  N   LEU B  19       6.597  36.389 -52.643  1.00 13.84           N
ATOM   1460  CA  LEU B  19       5.119  36.382 -52.520  1.00 13.97           C
ATOM   1461  CB  LEU B  19       4.765  36.291 -51.002  1.00 14.65           C
ATOM   1462  CG  LEU B  19       5.138  34.942 -50.444  1.00 15.40           C
ATOM   1463  CD1 LEU B  19       4.986  34.997 -48.878  1.00 17.30           C
ATOM   1464  CD2 LEU B  19       4.206  33.829 -50.982  1.00 16.25           C
ATOM   1465  C   LEU B  19       4.542  37.713 -53.024  1.00 13.86           C
ATOM   1466  O   LEU B  19       3.435  37.750 -53.567  1.00 16.02           O
ATOM   1467  N   THR B  20       5.316  38.811 -52.864  1.00 13.97           N
ATOM   1468  CA  THR B  20       4.849  40.110 -53.344  1.00 13.95           C
ATOM   1469  CB  THR B  20       5.822  41.199 -52.882  1.00 14.95           C
ATOM   1470  OG1 THR B  20       5.850  41.151 -51.457  1.00 16.07           O
ATOM   1471  CG2 THR B  20       5.325  42.575 -53.237  1.00 16.58           C
ATOM   1472  C   THR B  20       4.811  40.046 -54.916  1.00 14.34           C
ATOM   1473  O   THR B  20       3.793  40.481 -55.506  1.00 15.02           O
ATOM   1474  N   ALA B  21       5.860  39.482 -55.498  1.00 14.76           N
ATOM   1475  CA  ALA B  21       5.907  39.422 -56.996  1.00 15.23           C
ATOM   1476  CB  ALA B  21       7.253  38.908 -57.428  1.00 15.46           C
ATOM   1477  C   ALA B  21       4.812  38.478 -57.532  1.00 13.99           C
ATOM   1478  O   ALA B  21       4.151  38.814 -58.570  1.00 17.01           O
ATOM   1479  N   VAL B  22       4.522  37.381 -56.807  1.00 13.46           N
ATOM   1480  CA  VAL B  22       3.434  36.451 -57.284  1.00 13.39           C
ATOM   1481  CB  VAL B  22       3.208  35.324 -56.301  1.00 12.91           C
ATOM   1482  CG1 VAL B  22       1.882  34.593 -56.573  1.00 12.01           C
ATOM   1483  CG2 VAL B  22       4.397  34.364 -56.361  1.00 14.33           C
ATOM   1484  C   VAL B  22       2.155  37.214 -57.395  1.00 14.34           C
ATOM   1485  O   VAL B  22       1.465  37.186 -58.436  1.00 14.60           O
ATOM   1486  N   SER B  23       1.800  37.934 -56.348  1.00 14.63           N
ATOM   1487  CA  SER B  23       0.479  38.638 -56.334  1.00 14.30           C
ATOM   1488  CB  SER B  23       0.159  39.123 -54.910  1.00 14.44           C
ATOM   1489  OG  SER B  23      -0.335  38.005 -54.191  1.00 15.12           O
ATOM   1490  C   SER B  23       0.511  39.871 -57.283  1.00 14.85           C
ATOM   1491  O   SER B  23      -0.483  40.144 -57.959  1.00 15.03           O
ATOM   1492  N   GLN B  24       1.621  40.634 -57.338  1.00 14.10           N
ATOM   1493  CA  GLN B  24       1.677  41.759 -58.269  1.00 13.87           C
ATOM   1494  CB  GLN B  24       3.063  42.429 -58.082  1.00 13.74           C
ATOM   1495  CG  GLN B  24       3.136  43.712 -59.001  1.00 15.08           C
ATOM   1496  CD  GLN B  24       4.354  44.548 -58.585  1.00 17.63           C
ATOM   1497  OE1 GLN B  24       4.503  44.903 -57.411  1.00 19.15           O
ATOM   1498  NE2 GLN B  24       5.218  44.837 -59.546  1.00 16.97           N
ATOM   1499  C   GLN B  24       1.571  41.221 -59.720  1.00 14.72           C
ATOM   1500  O   GLN B  24       0.817  41.836 -60.489  1.00 15.14           O
ATOM   1501  N   TYR B  25       2.284  40.150 -60.059  1.00 14.55           N
ATOM   1502  CA  TYR B  25       2.232  39.656 -61.454  1.00 13.47           C
ATOM   1503  CB  TYR B  25       3.428  38.698 -61.816  1.00 14.53           C
ATOM   1504  CG  TYR B  25       4.848  39.345 -61.647  1.00 16.45           C
ATOM   1505  CD1 TYR B  25       5.933  38.559 -61.735  1.00 20.44           C
ATOM   1506  CE1 TYR B  25       7.212  39.088 -61.581  1.00 16.37           C
ATOM   1507  CZ  TYR B  25       7.362  40.393 -61.174  1.00 21.48           C
ATOM   1508  OH  TYR B  25       8.646  40.905 -60.948  1.00 23.25           O
ATOM   1509  CE2 TYR B  25       6.301  41.278 -61.023  1.00 20.50           C
ATOM   1510  CD2 TYR B  25       5.003  40.684 -61.251  1.00 18.62           C
ATOM   1511  C   TYR B  25       0.891  38.995 -61.722  1.00 14.98           C
ATOM   1512  O   TYR B  25       0.458  39.057 -62.891  1.00 14.90           O
ATOM   1513  N   TRP B  26       0.269  38.363 -60.731  1.00 15.36           N
ATOM   1514  CA  TRP B  26      -1.017  37.715 -61.024  1.00 14.40           C
ATOM   1515  CB  TRP B  26      -1.456  36.818 -59.846  1.00 14.57           C
ATOM   1516  CG  TRP B  26      -2.638  35.985 -60.324  1.00 13.89           C
ATOM   1517  CD1 TRP B  26      -4.026  36.289 -60.278  1.00 15.29           C
ATOM   1518  NE1 TRP B  26      -4.709  35.226 -60.834  1.00 17.42           N
ATOM   1519  CE2 TRP B  26      -3.803  34.317 -61.377  1.00 14.36           C
ATOM   1520  CD2 TRP B  26      -2.491  34.776 -61.047  1.00 14.89           C
ATOM   1521  CE3 TRP B  26      -1.338  34.001 -61.440  1.00 16.28           C
ATOM   1522  CZ3 TRP B  26      -1.545  32.852 -62.137  1.00 15.79           C
ATOM   1523  CH2 TRP B  26      -2.894  32.374 -62.459  1.00 19.14           C
ATOM   1524  CZ2 TRP B  26      -4.014  33.106 -62.073  1.00 16.30           C
ATOM   1525  C   TRP B  26      -2.072  38.802 -61.251  1.00 15.20           C
ATOM   1526  O   TRP B  26      -2.858  38.737 -62.195  1.00 14.52           O
ATOM   1527  N   LEU B  27      -2.053  39.851 -60.424  1.00 13.69           N
ATOM   1528  CA  LEU B  27      -3.001  40.955 -60.688  1.00 13.97           C
ATOM   1529  CB  LEU B  27      -2.908  41.962 -59.505  1.00 14.86           C
ATOM   1530  CG  LEU B  27      -3.932  43.133 -59.714  1.00 15.24           C
ATOM   1531  CD1 LEU B  27      -5.432  42.720 -59.882  1.00 16.91           C
ATOM   1532  CD2 LEU B  27      -3.833  44.102 -58.513  1.00 18.44           C
ATOM   1533  C   LEU B  27      -2.734  41.618 -62.015  1.00 15.08           C
ATOM   1534  O   LEU B  27      -3.665  41.918 -62.754  1.00 17.29           O
ATOM   1535  N   HIS B  28      -1.472  41.813 -62.348  1.00 14.17           N
ATOM   1536  CA  HIS B  28      -1.184  42.448 -63.663  1.00 14.97           C
ATOM   1537  CB  HIS B  28       0.326  42.771 -63.747  1.00 14.69           C
ATOM   1538  CG  HIS B  28       0.663  44.005 -63.023  1.00 13.80           C
ATOM   1539  ND1 HIS B  28       1.970  44.314 -62.643  1.00 15.80           N
ATOM   1540  CE1 HIS B  28       1.952  45.517 -62.078  1.00 15.72           C
ATOM   1541  NE2 HIS B  28       0.719  46.014 -62.121  1.00 16.77           N
ATOM   1542  CD2 HIS B  28      -0.116  45.088 -62.710  1.00 16.51           C
ATOM   1543  C   HIS B  28      -1.587  41.469 -64.792  1.00 13.95           C
ATOM   1544  O   HIS B  28      -2.142  42.014 -65.787  1.00 15.15           O
ATOM   1545  N   TYR B  29      -1.411  40.171 -64.630  1.00 13.85           N
ATOM   1546  CA  TYR B  29      -1.973  39.230 -65.623  1.00 14.42           C
ATOM   1547  CB  TYR B  29      -1.711  37.760 -65.144  1.00 13.64           C
ATOM   1548  CG  TYR B  29      -2.747  36.781 -65.555  1.00 14.53           C
ATOM   1549  CD1 TYR B  29      -3.102  36.608 -66.944  1.00 15.54           C
ATOM   1550  CE1 TYR B  29      -4.092  35.644 -67.280  1.00 20.33           C
ATOM   1551  CZ  TYR B  29      -4.766  34.974 -66.272  1.00 25.10           C
ATOM   1552  OH  TYR B  29      -5.794  34.063 -66.582  1.00 26.57           O
ATOM   1553  CE2 TYR B  29      -4.418  35.110 -64.926  1.00 20.27           C
ATOM   1554  CD2 TYR B  29      -3.432  36.030 -64.580  1.00 16.10           C
ATOM   1555  C   TYR B  29      -3.475  39.532 -65.809  1.00 15.36           C
ATOM   1556  O   TYR B  29      -3.928  39.630 -66.950  1.00 15.91           O
ATOM   1557  N   ARG B  30      -4.227  39.516 -64.717  1.00 15.63           N
ATOM   1558  CA  ARG B  30      -5.685  39.634 -64.898  1.00 15.73           C
ATOM   1559  CB  ARG B  30      -6.340  39.338 -63.532  1.00 16.14           C
ATOM   1560  CG  ARG B  30      -6.480  37.832 -63.281  1.00 17.52           C
ATOM   1561  CD  ARG B  30      -7.690  37.491 -64.148  1.00 26.45           C
ATOM   1562  NE  ARG B  30      -8.014  36.081 -64.120  1.00 28.90           N
ATOM   1563  CZ  ARG B  30      -8.787  35.548 -65.019  1.00 32.73           C
ATOM   1564  NH1 ARG B  30      -9.262  36.368 -66.046  1.00 26.50           N
ATOM   1565  NH2 ARG B  30      -9.005  34.248 -64.903  1.00 29.33           N
ATOM   1566  C   ARG B  30      -6.046  41.009 -65.392  1.00 15.20           C
ATOM   1567  O   ARG B  30      -7.036  41.094 -66.145  1.00 17.16           O
ATOM   1568  N   MET B  31      -5.322  42.100 -65.067  1.00 14.85           N
ATOM   1569  CA  MET B  31      -5.546  43.446 -65.604  1.00 15.12           C
ATOM   1570  CB  MET B  31      -4.752  44.442 -64.849  1.00 16.44           C
ATOM   1571  CG  MET B  31      -5.319  44.646 -63.366  1.00 14.88           C
ATOM   1572  SD  MET B  31      -4.199  45.715 -62.467  1.00 18.46           S
ATOM   1573  CE  MET B  31      -4.491  47.260 -63.193  1.00 21.49           C
ATOM   1574  C   MET B  31      -5.252  43.464 -67.118  1.00 17.42           C
ATOM   1575  O   MET B  31      -6.001  44.022 -67.854  1.00 17.53           O
ATOM   1576  N   LEU B  32      -4.137  42.843 -67.522  1.00 16.22           N
ATOM   1577  CA  LEU B  32      -3.834  42.787 -68.971  1.00 16.02           C
ATOM   1578  CB  LEU B  32      -2.463  42.079 -69.165  1.00 15.85           C
ATOM   1579  CG  LEU B  32      -1.265  42.937 -68.692  1.00 16.08           C
ATOM   1580  CD1 LEU B  32      -0.058  42.134 -68.538  1.00 16.44           C
ATOM   1581  CD2 LEU B  32      -0.976  44.095 -69.707  1.00 17.54           C
ATOM   1582  C   LEU B  32      -4.955  42.029 -69.708  1.00 17.79           C
ATOM   1583  O   LEU B  32      -5.341  42.443 -70.851  1.00 17.35           O
ATOM   1584  N   GLU B  33      -5.449  40.965 -69.100  1.00 16.59           N
ATOM   1585  CA  GLU B  33      -6.541  40.158 -69.738  1.00 18.02           C
ATOM   1586  CB  GLU B  33      -6.739  38.894 -68.956  1.00 20.03           C
ATOM   1587  CG  GLU B  33      -7.876  38.005 -69.475  1.00 28.26           C
ATOM   1588  CD  GLU B  33      -7.390  37.019 -70.520  1.00 38.58           C
ATOM   1589  OE1 GLU B  33      -6.211  37.108 -70.978  1.00 35.41           O
ATOM   1590  OE2 GLU B  33      -8.193  36.146 -70.922  1.00 44.28           O
ATOM   1591  C   GLU B  33      -7.798  41.042 -69.837  1.00 19.07           C
ATOM   1592  O   GLU B  33      -8.410  41.128 -70.952  1.00 21.19           O
ATOM   1593  N   ASP B  34      -8.118  41.782 -68.764  1.00 18.89           N
ATOM   1594  CA  ASP B  34      -9.325  42.639 -68.760  1.00 20.69           C
ATOM   1595  CB  ASP B  34      -9.459  43.187 -67.322  1.00 19.06           C
ATOM   1596  CG  ASP B  34     -10.500  44.295 -67.156  1.00 26.37           C
ATOM   1597  OD1 ASP B  34     -11.666  44.023 -67.460  1.00 24.50           O
ATOM   1598  OD2 ASP B  34     -10.128  45.392 -66.676  1.00 30.90           O
ATOM   1599  C   ASP B  34      -9.180  43.741 -69.797  1.00 20.45           C
ATOM   1600  O   ASP B  34     -10.170  44.185 -70.427  1.00 19.67           O
ATOM   1601  N   TRP B  35      -7.955  44.270 -70.002  1.00 17.89           N
ATOM   1602  CA  TRP B  35      -7.740  45.332 -70.990  1.00 18.24           C
ATOM   1603  CB  TRP B  35      -6.342  45.997 -70.769  1.00 17.34           C
ATOM   1604  CG  TRP B  35      -6.277  46.850 -69.570  1.00 17.46           C
ATOM   1605  CD1 TRP B  35      -7.363  47.452 -68.888  1.00 19.89           C
ATOM   1606  NE1 TRP B  35      -6.863  48.205 -67.811  1.00 20.73           N
ATOM   1607  CE2 TRP B  35      -5.493  47.995 -67.733  1.00 19.78           C
ATOM   1608  CD2 TRP B  35      -5.107  47.117 -68.788  1.00 17.80           C
ATOM   1609  CE3 TRP B  35      -3.783  46.768 -68.935  1.00 19.11           C
ATOM   1610  CZ3 TRP B  35      -2.848  47.290 -67.995  1.00 19.63           C
ATOM   1611  CH2 TRP B  35      -3.237  48.109 -66.951  1.00 18.27           C
ATOM   1612  CZ2 TRP B  35      -4.567  48.490 -66.788  1.00 20.31           C
ATOM   1613  C   TRP B  35      -7.740  44.719 -72.391  1.00 18.43           C
ATOM   1614  O   TRP B  35      -7.730  45.512 -73.350  1.00 20.66           O
ATOM   1615  N   GLY B  36      -7.624  43.415 -72.534  1.00 17.34           N
ATOM   1616  CA  GLY B  36      -7.617  42.846 -73.921  1.00 16.77           C
ATOM   1617  C   GLY B  36      -6.285  42.503 -74.515  1.00 19.01           C
ATOM   1618  O   GLY B  36      -6.290  42.006 -75.663  1.00 18.71           O
ATOM   1619  N   TYR B  37      -5.203  42.622 -73.757  1.00 17.77           N
ATOM   1620  CA  TYR B  37      -3.933  42.206 -74.347  1.00 16.89           C
ATOM   1621  CB  TYR B  37      -2.820  43.126 -73.747  1.00 17.72           C
ATOM   1622  CG  TYR B  37      -3.115  44.545 -74.037  1.00 15.90           C
ATOM   1623  CD1 TYR B  37      -3.040  45.023 -75.380  1.00 19.03           C
ATOM   1624  CE1 TYR B  37      -3.364  46.323 -75.689  1.00 18.08           C
ATOM   1625  CZ  TYR B  37      -3.846  47.237 -74.716  1.00 17.98           C
ATOM   1626  OH  TYR B  37      -4.228  48.481 -74.994  1.00 21.32           O
ATOM   1627  CE2 TYR B  37      -3.865  46.799 -73.349  1.00 17.97           C
ATOM   1628  CD2 TYR B  37      -3.554  45.446 -73.049  1.00 18.38           C
ATOM   1629  C   TYR B  37      -3.623  40.774 -74.011  1.00 18.86           C
ATOM   1630  O   TYR B  37      -2.838  40.465 -73.038  1.00 17.68           O
ATOM   1631  N   LYS B  38      -4.233  39.850 -74.693  1.00 16.41           N
ATOM   1632  CA  LYS B  38      -4.131  38.455 -74.348  1.00 17.92           C
ATOM   1633  CB  LYS B  38      -5.141  37.546 -75.073  1.00 21.23           C
ATOM   1634  CG  LYS B  38      -6.591  38.011 -74.737  1.00 24.19           C
ATOM   1635  CD  LYS B  38      -7.511  36.942 -75.444  1.00 34.70           C
ATOM   1636  CE  LYS B  38      -8.946  36.970 -75.065  1.00 44.01           C
ATOM   1637  NZ  LYS B  38      -9.191  36.710 -73.622  1.00 43.74           N
ATOM   1638  C   LYS B  38      -2.753  37.862 -74.396  1.00 18.63           C
ATOM   1639  O   LYS B  38      -2.452  36.945 -73.645  1.00 17.62           O
ATOM   1640  N   ASP B  39      -1.921  38.340 -75.314  1.00 18.02           N
ATOM   1641  CA  ASP B  39      -0.607  37.686 -75.359  1.00 17.50           C
ATOM   1642  CB  ASP B  39       0.080  37.903 -76.718  1.00 18.28           C
ATOM   1643  CG  ASP B  39      -0.609  37.001 -77.828  1.00 22.07           C
ATOM   1644  OD1 ASP B  39      -1.392  36.075 -77.511  1.00 23.11           O
ATOM   1645  OD2 ASP B  39      -0.328  37.266 -79.023  1.00 24.68           O
ATOM   1646  C   ASP B  39       0.281  38.226 -74.229  1.00 18.00           C
ATOM   1647  O   ASP B  39       1.096  37.453 -73.710  1.00 18.60           O
ATOM   1648  N   LEU B  40       0.111  39.483 -73.885  1.00 17.07           N
ATOM   1649  CA  LEU B  40       0.840  39.953 -72.640  1.00 16.44           C
ATOM   1650  CB  LEU B  40       0.583  41.421 -72.439  1.00 17.44           C
ATOM   1651  CG  LEU B  40       1.216  42.365 -73.494  1.00 19.19           C
ATOM   1652  CD1 LEU B  40       0.997  43.837 -73.292  1.00 17.80           C
ATOM   1653  CD2 LEU B  40       2.690  41.993 -73.639  1.00 23.84           C
ATOM   1654  C   LEU B  40       0.302  39.183 -71.441  1.00 18.68           C
ATOM   1655  O   LEU B  40       1.068  38.725 -70.568  1.00 16.62           O
ATOM   1656  N   ALA B  41      -1.023  39.004 -71.354  1.00 17.86           N
ATOM   1657  CA  ALA B  41      -1.590  38.286 -70.165  1.00 16.82           C
ATOM   1658  CB  ALA B  41      -3.193  38.205 -70.372  1.00 18.80           C
ATOM   1659  C   ALA B  41      -0.997  36.914 -70.025  1.00 17.51           C
ATOM   1660  O   ALA B  41      -0.651  36.461 -68.931  1.00 17.48           O
ATOM   1661  N   LYS B  42      -0.825  36.193 -71.140  1.00 17.75           N
ATOM   1662  CA  LYS B  42      -0.345  34.836 -71.097  1.00 17.66           C
ATOM   1663  CB  LYS B  42      -0.320  34.187 -72.488  1.00 19.19           C
ATOM   1664  CG  LYS B  42      -1.635  33.851 -73.073  1.00 29.88           C
ATOM   1665  CD  LYS B  42      -1.224  32.995 -74.379  1.00 37.21           C
ATOM   1666  CE  LYS B  42      -0.007  32.142 -73.900  1.00 45.08           C
ATOM   1667  NZ  LYS B  42       0.620  31.060 -74.801  1.00 51.74           N
ATOM   1668  C   LYS B  42       1.087  34.789 -70.501  1.00 17.73           C
ATOM   1669  O   LYS B  42       1.380  33.931 -69.692  1.00 17.64           O
ATOM   1670  N   LYS B  43       1.852  35.791 -70.896  1.00 17.11           N
ATOM   1671  CA  LYS B  43       3.247  35.897 -70.391  1.00 16.28           C
ATOM   1672  CB  LYS B  43       4.026  37.021 -71.163  1.00 18.52           C
ATOM   1673  CG  LYS B  43       5.406  37.315 -70.561  1.00 17.36           C
ATOM   1674  CD  LYS B  43       6.375  36.127 -70.598  1.00 20.23           C
ATOM   1675  CE  LYS B  43       7.664  36.727 -69.973  1.00 22.72           C
ATOM   1676  NZ  LYS B  43       8.663  35.570 -69.887  1.00 27.39           N
ATOM   1677  C   LYS B  43       3.266  36.192 -68.887  1.00 17.58           C
ATOM   1678  O   LYS B  43       4.024  35.565 -68.156  1.00 17.46           O
ATOM   1679  N   TRP B  44       2.431  37.114 -68.469  1.00 16.40           N
ATOM   1680  CA  TRP B  44       2.381  37.522 -67.056  1.00 13.98           C
ATOM   1681  CB  TRP B  44       1.535  38.804 -66.855  1.00 14.85           C
ATOM   1682  CG  TRP B  44       2.329  39.994 -66.810  1.00 15.83           C
ATOM   1683  CD1 TRP B  44       2.562  40.729 -65.637  1.00 16.29           C
ATOM   1684  NE1 TRP B  44       3.366  41.800 -65.899  1.00 18.12           N
ATOM   1685  CE2 TRP B  44       3.759  41.753 -67.211  1.00 16.77           C
ATOM   1686  CD2 TRP B  44       3.164  40.616 -67.821  1.00 17.80           C
ATOM   1687  CE3 TRP B  44       3.425  40.375 -69.200  1.00 16.46           C
ATOM   1688  CZ3 TRP B  44       4.340  41.241 -69.877  1.00 19.62           C
ATOM   1689  CH2 TRP B  44       4.942  42.348 -69.215  1.00 19.36           C
ATOM   1690  CZ2 TRP B  44       4.664  42.623 -67.880  1.00 18.44           C
ATOM   1691  C   TRP B  44       1.865  36.346 -66.238  1.00 16.30           C
ATOM   1692  O   TRP B  44       2.361  36.170 -65.116  1.00 15.36           O
ATOM   1693  N   ARG B  45       0.835  35.598 -66.657  1.00 15.94           N
ATOM   1694  CA  ARG B  45       0.375  34.440 -65.902  1.00 16.07           C
ATOM   1695  CB  ARG B  45      -0.788  33.772 -66.728  1.00 16.33           C
ATOM   1696  CG  ARG B  45      -1.378  32.624 -65.917  1.00 17.45           C
ATOM   1697  CD  ARG B  45      -2.615  32.145 -66.689  1.00 21.82           C
ATOM   1698  NE  ARG B  45      -3.565  31.357 -65.863  1.00 26.17           N
ATOM   1699  CZ  ARG B  45      -3.370  30.091 -65.577  1.00 24.58           C
ATOM   1700  NH1 ARG B  45      -4.283  29.417 -64.865  1.00 25.55           N
ATOM   1701  NH2 ARG B  45      -2.265  29.481 -66.002  1.00 26.66           N
ATOM   1702  C   ARG B  45       1.536  33.466 -65.688  1.00 16.04           C
ATOM   1703  O   ARG B  45       1.810  32.987 -64.560  1.00 16.11           O
ATOM   1704  N   ALA B  46       2.330  33.190 -66.751  1.00 15.49           N
ATOM   1705  CA  ALA B  46       3.482  32.286 -66.691  1.00 16.85           C
ATOM   1706  CB  ALA B  46       4.021  32.111 -68.110  1.00 18.11           C
ATOM   1707  C   ALA B  46       4.536  32.865 -65.753  1.00 16.31           C
ATOM   1708  O   ALA B  46       5.077  32.072 -64.986  1.00 16.37           O
ATOM   1709  N   GLU B  47       4.783  34.161 -65.790  1.00 16.98           N
ATOM   1710  CA AGLU B  47       5.830  34.728 -64.937  0.50 17.17           C
ATOM   1711  CA BGLU B  47       5.850  34.668 -64.928  0.50 15.82           C
ATOM   1712  CB AGLU B  47       6.142  36.171 -65.337  0.50 18.78           C
ATOM   1713  CB BGLU B  47       6.318  36.061 -65.311  0.50 17.31           C
ATOM   1714  CG AGLU B  47       6.839  36.266 -66.715  0.50 23.35           C
ATOM   1715  CG BGLU B  47       7.562  36.485 -64.557  0.50 14.45           C
ATOM   1716  CD AGLU B  47       8.220  35.623 -66.727  0.50 27.01           C
ATOM   1717  CD BGLU B  47       8.824  35.693 -64.930  0.50 20.75           C
ATOM   1718  OE1AGLU B  47       8.748  35.251 -65.671  0.50 27.91           O
ATOM   1719  OE1BGLU B  47       8.799  34.956 -65.956  0.50 21.57           O
ATOM   1720  OE2AGLU B  47       8.768  35.409 -67.829  0.50 34.13           O
ATOM   1721  OE2BGLU B  47       9.849  35.720 -64.163  0.50 20.77           O
ATOM   1722  C   GLU B  47       5.383  34.669 -63.470  1.00 15.99           C
ATOM   1723  O   GLU B  47       6.219  34.362 -62.555  1.00 17.13           O
ATOM   1724  N   SER B  48       4.083  34.938 -63.219  1.00 16.00           N
ATOM   1725  CA  SER B  48       3.627  34.789 -61.829  1.00 14.29           C
ATOM   1726  CB  SER B  48       2.103  35.154 -61.787  1.00 14.33           C
ATOM   1727  OG  SER B  48       1.662  35.002 -60.402  1.00 16.38           O
ATOM   1728  C   SER B  48       3.862  33.360 -61.297  1.00 15.03           C
ATOM   1729  O   SER B  48       4.290  33.147 -60.152  1.00 16.23           O
ATOM   1730  N   ILE B  49       3.585  32.333 -62.146  1.00 14.71           N
ATOM   1731  CA  ILE B  49       3.746  30.934 -61.731  1.00 15.42           C
ATOM   1732  CB  ILE B  49       2.965  30.049 -62.735  1.00 16.45           C
ATOM   1733  CG1 ILE B  49       1.480  30.263 -62.554  1.00 18.49           C
ATOM   1734  CD1 ILE B  49       0.689  29.612 -63.665  1.00 18.54           C
ATOM   1735  CG2 ILE B  49       3.324  28.582 -62.559  1.00 18.24           C
ATOM   1736  C   ILE B  49       5.286  30.634 -61.544  1.00 15.75           C
ATOM   1737  O   ILE B  49       5.587  29.864 -60.632  1.00 16.07           O
ATOM   1738  N   GLU B  50       6.140  31.265 -62.348  1.00 16.13           N
ATOM   1739  CA  GLU B  50       7.609  31.114 -62.076  1.00 16.90           C
ATOM   1740  CB  GLU B  50       8.455  31.762 -63.191  1.00 18.31           C
ATOM   1741  CG  GLU B  50       8.346  30.918 -64.384  1.00 22.31           C
ATOM   1742  CD  GLU B  50       9.296  31.193 -65.525  1.00 43.63           C
ATOM   1743  OE1 GLU B  50      10.421  31.722 -65.267  1.00 44.55           O
ATOM   1744  OE2 GLU B  50       8.895  30.830 -66.691  1.00 42.77           O
ATOM   1745  C   GLU B  50       7.951  31.688 -60.699  1.00 17.34           C
ATOM   1746  O   GLU B  50       8.754  31.069 -59.987  1.00 18.52           O
ATOM   1747  N   GLU B  51       7.319  32.784 -60.329  1.00 14.82           N
ATOM   1748  CA  GLU B  51       7.643  33.402 -58.991  1.00 14.17           C
ATOM   1749  CB  GLU B  51       7.039  34.808 -58.897  1.00 15.09           C
ATOM   1750  CG  GLU B  51       7.714  35.785 -59.873  1.00 14.84           C
ATOM   1751  CD  GLU B  51       9.157  36.131 -59.522  1.00 20.91           C
ATOM   1752  OE1 GLU B  51       9.318  37.234 -59.012  1.00 25.56           O
ATOM   1753  OE2 GLU B  51       9.977  35.221 -59.644  1.00 19.92           O
ATOM   1754  C   GLU B  51       7.047  32.492 -57.916  1.00 14.62           C
ATOM   1755  O   GLU B  51       7.663  32.346 -56.797  1.00 14.80           O
ATOM   1756  N   MET B  52       5.909  31.811 -58.173  1.00 15.00           N
ATOM   1757  CA  MET B  52       5.393  30.853 -57.161  1.00 14.20           C
ATOM   1758  CB  MET B  52       4.058  30.187 -57.676  1.00 15.09           C
ATOM   1759  CG  MET B  52       2.996  31.215 -57.715  1.00 13.41           C
ATOM   1760  SD  MET B  52       1.545  30.506 -58.611  1.00 15.40           S
ATOM   1761  CE  MET B  52       0.763  32.018 -59.205  1.00 15.52           C
ATOM   1762  C   MET B  52       6.464  29.763 -56.917  1.00 14.90           C
ATOM   1763  O   MET B  52       6.617  29.309 -55.789  1.00 14.30           O
ATOM   1764  N   ALA B  53       7.101  29.271 -57.976  1.00 14.14           N
ATOM   1765  CA  ALA B  53       8.130  28.257 -57.765  1.00 15.25           C
ATOM   1766  CB  ALA B  53       8.587  27.737 -59.092  1.00 15.22           C
ATOM   1767  C   ALA B  53       9.327  28.785 -57.001  1.00 14.40           C
ATOM   1768  O   ALA B  53       9.856  28.048 -56.151  1.00 14.98           O
ATOM   1769  N   HIS B  54       9.708  30.037 -57.248  1.00 14.02           N
ATOM   1770  CA  HIS B  54      10.780  30.613 -56.433  1.00 13.05           C
ATOM   1771  CB  HIS B  54      11.071  32.045 -56.915  1.00 13.93           C
ATOM   1772  CG  HIS B  54      11.857  32.120 -58.168  1.00 14.96           C
ATOM   1773  ND1 HIS B  54      12.108  33.336 -58.788  1.00 18.43           N
ATOM   1774  CE1 HIS B  54      12.871  33.073 -59.849  1.00 20.84           C
ATOM   1775  NE2 HIS B  54      13.072  31.755 -59.938  1.00 22.78           N
ATOM   1776  CD2 HIS B  54      12.468  31.132 -58.874  1.00 19.79           C
ATOM   1777  C   HIS B  54      10.335  30.731 -54.972  1.00 14.80           C
ATOM   1778  O   HIS B  54      11.140  30.421 -54.081  1.00 15.66           O
ATOM   1779  N   ALA B  55       9.115  31.237 -54.696  1.00 14.17           N
ATOM   1780  CA  ALA B  55       8.652  31.269 -53.267  1.00 14.83           C
ATOM   1781  CB  ALA B  55       7.203  31.781 -53.284  1.00 14.05           C
ATOM   1782  C   ALA B  55       8.732  29.890 -52.630  1.00 13.74           C
ATOM   1783  O   ALA B  55       9.215  29.768 -51.468  1.00 14.16           O
ATOM   1784  N   ASP B  56       8.264  28.842 -53.346  1.00 13.66           N
ATOM   1785  CA  ASP B  56       8.350  27.527 -52.816  1.00 14.65           C
ATOM   1786  CB  ASP B  56       7.608  26.577 -53.823  1.00 15.33           C
ATOM   1787  CG  ASP B  56       7.602  25.155 -53.295  1.00 17.61           C
ATOM   1788  OD1 ASP B  56       7.290  24.876 -52.138  1.00 16.48           O
ATOM   1789  OD2 ASP B  56       7.956  24.276 -54.140  1.00 22.14           O
ATOM   1790  C   ASP B  56       9.800  27.097 -52.496  1.00 14.99           C
ATOM   1791  O   ASP B  56      10.000  26.457 -51.447  1.00 14.74           O
ATOM   1792  N   LYS B  57      10.792  27.423 -53.329  1.00 14.48           N
ATOM   1793  CA  LYS B  57      12.177  27.078 -53.048  1.00 14.05           C
ATOM   1794  CB  LYS B  57      13.064  27.563 -54.159  1.00 15.81           C
ATOM   1795  CG  LYS B  57      12.916  26.684 -55.449  1.00 22.17           C
ATOM   1796  CD  LYS B  57      13.939  27.164 -56.477  1.00 26.51           C
ATOM   1797  CE  LYS B  57      14.086  26.245 -57.707  1.00 37.64           C
ATOM   1798  NZ  LYS B  57      14.453  24.894 -57.310  1.00 42.58           N
ATOM   1799  C   LYS B  57      12.569  27.707 -51.725  1.00 14.71           C
ATOM   1800  O   LYS B  57      13.282  27.055 -50.932  1.00 15.81           O
ATOM   1801  N   PHE B  58      12.173  28.970 -51.520  1.00 13.78           N
ATOM   1802  CA  PHE B  58      12.522  29.557 -50.174  1.00 15.57           C
ATOM   1803  CB  PHE B  58      12.174  31.057 -50.118  1.00 13.15           C
ATOM   1804  CG  PHE B  58      13.123  31.905 -50.877  1.00 13.49           C
ATOM   1805  CD1 PHE B  58      14.518  31.879 -50.570  1.00 14.04           C
ATOM   1806  CE1 PHE B  58      15.376  32.727 -51.247  1.00 16.62           C
ATOM   1807  CZ  PHE B  58      14.963  33.624 -52.185  1.00 15.52           C
ATOM   1808  CE2 PHE B  58      13.551  33.703 -52.459  1.00 15.36           C
ATOM   1809  CD2 PHE B  58      12.663  32.807 -51.858  1.00 16.68           C
ATOM   1810  C   PHE B  58      11.842  28.857 -49.007  1.00 14.73           C
ATOM   1811  O   PHE B  58      12.480  28.569 -47.978  1.00 14.89           O
ATOM   1812  N   VAL B  59      10.576  28.524 -49.121  1.00 12.25           N
ATOM   1813  CA  VAL B  59       9.868  27.782 -48.044  1.00 14.17           C
ATOM   1814  CB  VAL B  59       8.386  27.523 -48.480  1.00 15.58           C
ATOM   1815  CG1 VAL B  59       7.746  26.586 -47.320  1.00 16.55           C
ATOM   1816  CG2 VAL B  59       7.597  28.802 -48.555  1.00 15.48           C
ATOM   1817  C   VAL B  59      10.595  26.474 -47.707  1.00 15.09           C
ATOM   1818  O   VAL B  59      10.859  26.162 -46.511  1.00 15.38           O
ATOM   1819  N   GLU B  60      10.943  25.732 -48.766  1.00 14.45           N
ATOM   1820  CA  GLU B  60      11.623  24.418 -48.599  1.00 14.58           C
ATOM   1821  CB  GLU B  60      11.888  23.829 -49.956  1.00 15.33           C
ATOM   1822  CG  GLU B  60      12.533  22.445 -49.867  1.00 21.76           C
ATOM   1823  CD  GLU B  60      12.809  21.805 -51.294  1.00 37.45           C
ATOM   1824  OE1 GLU B  60      13.056  22.519 -52.344  1.00 42.74           O
ATOM   1825  OE2 GLU B  60      12.824  20.549 -51.343  1.00 43.39           O
ATOM   1826  C   GLU B  60      12.959  24.629 -47.859  1.00 14.86           C
ATOM   1827  O   GLU B  60      13.258  23.882 -46.910  1.00 16.53           O
ATOM   1828  N   ARG B  61      13.763  25.613 -48.311  1.00 15.19           N
ATOM   1829  CA  ARG B  61      15.072  25.803 -47.703  1.00 14.11           C
ATOM   1830  CB  ARG B  61      15.939  26.780 -48.508  1.00 14.94           C
ATOM   1831  CG  ARG B  61      17.391  26.915 -47.950  1.00 17.41           C
ATOM   1832  CD  ARG B  61      18.265  25.856 -48.489  1.00 19.05           C
ATOM   1833  NE  ARG B  61      19.674  26.040 -48.032  1.00 15.92           N
ATOM   1834  CZ  ARG B  61      20.445  24.969 -47.764  1.00 15.27           C
ATOM   1835  NH1 ARG B  61      20.087  23.700 -48.072  1.00 18.72           N
ATOM   1836  NH2 ARG B  61      21.618  25.162 -47.212  1.00 15.30           N
ATOM   1837  C   ARG B  61      14.972  26.260 -46.240  1.00 15.51           C
ATOM   1838  O   ARG B  61      15.738  25.768 -45.415  1.00 15.39           O
ATOM   1839  N   ILE B  62      14.017  27.135 -45.963  1.00 14.35           N
ATOM   1840  CA  ILE B  62      13.843  27.642 -44.593  1.00 14.02           C
ATOM   1841  CB  ILE B  62      12.775  28.724 -44.552  1.00 14.49           C
ATOM   1842  CG1 ILE B  62      13.343  29.966 -45.216  1.00 14.17           C
ATOM   1843  CD1 ILE B  62      12.212  30.993 -45.656  1.00 15.99           C
ATOM   1844  CG2 ILE B  62      12.404  29.051 -43.029  1.00 15.90           C
ATOM   1845  C   ILE B  62      13.506  26.451 -43.683  1.00 15.30           C
ATOM   1846  O   ILE B  62      14.071  26.301 -42.577  1.00 15.11           O
ATOM   1847  N   LEU B  63      12.581  25.579 -44.103  1.00 14.92           N
ATOM   1848  CA  LEU B  63      12.206  24.455 -43.224  1.00 14.07           C
ATOM   1849  CB  LEU B  63      11.007  23.664 -43.833  1.00 15.32           C
ATOM   1850  CG  LEU B  63       9.717  24.470 -43.679  1.00 15.60           C
ATOM   1851  CD1 LEU B  63       8.664  23.732 -44.546  1.00 18.88           C
ATOM   1852  CD2 LEU B  63       9.262  24.511 -42.226  1.00 17.06           C
ATOM   1853  C   LEU B  63      13.393  23.451 -43.059  1.00 14.92           C
ATOM   1854  O   LEU B  63      13.580  22.901 -41.971  1.00 15.83           O
ATOM   1855  N   PHE B  64      14.139  23.267 -44.156  1.00 14.85           N
ATOM   1856  CA  PHE B  64      15.322  22.349 -44.032  1.00 15.80           C
ATOM   1857  CB  PHE B  64      16.060  22.191 -45.344  1.00 15.96           C
ATOM   1858  CG  PHE B  64      17.373  21.535 -45.170  1.00 15.43           C
ATOM   1859  CD1 PHE B  64      17.416  20.241 -44.664  1.00 18.27           C
ATOM   1860  CE1 PHE B  64      18.723  19.598 -44.439  1.00 22.02           C
ATOM   1861  CZ  PHE B  64      19.864  20.274 -44.749  1.00 18.55           C
ATOM   1862  CE2 PHE B  64      19.799  21.621 -45.252  1.00 19.00           C
ATOM   1863  CD2 PHE B  64      18.540  22.240 -45.488  1.00 16.09           C
ATOM   1864  C   PHE B  64      16.254  22.847 -42.928  1.00 16.70           C
ATOM   1865  O   PHE B  64      16.717  22.082 -42.080  1.00 16.57           O
ATOM   1866  N   LEU B  65      16.444  24.157 -42.891  1.00 15.58           N
ATOM   1867  CA  LEU B  65      17.354  24.826 -41.904  1.00 15.58           C
ATOM   1868  CB  LEU B  65      17.867  26.156 -42.485  1.00 16.07           C
ATOM   1869  CG  LEU B  65      18.731  25.990 -43.759  1.00 15.89           C
ATOM   1870  CD1 LEU B  65      19.168  27.373 -44.321  1.00 16.85           C
ATOM   1871  CD2 LEU B  65      19.958  25.069 -43.528  1.00 17.41           C
ATOM   1872  C   LEU B  65      16.699  25.093 -40.573  1.00 15.82           C
ATOM   1873  O   LEU B  65      17.288  25.752 -39.711  1.00 17.71           O
ATOM   1874  N   GLU B  66      15.472  24.552 -40.356  1.00 16.77           N
ATOM   1875  CA  GLU B  66      14.767  24.567 -39.079  1.00 17.84           C
ATOM   1876  CB  GLU B  66      15.527  23.839 -37.938  1.00 18.68           C
ATOM   1877  CG  GLU B  66      15.829  22.388 -38.380  1.00 18.68           C
ATOM   1878  CD  GLU B  66      16.638  21.642 -37.371  1.00 26.42           C
ATOM   1879  OE1 GLU B  66      16.547  22.001 -36.176  1.00 33.02           O
ATOM   1880  OE2 GLU B  66      17.343  20.679 -37.727  1.00 24.70           O
ATOM   1881  C   GLU B  66      14.274  25.970 -38.729  1.00 19.60           C
ATOM   1882  O   GLU B  66      14.042  26.285 -37.580  1.00 19.97           O
ATOM   1883  N   GLY B  67      14.094  26.815 -39.743  1.00 17.09           N
ATOM   1884  CA  GLY B  67      13.463  28.076 -39.489  1.00 17.54           C
ATOM   1885  C   GLY B  67      11.972  28.026 -39.754  1.00 14.96           C
ATOM   1886  O   GLY B  67      11.398  26.977 -40.144  1.00 18.57           O
ATOM   1887  N   LEU B  68      11.338  29.203 -39.504  1.00 16.15           N
ATOM   1888  CA  LEU B  68       9.875  29.290 -39.619  1.00 16.93           C
ATOM   1889  CB  LEU B  68       9.290  29.932 -38.349  1.00 17.64           C
ATOM   1890  CG  LEU B  68       9.444  29.063 -37.081  1.00 23.27           C
ATOM   1891  CD1 LEU B  68       8.989  29.797 -35.794  1.00 29.24           C
ATOM   1892  CD2 LEU B  68       8.577  27.769 -37.201  1.00 26.97           C
ATOM   1893  C   LEU B  68       9.574  30.150 -40.851  1.00 16.84           C
ATOM   1894  O   LEU B  68       9.805  31.383 -40.811  1.00 17.26           O
ATOM   1895  N   PRO B  69       9.134  29.558 -41.967  1.00 14.77           N
ATOM   1896  CA  PRO B  69       8.783  30.426 -43.114  1.00 14.84           C
ATOM   1897  CB  PRO B  69       8.321  29.450 -44.207  1.00 15.58           C
ATOM   1898  CG  PRO B  69       8.949  28.073 -43.770  1.00 15.96           C
ATOM   1899  CD  PRO B  69       8.839  28.134 -42.221  1.00 15.43           C
ATOM   1900  C   PRO B  69       7.648  31.400 -42.771  1.00 15.39           C
ATOM   1901  O   PRO B  69       6.665  30.936 -42.181  1.00 16.86           O
ATOM   1902  N   ASN B  70       7.806  32.650 -43.114  1.00 16.11           N
ATOM   1903  CA  ASN B  70       6.770  33.629 -42.804  1.00 15.11           C
ATOM   1904  CB  ASN B  70       7.406  34.836 -42.092  1.00 16.44           C
ATOM   1905  CG  ASN B  70       6.335  35.844 -41.624  1.00 19.11           C
ATOM   1906  OD1 ASN B  70       5.142  35.653 -41.751  1.00 17.81           O
ATOM   1907  ND2 ASN B  70       6.845  36.930 -41.004  1.00 20.64           N
ATOM   1908  C   ASN B  70       6.077  34.091 -44.083  1.00 16.13           C
ATOM   1909  O   ASN B  70       6.615  34.902 -44.837  1.00 16.39           O
ATOM   1910  N   LEU B  71       4.874  33.600 -44.281  1.00 16.37           N
ATOM   1911  CA  LEU B  71       4.083  33.956 -45.463  1.00 14.39           C
ATOM   1912  CB  LEU B  71       3.414  32.709 -46.055  1.00 14.35           C
ATOM   1913  CG  LEU B  71       4.353  31.659 -46.714  1.00 15.48           C
ATOM   1914  CD1 LEU B  71       5.089  30.713 -45.649  1.00 15.87           C
ATOM   1915  CD2 LEU B  71       3.548  30.769 -47.690  1.00 16.72           C
ATOM   1916  C   LEU B  71       3.010  34.971 -45.072  1.00 15.36           C
ATOM   1917  O   LEU B  71       2.087  35.193 -45.868  1.00 15.35           O
ATOM   1918  N   GLN B  72       3.072  35.557 -43.868  1.00 14.71           N
ATOM   1919  CA  GLN B  72       1.935  36.394 -43.433  1.00 15.70           C
ATOM   1920  CB  GLN B  72       2.041  36.599 -41.889  1.00 16.50           C
ATOM   1921  CG  GLN B  72       0.913  37.390 -41.274  1.00 15.62           C
ATOM   1922  CD  GLN B  72      -0.389  36.586 -41.299  1.00 16.50           C
ATOM   1923  OE1 GLN B  72      -0.523  35.612 -40.515  1.00 18.17           O
ATOM   1924  NE2 GLN B  72      -1.258  36.874 -42.271  1.00 15.71           N
ATOM   1925  C   GLN B  72       1.768  37.721 -44.170  1.00 14.67           C
ATOM   1926  O   GLN B  72       0.657  38.235 -44.235  1.00 15.48           O
ATOM   1927  N   THR B  73       2.883  38.314 -44.539  1.00 16.69           N
ATOM   1928  CA  THR B  73       2.919  39.711 -44.990  1.00 16.06           C
ATOM   1929  CB  THR B  73       3.482  40.679 -43.964  1.00 20.18           C
ATOM   1930  OG1 THR B  73       4.874  40.536 -43.827  1.00 30.37           O
ATOM   1931  CG2 THR B  73       2.889  40.327 -42.608  1.00 18.73           C
ATOM   1932  C   THR B  73       3.624  39.844 -46.310  1.00 17.37           C
ATOM   1933  O   THR B  73       4.585  39.096 -46.608  1.00 16.03           O
ATOM   1934  N   LEU B  74       3.127  40.770 -47.145  1.00 15.51           N
ATOM   1935  CA  LEU B  74       3.795  41.139 -48.422  1.00 13.73           C
ATOM   1936  CB  LEU B  74       2.715  41.241 -49.534  1.00 13.79           C
ATOM   1937  CG  LEU B  74       2.407  39.868 -50.183  1.00 16.58           C
ATOM   1938  CD1 LEU B  74       1.921  38.712 -49.262  1.00 20.25           C
ATOM   1939  CD2 LEU B  74       1.350  40.011 -51.397  1.00 16.18           C
ATOM   1940  C   LEU B  74       4.442  42.518 -48.270  1.00 15.49           C
ATOM   1941  O   LEU B  74       4.021  43.349 -47.429  1.00 19.40           O
ATOM   1942  N   ASP B  75       5.418  42.774 -49.120  1.00 15.03           N
ATOM   1943  CA  ASP B  75       5.905  44.151 -49.298  1.00 16.99           C
ATOM   1944  CB  ASP B  75       7.270  44.016 -50.014  1.00 17.30           C
ATOM   1945  CG  ASP B  75       8.376  43.535 -49.050  1.00 23.45           C
ATOM   1946  OD1 ASP B  75       8.310  43.920 -47.855  1.00 23.32           O
ATOM   1947  OD2 ASP B  75       9.144  42.675 -49.520  1.00 27.23           O
ATOM   1948  C   ASP B  75       4.898  44.885 -50.167  1.00 16.75           C
ATOM   1949  O   ASP B  75       3.948  44.317 -50.701  1.00 15.70           O
ATOM   1950  N   PRO B  76       5.032  46.191 -50.313  1.00 15.75           N
ATOM   1951  CA  PRO B  76       3.990  46.952 -51.022  1.00 16.63           C
ATOM   1952  CB  PRO B  76       4.602  48.400 -50.927  1.00 16.17           C
ATOM   1953  CG  PRO B  76       5.327  48.355 -49.647  1.00 16.98           C
ATOM   1954  CD  PRO B  76       6.050  47.048 -49.641  1.00 16.98           C
ATOM   1955  C   PRO B  76       3.938  46.538 -52.503  1.00 16.35           C
ATOM   1956  O   PRO B  76       4.986  46.477 -53.208  1.00 18.99           O
ATOM   1957  N   LEU B  77       2.705  46.360 -52.918  1.00 17.40           N
ATOM   1958  CA  LEU B  77       2.481  46.010 -54.329  1.00 17.53           C
ATOM   1959  CB  LEU B  77       1.065  45.468 -54.501  1.00 16.21           C
ATOM   1960  CG  LEU B  77       0.831  44.112 -53.863  1.00 17.79           C
ATOM   1961  CD1 LEU B  77       1.596  42.982 -54.697  1.00 16.87           C
ATOM   1962  CD2 LEU B  77      -0.618  43.772 -53.824  1.00 19.33           C
ATOM   1963  C   LEU B  77       2.656  47.305 -55.120  1.00 18.42           C
ATOM   1964  O   LEU B  77       2.283  48.384 -54.637  1.00 20.59           O
ATOM   1965  N   ARG B  78       3.157  47.194 -56.378  1.00 16.85           N
ATOM   1966  CA  ARG B  78       3.239  48.346 -57.342  1.00 18.54           C
ATOM   1967  CB  ARG B  78       4.610  48.526 -57.893  1.00 19.80           C
ATOM   1968  CG  ARG B  78       5.618  48.972 -56.870  1.00 20.96           C
ATOM   1969  CD  ARG B  78       6.979  48.772 -57.524  1.00 26.83           C
ATOM   1970  NE  ARG B  78       8.080  49.454 -56.803  1.00 28.45           N
ATOM   1971  CZ  ARG B  78       8.955  48.797 -56.014  1.00 24.98           C
ATOM   1972  NH1 ARG B  78       8.822  47.512 -55.686  1.00 22.79           N
ATOM   1973  NH2 ARG B  78       9.959  49.486 -55.500  1.00 30.83           N
ATOM   1974  C   ARG B  78       2.316  47.971 -58.506  1.00 17.30           C
ATOM   1975  O   ARG B  78       2.612  46.991 -59.232  1.00 18.80           O
ATOM   1976  N   ILE B  79       1.144  48.557 -58.495  1.00 19.40           N
ATOM   1977  CA  ILE B  79       0.082  48.175 -59.482  1.00 19.81           C
ATOM   1978  CB  ILE B  79      -1.269  48.005 -58.791  1.00 19.51           C
ATOM   1979  CG1 ILE B  79      -1.162  46.955 -57.685  1.00 21.90           C
ATOM   1980  CD1 ILE B  79      -2.206  47.318 -56.628  1.00 32.44           C
ATOM   1981  CG2 ILE B  79      -2.384  47.651 -59.867  1.00 20.78           C
ATOM   1982  C   ILE B  79      -0.044  49.225 -60.548  1.00 21.16           C
ATOM   1983  O   ILE B  79      -0.362  50.380 -60.265  1.00 22.70           O
ATOM   1984  N   GLY B  80       0.229  48.844 -61.798  1.00 19.17           N
ATOM   1985  CA  GLY B  80       0.255  49.846 -62.906  1.00 19.05           C
ATOM   1986  C   GLY B  80      -1.158  49.933 -63.516  1.00 20.45           C
ATOM   1987  O   GLY B  80      -1.933  48.971 -63.547  1.00 22.95           O
ATOM   1988  N   GLN B  81      -1.426  51.098 -64.098  1.00 22.53           N
ATOM   1989  CA  GLN B  81      -2.746  51.337 -64.671  1.00 22.45           C
ATOM   1990  CB  GLN B  81      -3.521  52.432 -63.934  1.00 26.40           C
ATOM   1991  CG  GLN B  81      -4.275  51.875 -62.550  1.00 27.21           C
ATOM   1992  CD  GLN B  81      -5.332  50.678 -62.721  1.00 35.86           C
ATOM   1993  OE1 GLN B  81      -5.853  50.364 -63.836  1.00 37.00           O
ATOM   1994  NE2 GLN B  81      -5.622  50.006 -61.568  1.00 41.71           N
ATOM   1995  C   GLN B  81      -2.697  51.574 -66.144  1.00 22.14           C
ATOM   1996  O   GLN B  81      -3.712  51.884 -66.744  1.00 23.70           O
ATOM   1997  N   THR B  82      -1.507  51.416 -66.758  1.00 18.31           N
ATOM   1998  CA  THR B  82      -1.422  51.303 -68.250  1.00 18.25           C
ATOM   1999  CB  THR B  82      -0.802  52.560 -68.878  1.00 19.79           C
ATOM   2000  OG1 THR B  82       0.593  52.601 -68.563  1.00 20.64           O
ATOM   2001  CG2 THR B  82      -1.541  53.875 -68.448  1.00 20.50           C
ATOM   2002  C   THR B  82      -0.414  50.170 -68.487  1.00 19.25           C
ATOM   2003  O   THR B  82       0.277  49.737 -67.519  1.00 16.95           O
ATOM   2004  N   VAL B  83      -0.286  49.681 -69.730  1.00 17.03           N
ATOM   2005  CA  VAL B  83       0.709  48.679 -70.043  1.00 17.17           C
ATOM   2006  CB  VAL B  83       0.594  48.330 -71.546  1.00 16.83           C
ATOM   2007  CG1 VAL B  83       1.786  47.527 -71.976  1.00 20.37           C
ATOM   2008  CG2 VAL B  83      -0.814  47.562 -71.754  1.00 17.49           C
ATOM   2009  C   VAL B  83       2.128  49.168 -69.705  1.00 16.40           C
ATOM   2010  O   VAL B  83       2.914  48.322 -69.184  1.00 17.43           O
ATOM   2011  N   LYS B  84       2.439  50.452 -69.993  1.00 16.50           N
ATOM   2012  CA  LYS B  84       3.815  50.941 -69.673  1.00 16.85           C
ATOM   2013  CB  LYS B  84       3.977  52.379 -70.169  1.00 18.35           C
ATOM   2014  CG  LYS B  84       5.464  52.926 -70.024  1.00 20.68           C
ATOM   2015  CD  LYS B  84       5.622  54.246 -70.704  1.00 26.64           C
ATOM   2016  CE  LYS B  84       7.080  54.682 -70.582  1.00 31.98           C
ATOM   2017  NZ  LYS B  84       6.970  56.177 -70.742  1.00 40.35           N
ATOM   2018  C   LYS B  84       3.988  50.917 -68.127  1.00 17.18           C
ATOM   2019  O   LYS B  84       5.075  50.527 -67.665  1.00 17.62           O
ATOM   2020  N   GLU B  85       2.968  51.323 -67.383  1.00 18.48           N
ATOM   2021  CA  GLU B  85       3.122  51.372 -65.868  1.00 19.12           C
ATOM   2022  CB  GLU B  85       1.989  52.030 -65.114  1.00 18.60           C
ATOM   2023  CG  GLU B  85       1.967  53.479 -65.346  1.00 22.42           C
ATOM   2024  CD  GLU B  85       0.779  54.146 -64.642  1.00 32.25           C
ATOM   2025  OE1 GLU B  85      -0.015  53.502 -63.884  1.00 27.81           O
ATOM   2026  OE2 GLU B  85       0.626  55.368 -64.834  1.00 40.29           O
ATOM   2027  C   GLU B  85       3.279  49.960 -65.322  1.00 19.55           C
ATOM   2028  O   GLU B  85       4.041  49.781 -64.311  1.00 19.12           O
ATOM   2029  N   VAL B  86       2.655  48.960 -65.934  1.00 16.43           N
ATOM   2030  CA  VAL B  86       2.848  47.575 -65.515  1.00 15.94           C
ATOM   2031  CB  VAL B  86       1.909  46.613 -66.342  1.00 15.30           C
ATOM   2032  CG1 VAL B  86       2.286  45.147 -66.187  1.00 15.24           C
ATOM   2033  CG2 VAL B  86       0.459  46.851 -65.860  1.00 19.49           C
ATOM   2034  C   VAL B  86       4.293  47.180 -65.714  1.00 18.05           C
ATOM   2035  O   VAL B  86       4.917  46.561 -64.814  1.00 17.00           O
ATOM   2036  N   LEU B  87       4.852  47.460 -66.907  1.00 16.87           N
ATOM   2037  CA  LEU B  87       6.223  47.155 -67.165  1.00 18.04           C
ATOM   2038  CB  LEU B  87       6.621  47.625 -68.583  1.00 16.97           C
ATOM   2039  CG  LEU B  87       5.899  46.829 -69.682  1.00 19.54           C
ATOM   2040  CD1 LEU B  87       6.239  47.530 -71.018  1.00 18.15           C
ATOM   2041  CD2 LEU B  87       6.382  45.420 -69.772  1.00 19.47           C
ATOM   2042  C   LEU B  87       7.148  47.841 -66.141  1.00 17.80           C
ATOM   2043  O   LEU B  87       8.050  47.184 -65.619  1.00 16.75           O
ATOM   2044  N   GLU B  88       6.925  49.093 -65.876  1.00 17.11           N
ATOM   2045  CA  GLU B  88       7.815  49.864 -65.003  1.00 17.42           C
ATOM   2046  CB  GLU B  88       7.443  51.365 -65.029  1.00 19.15           C
ATOM   2047  CG  GLU B  88       7.828  51.983 -66.391  1.00 20.12           C
ATOM   2048  CD  GLU B  88       7.292  53.399 -66.572  1.00 35.41           C
ATOM   2049  OE1 GLU B  88       6.156  53.694 -66.115  1.00 35.89           O
ATOM   2050  OE2 GLU B  88       7.954  54.213 -67.286  1.00 36.08           O
ATOM   2051  C   GLU B  88       7.666  49.366 -63.559  1.00 17.80           C
ATOM   2052  O   GLU B  88       8.701  49.293 -62.848  1.00 18.16           O
ATOM   2053  N   SER B  89       6.448  49.013 -63.176  1.00 17.23           N
ATOM   2054  CA  SER B  89       6.222  48.529 -61.729  1.00 16.83           C
ATOM   2055  CB  SER B  89       4.706  48.345 -61.506  1.00 18.24           C
ATOM   2056  OG  SER B  89       4.090  49.600 -61.518  1.00 21.86           O
ATOM   2057  C   SER B  89       6.943  47.222 -61.555  1.00 16.24           C
ATOM   2058  O   SER B  89       7.552  46.947 -60.463  1.00 16.14           O
ATOM   2059  N   ASP B  90       6.795  46.292 -62.506  1.00 15.62           N
ATOM   2060  CA  ASP B  90       7.426  45.022 -62.366  1.00 15.56           C
ATOM   2061  CB  ASP B  90       6.894  44.008 -63.372  1.00 18.06           C
ATOM   2062  CG  ASP B  90       5.462  43.641 -63.144  1.00 18.38           C
ATOM   2063  OD1 ASP B  90       4.949  42.996 -64.084  1.00 19.69           O
ATOM   2064  OD2 ASP B  90       4.802  44.026 -62.197  1.00 20.81           O
ATOM   2065  C   ASP B  90       8.982  45.139 -62.444  1.00 16.04           C
ATOM   2066  O   ASP B  90       9.631  44.452 -61.714  1.00 16.51           O
ATOM   2067  N   LEU B  91       9.495  46.052 -63.264  1.00 15.07           N
ATOM   2068  CA  LEU B  91      10.952  46.217 -63.370  1.00 15.69           C
ATOM   2069  CB  LEU B  91      11.233  47.205 -64.577  1.00 17.01           C
ATOM   2070  CG  LEU B  91      12.738  47.486 -64.650  1.00 16.27           C
ATOM   2071  CD1 LEU B  91      13.558  46.244 -64.870  1.00 16.92           C
ATOM   2072  CD2 LEU B  91      12.916  48.397 -65.918  1.00 19.83           C
ATOM   2073  C   LEU B  91      11.485  46.758 -62.050  1.00 17.66           C
ATOM   2074  O   LEU B  91      12.480  46.198 -61.584  1.00 16.64           O
ATOM   2075  N   ALA B  92      10.777  47.747 -61.442  1.00 16.42           N
ATOM   2076  CA  ALA B  92      11.205  48.252 -60.116  1.00 15.73           C
ATOM   2077  CB  ALA B  92      10.285  49.416 -59.692  1.00 17.50           C
ATOM   2078  C   ALA B  92      11.260  47.155 -59.099  1.00 17.77           C
ATOM   2079  O   ALA B  92      12.258  47.078 -58.317  1.00 18.73           O
ATOM   2080  N   ALA B  93      10.298  46.262 -59.089  1.00 17.65           N
ATOM   2081  CA  ALA B  93      10.264  45.210 -58.108  1.00 17.64           C
ATOM   2082  CB  ALA B  93       8.950  44.514 -58.173  1.00 18.22           C
ATOM   2083  C   ALA B  93      11.427  44.246 -58.395  1.00 18.23           C
ATOM   2084  O   ALA B  93      12.080  43.720 -57.440  1.00 16.75           O
ATOM   2085  N   GLU B  94      11.621  43.889 -59.665  1.00 16.03           N
ATOM   2086  CA  GLU B  94      12.715  42.944 -59.959  1.00 15.69           C
ATOM   2087  CB  GLU B  94      12.760  42.536 -61.475  1.00 18.28           C
ATOM   2088  CG  GLU B  94      11.573  41.702 -61.761  1.00 20.07           C
ATOM   2089  CD  GLU B  94      11.654  40.284 -61.224  1.00 25.17           C
ATOM   2090  OE1 GLU B  94      12.624  39.855 -60.521  1.00 25.01           O
ATOM   2091  OE2 GLU B  94      10.668  39.607 -61.480  1.00 23.76           O
ATOM   2092  C   GLU B  94      14.078  43.510 -59.661  1.00 15.06           C
ATOM   2093  O   GLU B  94      14.948  42.741 -59.210  1.00 16.55           O
ATOM   2094  N   ARG B  95      14.307  44.815 -59.830  1.00 15.23           N
ATOM   2095  CA  ARG B  95      15.629  45.366 -59.427  1.00 15.22           C
ATOM   2096  CB  ARG B  95      15.675  46.815 -59.826  1.00 17.03           C
ATOM   2097  CG  ARG B  95      15.820  47.033 -61.389  1.00 18.43           C
ATOM   2098  CD  ARG B  95      15.974  48.556 -61.783  1.00 32.91           C
ATOM   2099  NE  ARG B  95      15.838  49.017 -63.226  1.00 32.09           N
ATOM   2100  CZ  ARG B  95      16.486  48.616 -64.373  1.00 41.09           C
ATOM   2101  NH1 ARG B  95      17.447  47.667 -64.516  1.00 25.78           N
ATOM   2102  NH2 ARG B  95      16.157  49.270 -65.482  1.00 46.91           N
ATOM   2103  C   ARG B  95      15.824  45.206 -57.934  1.00 15.04           C
ATOM   2104  O   ARG B  95      16.950  44.907 -57.484  1.00 17.69           O
ATOM   2105  N   GLU B  96      14.763  45.436 -57.152  1.00 16.67           N
ATOM   2106  CA  GLU B  96      14.910  45.235 -55.702  1.00 17.33           C
ATOM   2107  CB  GLU B  96      13.662  45.744 -54.957  1.00 18.09           C
ATOM   2108  CG  GLU B  96      13.536  47.255 -55.028  1.00 22.72           C
ATOM   2109  CD  GLU B  96      12.301  47.755 -54.230  1.00 37.61           C
ATOM   2110  OE1 GLU B  96      11.339  46.996 -54.078  1.00 35.09           O
ATOM   2111  OE2 GLU B  96      12.324  48.908 -53.710  1.00 44.46           O
ATOM   2112  C   GLU B  96      15.197  43.777 -55.347  1.00 17.85           C
ATOM   2113  O   GLU B  96      16.054  43.506 -54.486  1.00 18.60           O
ATOM   2114  N   ALA B  97      14.522  42.839 -56.010  1.00 16.40           N
ATOM   2115  CA  ALA B  97      14.734  41.445 -55.699  1.00 15.48           C
ATOM   2116  CB  ALA B  97      13.698  40.534 -56.490  1.00 16.43           C
ATOM   2117  C   ALA B  97      16.167  41.047 -56.033  1.00 14.91           C
ATOM   2118  O   ALA B  97      16.823  40.319 -55.292  1.00 16.56           O
ATOM   2119  N   ARG B  98      16.655  41.505 -57.216  1.00 15.84           N
ATOM   2120  CA  ARG B  98      18.030  41.196 -57.598  1.00 16.39           C
ATOM   2121  CB  ARG B  98      18.368  41.903 -58.932  1.00 18.98           C
ATOM   2122  CG  ARG B  98      19.790  41.754 -59.305  1.00 17.77           C
ATOM   2123  CD  ARG B  98      20.095  42.627 -60.537  1.00 18.22           C
ATOM   2124  NE  ARG B  98      21.537  42.645 -60.670  1.00 19.41           N
ATOM   2125  CZ  ARG B  98      22.372  43.444 -59.969  1.00 20.48           C
ATOM   2126  NH1 ARG B  98      21.918  44.359 -59.064  1.00 19.45           N
ATOM   2127  NH2 ARG B  98      23.721  43.295 -60.150  1.00 19.62           N
ATOM   2128  C   ARG B  98      19.001  41.651 -56.505  1.00 14.50           C
ATOM   2129  O   ARG B  98      19.935  40.858 -56.160  1.00 16.77           O
ATOM   2130  N   ALA B  99      18.802  42.883 -56.046  1.00 15.26           N
ATOM   2131  CA  ALA B  99      19.733  43.408 -54.990  1.00 14.87           C
ATOM   2132  CB  ALA B  99      19.436  44.900 -54.741  1.00 16.26           C
ATOM   2133  C   ALA B  99      19.655  42.621 -53.696  1.00 14.32           C
ATOM   2134  O   ALA B  99      20.712  42.434 -53.038  1.00 16.32           O
ATOM   2135  N   LEU B 100      18.460  42.166 -53.356  1.00 14.85           N
ATOM   2136  CA  LEU B 100      18.351  41.331 -52.160  1.00 13.50           C
ATOM   2137  CB  LEU B 100      16.849  41.079 -51.907  1.00 14.44           C
ATOM   2138  CG  LEU B 100      16.486  40.177 -50.768  1.00 14.76           C
ATOM   2139  CD1 LEU B 100      17.115  40.710 -49.444  1.00 14.53           C
ATOM   2140  CD2 LEU B 100      14.977  40.034 -50.639  1.00 18.38           C
ATOM   2141  C   LEU B 100      19.034  40.018 -52.309  1.00 14.45           C
ATOM   2142  O   LEU B 100      19.700  39.573 -51.357  1.00 15.91           O
ATOM   2143  N   TYR B 101      18.879  39.386 -53.490  1.00 14.49           N
ATOM   2144  CA  TYR B 101      19.538  38.081 -53.658  1.00 14.17           C
ATOM   2145  CB  TYR B 101      18.918  37.386 -54.877  1.00 13.31           C
ATOM   2146  CG  TYR B 101      17.452  37.145 -54.747  1.00 15.87           C
ATOM   2147  CD1 TYR B 101      16.805  37.195 -53.483  1.00 16.89           C
ATOM   2148  CE1 TYR B 101      15.427  37.046 -53.406  1.00 18.02           C
ATOM   2149  CZ  TYR B 101      14.721  36.812 -54.571  1.00 19.92           C
ATOM   2150  OH  TYR B 101      13.316  36.583 -54.397  1.00 22.86           O
ATOM   2151  CE2 TYR B 101      15.311  36.713 -55.808  1.00 17.26           C
ATOM   2152  CD2 TYR B 101      16.700  36.992 -55.873  1.00 14.52           C
ATOM   2153  C   TYR B 101      21.066  38.188 -53.784  1.00 14.89           C
ATOM   2154  O   TYR B 101      21.778  37.294 -53.310  1.00 14.97           O
ATOM   2155  N   GLN B 102      21.564  39.317 -54.318  1.00 15.64           N
ATOM   2156  CA  GLN B 102      22.994  39.586 -54.323  1.00 14.08           C
ATOM   2157  CB  GLN B 102      23.232  40.937 -55.012  1.00 14.48           C
ATOM   2158  CG  GLN B 102      24.711  41.316 -55.103  1.00 16.06           C
ATOM   2159  CD  GLN B 102      24.797  42.684 -55.787  1.00 18.70           C
ATOM   2160  OE1 GLN B 102      24.212  43.688 -55.239  1.00 23.12           O
ATOM   2161  NE2 GLN B 102      25.489  42.797 -56.903  1.00 16.62           N
ATOM   2162  C   GLN B 102      23.507  39.652 -52.853  1.00 14.01           C
ATOM   2163  O   GLN B 102      24.549  39.067 -52.544  1.00 15.41           O
ATOM   2164  N   GLU B 103      22.785  40.398 -52.024  1.00 15.08           N
ATOM   2165  CA  GLU B 103      23.190  40.537 -50.590  1.00 16.11           C
ATOM   2166  CB  GLU B 103      22.268  41.585 -49.961  1.00 17.70           C
ATOM   2167  CG  GLU B 103      22.733  41.953 -48.550  1.00 19.78           C
ATOM   2168  CD  GLU B 103      21.946  43.113 -47.915  1.00 26.72           C
ATOM   2169  OE1 GLU B 103      21.613  44.084 -48.610  1.00 31.42           O
ATOM   2170  OE2 GLU B 103      21.753  43.081 -46.680  1.00 27.92           O
ATOM   2171  C   GLU B 103      23.103  39.223 -49.860  1.00 15.14           C
ATOM   2172  O   GLU B 103      24.025  38.845 -49.064  1.00 16.57           O
ATOM   2173  N   GLY B 104      22.037  38.452 -50.114  1.00 13.42           N
ATOM   2174  CA  GLY B 104      21.837  37.202 -49.420  1.00 14.78           C
ATOM   2175  C   GLY B 104      22.905  36.169 -49.881  1.00 15.75           C
ATOM   2176  O   GLY B 104      23.397  35.410 -49.044  1.00 14.59           O
ATOM   2177  N   ALA B 105      23.237  36.174 -51.174  1.00 14.87           N
ATOM   2178  CA  ALA B 105      24.276  35.245 -51.645  1.00 14.86           C
ATOM   2179  CB  ALA B 105      24.455  35.405 -53.160  1.00 14.08           C
ATOM   2180  C   ALA B 105      25.571  35.560 -50.970  1.00 15.10           C
ATOM   2181  O   ALA B 105      26.252  34.646 -50.533  1.00 15.62           O
ATOM   2182  N   ALA B 106      25.917  36.855 -50.923  1.00 15.44           N
ATOM   2183  CA  ALA B 106      27.220  37.204 -50.306  1.00 15.82           C
ATOM   2184  CB  ALA B 106      27.480  38.718 -50.482  1.00 17.32           C
ATOM   2185  C   ALA B 106      27.258  36.849 -48.805  1.00 16.17           C
ATOM   2186  O   ALA B 106      28.308  36.368 -48.318  1.00 17.28           O
ATOM   2187  N   TYR B 107      26.132  37.084 -48.102  1.00 15.06           N
ATOM   2188  CA  TYR B 107      26.110  36.751 -46.684  1.00 15.41           C
ATOM   2189  CB  TYR B 107      24.855  37.308 -45.994  1.00 15.27           C
ATOM   2190  CG  TYR B 107      25.032  37.069 -44.534  1.00 15.75           C
ATOM   2191  CD1 TYR B 107      25.648  38.089 -43.805  1.00 23.71           C
ATOM   2192  CE1 TYR B 107      25.837  37.883 -42.433  1.00 22.10           C
ATOM   2193  CZ  TYR B 107      25.486  36.766 -41.876  1.00 22.54           C
ATOM   2194  OH  TYR B 107      25.756  36.571 -40.474  1.00 29.14           O
ATOM   2195  CE2 TYR B 107      24.827  35.774 -42.546  1.00 18.51           C
ATOM   2196  CD2 TYR B 107      24.569  35.961 -43.899  1.00 18.10           C
ATOM   2197  C   TYR B 107      26.242  35.254 -46.478  1.00 16.27           C
ATOM   2198  O   TYR B 107      27.055  34.732 -45.652  1.00 16.72           O
ATOM   2199  N   ALA B 108      25.451  34.478 -47.231  1.00 14.86           N
ATOM   2200  CA  ALA B 108      25.583  33.043 -47.072  1.00 15.36           C
ATOM   2201  CB  ALA B 108      24.498  32.418 -48.050  1.00 15.42           C
ATOM   2202  C   ALA B 108      26.943  32.545 -47.373  1.00 16.92           C
ATOM   2203  O   ALA B 108      27.421  31.609 -46.675  1.00 16.05           O
ATOM   2204  N   ALA B 109      27.585  33.104 -48.425  1.00 15.32           N
ATOM   2205  CA  ALA B 109      28.971  32.693 -48.775  1.00 16.48           C
ATOM   2206  CB  ALA B 109      29.416  33.506 -49.946  1.00 17.39           C
ATOM   2207  C   ALA B 109      29.885  32.984 -47.551  1.00 17.25           C
ATOM   2208  O   ALA B 109      30.809  32.113 -47.220  1.00 19.92           O
ATOM   2209  N   SER B 110      29.666  34.129 -46.878  1.00 16.69           N
ATOM   2210  CA  SER B 110      30.621  34.524 -45.789  1.00 18.96           C
ATOM   2211  CB  SER B 110      30.335  35.959 -45.425  1.00 16.09           C
ATOM   2212  OG  SER B 110      29.161  36.089 -44.570  1.00 19.97           O
ATOM   2213  C   SER B 110      30.491  33.605 -44.583  1.00 17.99           C
ATOM   2214  O   SER B 110      31.400  33.614 -43.692  1.00 21.07           O
ATOM   2215  N   VAL B 111      29.436  32.831 -44.466  1.00 17.29           N
ATOM   2216  CA  VAL B 111      29.269  31.937 -43.289  1.00 17.85           C
ATOM   2217  CB  VAL B 111      28.011  32.197 -42.425  1.00 18.73           C
ATOM   2218  CG1 VAL B 111      28.051  33.685 -41.950  1.00 19.07           C
ATOM   2219  CG2 VAL B 111      26.662  31.972 -43.268  1.00 17.13           C
ATOM   2220  C   VAL B 111      29.374  30.428 -43.741  1.00 16.68           C
ATOM   2221  O   VAL B 111      29.142  29.494 -42.990  1.00 20.25           O
ATOM   2222  N   GLY B 112      29.743  30.260 -45.002  1.00 17.09           N
ATOM   2223  CA  GLY B 112      29.964  28.961 -45.603  1.00 17.09           C
ATOM   2224  C   GLY B 112      28.696  28.170 -45.900  1.00 17.23           C
ATOM   2225  O   GLY B 112      28.787  26.906 -46.114  1.00 17.79           O
ATOM   2226  N   ASP B 113      27.541  28.844 -46.005  1.00 15.87           N
ATOM   2227  CA  ASP B 113      26.312  28.097 -46.371  1.00 13.43           C
ATOM   2228  CB  ASP B 113      25.153  28.719 -45.664  1.00 16.28           C
ATOM   2229  CG  ASP B 113      23.815  28.046 -46.016  1.00 17.62           C
ATOM   2230  OD1 ASP B 113      22.727  28.483 -45.545  1.00 17.98           O
ATOM   2231  OD2 ASP B 113      23.806  27.097 -46.854  1.00 16.57           O
ATOM   2232  C   ASP B 113      26.224  28.129 -47.909  1.00 15.77           C
ATOM   2233  O   ASP B 113      25.542  28.939 -48.510  1.00 15.92           O
ATOM   2234  N   PHE B 114      27.021  27.237 -48.531  1.00 15.32           N
ATOM   2235  CA  PHE B 114      27.206  27.321 -49.948  1.00 15.11           C
ATOM   2236  CB  PHE B 114      28.443  26.575 -50.429  1.00 16.16           C
ATOM   2237  CG  PHE B 114      29.697  27.133 -49.858  1.00 16.93           C
ATOM   2238  CD1 PHE B 114      29.978  28.521 -49.896  1.00 18.31           C
ATOM   2239  CE1 PHE B 114      31.127  29.027 -49.359  1.00 18.28           C
ATOM   2240  CZ  PHE B 114      32.039  28.151 -48.698  1.00 18.61           C
ATOM   2241  CE2 PHE B 114      31.795  26.772 -48.668  1.00 17.08           C
ATOM   2242  CD2 PHE B 114      30.594  26.284 -49.241  1.00 16.04           C
ATOM   2243  C   PHE B 114      25.879  26.918 -50.638  1.00 15.92           C
ATOM   2244  O   PHE B 114      25.584  27.542 -51.650  1.00 14.25           O
ATOM   2245  N   PRO B 115      25.117  25.937 -50.116  1.00 15.90           N
ATOM   2246  CA  PRO B 115      23.797  25.674 -50.812  1.00 14.66           C
ATOM   2247  CB  PRO B 115      23.310  24.335 -50.169  1.00 15.85           C
ATOM   2248  CG  PRO B 115      24.637  23.696 -49.716  1.00 17.79           C
ATOM   2249  CD  PRO B 115      25.476  24.885 -49.162  1.00 15.74           C
ATOM   2250  C   PRO B 115      22.834  26.854 -50.797  1.00 14.58           C
ATOM   2251  O   PRO B 115      22.159  27.136 -51.827  1.00 16.22           O
ATOM   2252  N   SER B 116      22.760  27.569 -49.681  1.00 13.62           N
ATOM   2253  CA  SER B 116      21.931  28.753 -49.734  1.00 14.60           C
ATOM   2254  CB  SER B 116      21.755  29.331 -48.345  1.00 14.79           C
ATOM   2255  OG  SER B 116      21.019  28.504 -47.426  1.00 15.01           O
ATOM   2256  C   SER B 116      22.469  29.848 -50.618  1.00 13.45           C
ATOM   2257  O   SER B 116      21.700  30.531 -51.300  1.00 14.59           O
ATOM   2258  N   LYS B 117      23.805  30.033 -50.611  1.00 13.92           N
ATOM   2259  CA  LYS B 117      24.440  30.951 -51.551  1.00 13.45           C
ATOM   2260  CB  LYS B 117      25.991  30.879 -51.339  1.00 14.13           C
ATOM   2261  CG  LYS B 117      26.657  31.712 -52.402  1.00 15.06           C
ATOM   2262  CD  LYS B 117      28.176  31.351 -52.579  1.00 20.79           C
ATOM   2263  CE  LYS B 117      28.310  29.939 -53.144  1.00 23.62           C
ATOM   2264  NZ  LYS B 117      28.683  29.847 -54.554  1.00 28.99           N
ATOM   2265  C   LYS B 117      24.073  30.610 -52.978  1.00 14.07           C
ATOM   2266  O   LYS B 117      23.674  31.498 -53.737  1.00 14.59           O
ATOM   2267  N   ASN B 118      24.117  29.288 -53.282  1.00 13.93           N
ATOM   2268  CA  ASN B 118      23.834  28.919 -54.693  1.00 15.27           C
ATOM   2269  CB  ASN B 118      24.281  27.494 -54.910  1.00 14.38           C
ATOM   2270  CG  ASN B 118      25.801  27.431 -55.085  1.00 17.80           C
ATOM   2271  OD1 ASN B 118      26.405  28.379 -55.596  1.00 20.82           O
ATOM   2272  ND2 ASN B 118      26.425  26.359 -54.622  1.00 21.13           N
ATOM   2273  C   ASN B 118      22.347  29.160 -54.990  1.00 15.96           C
ATOM   2274  O   ASN B 118      22.029  29.515 -56.146  1.00 16.14           O
ATOM   2275  N   LEU B 119      21.427  28.974 -54.039  1.00 14.03           N
ATOM   2276  CA  LEU B 119      20.019  29.269 -54.315  1.00 14.08           C
ATOM   2277  CB  LEU B 119      19.180  28.879 -53.051  1.00 14.48           C
ATOM   2278  CG  LEU B 119      17.693  29.286 -53.119  1.00 16.58           C
ATOM   2279  CD1 LEU B 119      16.904  28.600 -54.286  1.00 19.44           C
ATOM   2280  CD2 LEU B 119      17.026  28.876 -51.794  1.00 18.99           C
ATOM   2281  C   LEU B 119      19.862  30.751 -54.615  1.00 13.93           C
ATOM   2282  O   LEU B 119      19.186  31.176 -55.564  1.00 15.10           O
ATOM   2283  N   PHE B 120      20.492  31.604 -53.757  1.00 15.04           N
ATOM   2284  CA  PHE B 120      20.415  33.060 -54.075  1.00 14.21           C
ATOM   2285  CB  PHE B 120      21.077  33.881 -52.913  1.00 13.90           C
ATOM   2286  CG  PHE B 120      20.216  34.025 -51.669  1.00 13.56           C
ATOM   2287  CD1 PHE B 120      18.965  34.682 -51.775  1.00 15.72           C
ATOM   2288  CE1 PHE B 120      18.139  34.930 -50.613  1.00 16.98           C
ATOM   2289  CZ  PHE B 120      18.613  34.455 -49.367  1.00 18.12           C
ATOM   2290  CE2 PHE B 120      19.844  33.804 -49.282  1.00 15.52           C
ATOM   2291  CD2 PHE B 120      20.695  33.564 -50.453  1.00 14.05           C
ATOM   2292  C   PHE B 120      21.024  33.440 -55.390  1.00 16.30           C
ATOM   2293  O   PHE B 120      20.480  34.316 -56.103  1.00 14.93           O
ATOM   2294  N   GLU B 121      22.155  32.822 -55.760  1.00 14.68           N
ATOM   2295  CA  GLU B 121      22.756  33.194 -57.039  1.00 15.98           C
ATOM   2296  CB  GLU B 121      24.183  32.612 -57.191  1.00 16.56           C
ATOM   2297  CG  GLU B 121      25.189  33.266 -56.214  1.00 16.71           C
ATOM   2298  CD  GLU B 121      26.649  32.722 -56.493  1.00 21.97           C
ATOM   2299  OE1 GLU B 121      26.845  31.885 -57.386  1.00 20.48           O
ATOM   2300  OE2 GLU B 121      27.472  33.055 -55.650  1.00 27.33           O
ATOM   2301  C   GLU B 121      21.931  32.666 -58.186  1.00 15.72           C
ATOM   2302  O   GLU B 121      21.774  33.422 -59.203  1.00 16.46           O
ATOM   2303  N   GLU B 122      21.328  31.481 -58.061  1.00 16.23           N
ATOM   2304  CA  GLU B 122      20.384  31.006 -59.141  1.00 16.18           C
ATOM   2305  CB  GLU B 122      19.868  29.637 -58.713  1.00 19.79           C
ATOM   2306  CG  GLU B 122      18.776  28.982 -59.630  1.00 23.78           C
ATOM   2307  CD  GLU B 122      18.137  27.744 -58.998  1.00 34.73           C
ATOM   2308  OE1 GLU B 122      17.182  27.252 -59.676  1.00 36.69           O
ATOM   2309  OE2 GLU B 122      18.507  27.267 -57.857  1.00 36.90           O
ATOM   2310  C   GLU B 122      19.232  31.914 -59.312  1.00 16.69           C
ATOM   2311  O   GLU B 122      18.921  32.329 -60.466  1.00 17.25           O
ATOM   2312  N   LEU B 123      18.628  32.315 -58.195  1.00 16.23           N
ATOM   2313  CA  LEU B 123      17.545  33.273 -58.263  1.00 16.37           C
ATOM   2314  CB  LEU B 123      16.761  33.391 -56.924  1.00 16.53           C
ATOM   2315  CG  LEU B 123      15.533  32.370 -56.883  1.00 21.39           C
ATOM   2316  CD1 LEU B 123      14.996  32.398 -55.482  1.00 24.92           C
ATOM   2317  CD2 LEU B 123      15.863  30.953 -57.176  1.00 25.66           C
ATOM   2318  C   LEU B 123      17.950  34.636 -58.800  1.00 15.76           C
ATOM   2319  O   LEU B 123      17.175  35.266 -59.554  1.00 15.70           O
ATOM   2320  N   MET B 124      19.113  35.156 -58.391  1.00 15.48           N
ATOM   2321  CA  MET B 124      19.624  36.373 -58.960  1.00 14.76           C
ATOM   2322  CB  MET B 124      20.983  36.694 -58.302  1.00 14.93           C
ATOM   2323  CG  MET B 124      21.400  38.113 -58.620  1.00 14.81           C
ATOM   2324  SD  MET B 124      23.090  38.422 -57.999  1.00 16.80           S
ATOM   2325  CE  MET B 124      23.413  39.960 -58.792  1.00 17.26           C
ATOM   2326  C   MET B 124      19.668  36.313 -60.472  1.00 15.52           C
ATOM   2327  O   MET B 124      19.276  37.272 -61.123  1.00 15.91           O
ATOM   2328  N   GLY B 125      20.253  35.203 -60.960  1.00 14.83           N
ATOM   2329  CA  GLY B 125      20.320  35.067 -62.422  1.00 16.74           C
ATOM   2330  C   GLY B 125      18.954  35.023 -63.048  1.00 15.56           C
ATOM   2331  O   GLY B 125      18.777  35.649 -64.143  1.00 17.32           O
ATOM   2332  N   ASP B 126      18.057  34.301 -62.410  1.00 16.49           N
ATOM   2333  CA  ASP B 126      16.677  34.208 -63.000  1.00 16.49           C
ATOM   2334  CB  ASP B 126      15.759  33.327 -62.153  1.00 17.19           C
ATOM   2335  CG  ASP B 126      16.074  31.845 -62.215  1.00 23.21           C
ATOM   2336  OD1 ASP B 126      16.800  31.380 -63.161  1.00 23.85           O
ATOM   2337  OD2 ASP B 126      15.497  31.098 -61.346  1.00 25.69           O
ATOM   2338  C   ASP B 126      16.025  35.577 -63.023  1.00 16.86           C
ATOM   2339  O   ASP B 126      15.304  35.933 -64.003  1.00 18.14           O
ATOM   2340  N   GLU B 127      16.221  36.377 -61.960  1.00 14.64           N
ATOM   2341  CA  GLU B 127      15.596  37.698 -61.977  1.00 15.43           C
ATOM   2342  CB  GLU B 127      15.557  38.387 -60.575  1.00 16.40           C
ATOM   2343  CG  GLU B 127      14.936  37.526 -59.405  1.00 18.67           C
ATOM   2344  CD  GLU B 127      13.666  36.683 -59.655  1.00 22.96           C
ATOM   2345  OE1 GLU B 127      13.385  36.193 -60.790  1.00 21.50           O
ATOM   2346  OE2 GLU B 127      12.984  36.465 -58.636  1.00 19.14           O
ATOM   2347  C   GLU B 127      16.218  38.599 -63.010  1.00 16.47           C
ATOM   2348  O   GLU B 127      15.573  39.435 -63.593  1.00 16.91           O
ATOM   2349  N   GLU B 128      17.571  38.435 -63.204  1.00 16.53           N
ATOM   2350  CA  GLU B 128      18.160  39.269 -64.282  1.00 16.03           C
ATOM   2351  CB  GLU B 128      19.680  39.108 -64.270  1.00 15.03           C
ATOM   2352  CG  GLU B 128      20.325  39.930 -63.127  1.00 15.29           C
ATOM   2353  CD  GLU B 128      21.877  39.993 -63.219  1.00 19.03           C
ATOM   2354  OE1 GLU B 128      22.461  39.412 -64.134  1.00 19.04           O
ATOM   2355  OE2 GLU B 128      22.459  40.519 -62.253  1.00 18.74           O
ATOM   2356  C   GLU B 128      17.575  38.841 -65.665  1.00 17.23           C
ATOM   2357  O   GLU B 128      17.452  39.738 -66.485  1.00 15.87           O
ATOM   2358  N   HIS B 129      17.212  37.571 -65.871  1.00 15.82           N
ATOM   2359  CA  HIS B 129      16.602  37.199 -67.202  1.00 17.08           C
ATOM   2360  CB  HIS B 129      16.402  35.731 -67.291  1.00 21.10           C
ATOM   2361  CG  HIS B 129      17.668  34.980 -67.586  1.00 30.45           C
ATOM   2362  ND1 HIS B 129      18.489  35.305 -68.658  1.00 42.21           N
ATOM   2363  CE1 HIS B 129      19.536  34.482 -68.665  1.00 39.34           C
ATOM   2364  NE2 HIS B 129      19.418  33.644 -67.645  1.00 39.54           N
ATOM   2365  CD2 HIS B 129      18.254  33.918 -66.969  1.00 39.47           C
ATOM   2366  C   HIS B 129      15.244  37.972 -67.256  1.00 17.37           C
ATOM   2367  O   HIS B 129      14.863  38.425 -68.336  1.00 19.28           O
ATOM   2368  N   HIS B 130      14.466  38.107 -66.150  1.00 16.78           N
ATOM   2369  CA  HIS B 130      13.241  38.830 -66.260  1.00 18.14           C
ATOM   2370  CB  HIS B 130      12.342  38.504 -65.093  1.00 18.28           C
ATOM   2371  CG  HIS B 130      10.908  38.886 -65.386  1.00 18.32           C
ATOM   2372  ND1 HIS B 130      10.292  38.610 -66.598  1.00 21.21           N
ATOM   2373  CE1 HIS B 130       9.053  39.083 -66.564  1.00 20.58           C
ATOM   2374  NE2 HIS B 130       8.877  39.762 -65.433  1.00 19.56           N
ATOM   2375  CD2 HIS B 130      10.021  39.635 -64.674  1.00 17.71           C
ATOM   2376  C   HIS B 130      13.435  40.329 -66.386  1.00 17.91           C
ATOM   2377  O   HIS B 130      12.694  40.995 -67.075  1.00 16.80           O
ATOM   2378  N   ILE B 131      14.480  40.911 -65.738  1.00 15.20           N
ATOM   2379  CA  ILE B 131      14.821  42.281 -65.962  1.00 15.01           C
ATOM   2380  CB  ILE B 131      16.108  42.660 -65.117  1.00 14.72           C
ATOM   2381  CG1 ILE B 131      15.592  42.815 -63.667  1.00 14.72           C
ATOM   2382  CD1 ILE B 131      16.756  42.738 -62.651  1.00 17.63           C
ATOM   2383  CG2 ILE B 131      16.661  44.020 -65.588  1.00 17.31           C
ATOM   2384  C   ILE B 131      15.119  42.516 -67.486  1.00 15.55           C
ATOM   2385  O   ILE B 131      14.682  43.547 -68.032  1.00 16.99           O
ATOM   2386  N   ASP B 132      15.906  41.607 -68.070  1.00 15.98           N
ATOM   2387  CA  ASP B 132      16.194  41.708 -69.530  1.00 15.01           C
ATOM   2388  CB  ASP B 132      17.034  40.527 -69.922  1.00 17.36           C
ATOM   2389  CG  ASP B 132      17.594  40.621 -71.351  1.00 19.75           C
ATOM   2390  OD1 ASP B 132      17.836  41.749 -71.819  1.00 24.61           O
ATOM   2391  OD2 ASP B 132      17.953  39.474 -71.715  1.00 31.43           O
ATOM   2392  C   ASP B 132      14.871  41.744 -70.318  1.00 17.36           C
ATOM   2393  O   ASP B 132      14.736  42.622 -71.175  1.00 18.60           O
ATOM   2394  N   PHE B 133      13.951  40.834 -69.977  1.00 16.91           N
ATOM   2395  CA  PHE B 133      12.664  40.787 -70.677  1.00 16.87           C
ATOM   2396  CB  PHE B 133      11.825  39.671 -70.155  1.00 15.94           C
ATOM   2397  CG  PHE B 133      10.415  39.759 -70.659  1.00 17.46           C
ATOM   2398  CD1 PHE B 133      10.144  39.264 -71.969  1.00 18.76           C
ATOM   2399  CE1 PHE B 133       8.836  39.359 -72.486  1.00 19.49           C
ATOM   2400  CZ  PHE B 133       7.832  39.942 -71.697  1.00 18.63           C
ATOM   2401  CE2 PHE B 133       8.115  40.421 -70.379  1.00 20.21           C
ATOM   2402  CD2 PHE B 133       9.436  40.309 -69.884  1.00 17.23           C
ATOM   2403  C   PHE B 133      11.982  42.132 -70.544  1.00 18.91           C
ATOM   2404  O   PHE B 133      11.526  42.790 -71.503  1.00 18.36           O
ATOM   2405  N   LEU B 134      11.826  42.646 -69.334  1.00 17.52           N
ATOM   2406  CA  LEU B 134      11.074  43.890 -69.087  1.00 15.90           C
ATOM   2407  CB  LEU B 134      10.933  44.105 -67.554  1.00 17.80           C
ATOM   2408  CG  LEU B 134      10.093  43.024 -66.946  1.00 16.23           C
ATOM   2409  CD1 LEU B 134      10.195  43.168 -65.377  1.00 14.90           C
ATOM   2410  CD2 LEU B 134       8.582  43.133 -67.395  1.00 19.32           C
ATOM   2411  C   LEU B 134      11.731  45.148 -69.729  1.00 16.90           C
ATOM   2412  O   LEU B 134      11.073  45.990 -70.292  1.00 17.45           O
ATOM   2413  N   GLU B 135      13.069  45.185 -69.696  1.00 17.17           N
ATOM   2414  CA  GLU B 135      13.783  46.301 -70.262  1.00 16.98           C
ATOM   2415  CB  GLU B 135      15.307  46.210 -69.984  1.00 18.16           C
ATOM   2416  CG  GLU B 135      15.579  46.541 -68.479  1.00 17.25           C
ATOM   2417  CD  GLU B 135      17.137  46.466 -68.209  1.00 20.79           C
ATOM   2418  OE1 GLU B 135      17.807  45.597 -68.842  1.00 20.19           O
ATOM   2419  OE2 GLU B 135      17.557  47.240 -67.325  1.00 21.44           O
ATOM   2420  C   GLU B 135      13.601  46.244 -71.828  1.00 16.16           C
ATOM   2421  O   GLU B 135      13.455  47.387 -72.370  1.00 17.38           O
ATOM   2422  N   THR B 136      13.559  45.007 -72.381  1.00 16.62           N
ATOM   2423  CA  THR B 136      13.378  44.900 -73.848  1.00 15.09           C
ATOM   2424  CB  THR B 136      13.471  43.507 -74.242  1.00 16.51           C
ATOM   2425  OG1 THR B 136      14.880  43.120 -74.147  1.00 21.38           O
ATOM   2426  CG2 THR B 136      13.104  43.344 -75.720  1.00 18.48           C
ATOM   2427  C   THR B 136      11.954  45.463 -74.125  1.00 18.66           C
ATOM   2428  O   THR B 136      11.746  46.166 -75.149  1.00 18.05           O
ATOM   2429  N   GLN B 137      10.958  45.086 -73.310  1.00 17.89           N
ATOM   2430  CA  GLN B 137       9.581  45.610 -73.680  1.00 17.63           C
ATOM   2431  CB  GLN B 137       8.504  45.101 -72.673  1.00 15.12           C
ATOM   2432  CG  GLN B 137       8.472  43.532 -72.522  1.00 17.83           C
ATOM   2433  CD  GLN B 137       8.724  42.780 -73.807  1.00 20.10           C
ATOM   2434  OE1 GLN B 137       9.794  42.101 -73.967  1.00 22.39           O
ATOM   2435  NE2 GLN B 137       7.758  42.778 -74.685  1.00 16.34           N
ATOM   2436  C   GLN B 137       9.551  47.114 -73.573  1.00 18.91           C
ATOM   2437  O   GLN B 137       8.927  47.811 -74.381  1.00 17.72           O
ATOM   2438  N   LEU B 138      10.242  47.685 -72.577  1.00 18.28           N
ATOM   2439  CA  LEU B 138      10.308  49.134 -72.435  1.00 19.14           C
ATOM   2440  CB  LEU B 138      10.888  49.514 -71.072  1.00 19.08           C
ATOM   2441  CG  LEU B 138       9.786  49.290 -70.007  1.00 19.06           C
ATOM   2442  CD1 LEU B 138      10.565  49.296 -68.635  1.00 21.95           C
ATOM   2443  CD2 LEU B 138       8.647  50.434 -70.023  1.00 19.87           C
ATOM   2444  C   LEU B 138      11.076  49.792 -73.590  1.00 18.52           C
ATOM   2445  O   LEU B 138      10.671  50.880 -74.007  1.00 21.01           O
ATOM   2446  N   ASP B 139      12.028  49.037 -74.140  1.00 18.65           N
ATOM   2447  CA  ASP B 139      12.801  49.546 -75.311  1.00 20.46           C
ATOM   2448  CB  ASP B 139      13.974  48.625 -75.668  1.00 21.61           C
ATOM   2449  CG  ASP B 139      14.998  49.358 -76.634  1.00 26.71           C
ATOM   2450  OD1 ASP B 139      15.459  50.417 -76.244  1.00 30.38           O
ATOM   2451  OD2 ASP B 139      14.952  49.013 -77.788  1.00 28.69           O
ATOM   2452  C   ASP B 139      11.767  49.623 -76.492  1.00 17.90           C
ATOM   2453  O   ASP B 139      11.806  50.648 -77.258  1.00 18.82           O
ATOM   2454  N   LEU B 140      10.992  48.573 -76.692  1.00 18.08           N
ATOM   2455  CA  LEU B 140       9.991  48.612 -77.793  1.00 17.70           C
ATOM   2456  CB  LEU B 140       9.252  47.311 -77.892  1.00 15.27           C
ATOM   2457  CG  LEU B 140       9.985  46.057 -78.352  1.00 16.26           C
ATOM   2458  CD1 LEU B 140      10.316  46.291 -79.913  1.00 19.48           C
ATOM   2459  CD2 LEU B 140       9.381  44.764 -78.119  1.00 16.47           C
ATOM   2460  C   LEU B 140       9.012  49.740 -77.596  1.00 18.43           C
ATOM   2461  O   LEU B 140       8.644  50.433 -78.573  1.00 17.68           O
ATOM   2462  N   VAL B 141       8.511  49.963 -76.386  1.00 17.07           N
ATOM   2463  CA  VAL B 141       7.637  51.084 -76.177  1.00 18.48           C
ATOM   2464  CB  VAL B 141       7.133  51.056 -74.629  1.00 18.35           C
ATOM   2465  CG1 VAL B 141       6.454  52.361 -74.336  1.00 18.82           C
ATOM   2466  CG2 VAL B 141       6.231  49.803 -74.422  1.00 18.04           C
ATOM   2467  C   VAL B 141       8.265  52.398 -76.517  1.00 18.90           C
ATOM   2468  O   VAL B 141       7.668  53.270 -77.060  1.00 20.98           O
ATOM   2469  N   SER B 142       9.540  52.574 -76.138  1.00 20.34           N
ATOM   2470  CA  SER B 142      10.339  53.820 -76.523  1.00 23.54           C
ATOM   2471  CB  SER B 142      11.799  53.743 -76.037  1.00 24.81           C
ATOM   2472  OG  SER B 142      11.695  53.986 -74.700  1.00 37.23           O
ATOM   2473  C   SER B 142      10.452  53.987 -78.006  1.00 21.44           C
ATOM   2474  O   SER B 142      10.316  55.119 -78.455  1.00 26.74           O
ATOM   2475  N   LYS B 143      10.703  52.930 -78.710  1.00 21.50           N
ATOM   2476  CA  LYS B 143      11.055  53.076 -80.163  1.00 22.90           C
ATOM   2477  CB  LYS B 143      11.881  51.895 -80.667  1.00 24.73           C
ATOM   2478  CG  LYS B 143      13.456  51.990 -80.620  1.00 30.36           C
ATOM   2479  CD  LYS B 143      14.026  52.071 -79.309  1.00 36.35           C
ATOM   2480  CE  LYS B 143      15.542  52.030 -79.458  1.00 33.32           C
ATOM   2481  NZ  LYS B 143      16.264  50.721 -79.666  1.00 34.17           N
ATOM   2482  C   LYS B 143       9.793  53.094 -80.996  1.00 22.77           C
ATOM   2483  O   LYS B 143       9.830  53.702 -82.103  1.00 22.81           O
ATOM   2484  N   LEU B 144       8.682  52.442 -80.546  1.00 20.01           N
ATOM   2485  CA  LEU B 144       7.496  52.298 -81.397  1.00 18.70           C
ATOM   2486  CB  LEU B 144       7.028  50.828 -81.429  1.00 17.81           C
ATOM   2487  CG  LEU B 144       8.064  49.769 -81.873  1.00 17.49           C
ATOM   2488  CD1 LEU B 144       7.493  48.325 -81.746  1.00 19.18           C
ATOM   2489  CD2 LEU B 144       8.567  50.153 -83.346  1.00 19.29           C
ATOM   2490  C   LEU B 144       6.346  53.079 -80.854  1.00 20.52           C
ATOM   2491  O   LEU B 144       5.361  53.330 -81.590  1.00 20.91           O
ATOM   2492  N   GLY B 145       6.427  53.488 -79.594  1.00 18.72           N
ATOM   2493  CA  GLY B 145       5.240  54.076 -78.947  1.00 19.14           C
ATOM   2494  C   GLY B 145       4.399  52.929 -78.312  1.00 18.80           C
ATOM   2495  O   GLY B 145       4.419  51.769 -78.730  1.00 18.46           O
ATOM   2496  N   LEU B 146       3.707  53.280 -77.215  1.00 19.18           N
ATOM   2497  CA  LEU B 146       2.968  52.278 -76.466  1.00 19.16           C
ATOM   2498  CB  LEU B 146       2.343  52.903 -75.188  1.00 18.68           C
ATOM   2499  CG  LEU B 146       1.577  51.895 -74.336  1.00 18.69           C
ATOM   2500  CD1 LEU B 146       2.501  50.760 -73.868  1.00 21.35           C
ATOM   2501  CD2 LEU B 146       0.977  52.728 -73.097  1.00 21.01           C
ATOM   2502  C   LEU B 146       1.847  51.582 -77.292  1.00 18.98           C
ATOM   2503  O   LEU B 146       1.647  50.378 -77.141  1.00 18.52           O
ATOM   2504  N   GLU B 147       1.188  52.403 -78.132  1.00 18.24           N
ATOM   2505  CA  GLU B 147       0.015  51.805 -78.829  1.00 18.49           C
ATOM   2506  CB  GLU B 147      -0.747  52.904 -79.545  1.00 20.60           C
ATOM   2507  CG  GLU B 147      -1.428  53.866 -78.580  1.00 21.64           C
ATOM   2508  CD  GLU B 147      -0.488  54.689 -77.618  1.00 27.31           C
ATOM   2509  OE1 GLU B 147       0.450  55.302 -78.215  1.00 33.40           O
ATOM   2510  OE2 GLU B 147      -0.719  54.758 -76.301  1.00 30.84           O
ATOM   2511  C   GLU B 147       0.443  50.761 -79.837  1.00 18.57           C
ATOM   2512  O   GLU B 147      -0.137  49.704 -79.921  1.00 18.65           O
ATOM   2513  N   LEU B 148       1.507  51.021 -80.611  1.00 17.79           N
ATOM   2514  CA  LEU B 148       1.961  49.958 -81.516  1.00 18.55           C
ATOM   2515  CB  LEU B 148       3.090  50.464 -82.465  1.00 20.64           C
ATOM   2516  CG  LEU B 148       2.623  51.324 -83.657  1.00 22.44           C
ATOM   2517  CD1 LEU B 148       3.827  51.832 -84.433  1.00 20.33           C
ATOM   2518  CD2 LEU B 148       1.681  50.542 -84.614  1.00 22.56           C
ATOM   2519  C   LEU B 148       2.458  48.766 -80.797  1.00 15.52           C
ATOM   2520  O   LEU B 148       2.239  47.617 -81.142  1.00 17.53           O
ATOM   2521  N   TYR B 149       3.227  49.011 -79.699  1.00 17.60           N
ATOM   2522  CA  TYR B 149       3.680  47.861 -78.932  1.00 17.86           C
ATOM   2523  CB  TYR B 149       4.542  48.383 -77.716  1.00 16.18           C
ATOM   2524  CG  TYR B 149       4.811  47.240 -76.766  1.00 16.14           C
ATOM   2525  CD1 TYR B 149       5.816  46.259 -76.968  1.00 15.32           C
ATOM   2526  CE1 TYR B 149       6.048  45.204 -76.090  1.00 17.41           C
ATOM   2527  CZ  TYR B 149       5.325  45.131 -74.870  1.00 16.21           C
ATOM   2528  OH  TYR B 149       5.549  44.122 -74.016  1.00 17.81           O
ATOM   2529  CE2 TYR B 149       4.334  46.087 -74.641  1.00 16.89           C
ATOM   2530  CD2 TYR B 149       4.097  47.148 -75.527  1.00 17.87           C
ATOM   2531  C   TYR B 149       2.544  46.943 -78.383  1.00 16.97           C
ATOM   2532  O   TYR B 149       2.541  45.743 -78.597  1.00 17.51           O
ATOM   2533  N   ALA B 150       1.559  47.630 -77.770  1.00 16.95           N
ATOM   2534  CA  ALA B 150       0.499  46.867 -77.133  1.00 16.93           C
ATOM   2535  CB  ALA B 150      -0.225  47.818 -76.243  1.00 16.10           C
ATOM   2536  C   ALA B 150      -0.460  46.192 -78.160  1.00 14.44           C
ATOM   2537  O   ALA B 150      -0.809  45.025 -77.958  1.00 16.40           O
ATOM   2538  N   GLN B 151      -0.614  46.940 -79.291  1.00 15.05           N
ATOM   2539  CA  GLN B 151      -1.491  46.364 -80.291  1.00 15.86           C
ATOM   2540  CB  GLN B 151      -1.654  47.354 -81.437  1.00 15.32           C
ATOM   2541  CG  GLN B 151      -2.691  46.729 -82.424  1.00 16.26           C
ATOM   2542  CD  GLN B 151      -2.080  46.446 -83.798  1.00 19.04           C
ATOM   2543  OE1 GLN B 151      -0.912  45.994 -83.885  1.00 18.77           O
ATOM   2544  NE2 GLN B 151      -2.875  46.621 -84.889  1.00 19.69           N
ATOM   2545  C   GLN B 151      -0.990  45.037 -80.823  1.00 15.44           C
ATOM   2546  O   GLN B 151      -1.692  44.092 -81.103  1.00 16.67           O
ATOM   2547  N   HIS B 152       0.347  44.947 -80.905  1.00 15.30           N
ATOM   2548  CA  HIS B 152       0.893  43.722 -81.429  1.00 15.95           C
ATOM   2549  CB  HIS B 152       2.484  43.923 -81.564  1.00 16.00           C
ATOM   2550  CG  HIS B 152       3.155  42.696 -82.024  1.00 19.31           C
ATOM   2551  ND1 HIS B 152       3.177  42.354 -83.371  1.00 21.04           N
ATOM   2552  CE1 HIS B 152       3.781  41.197 -83.483  1.00 20.00           C
ATOM   2553  NE2 HIS B 152       4.201  40.798 -82.298  1.00 20.55           N
ATOM   2554  CD2 HIS B 152       3.822  41.727 -81.362  1.00 16.62           C
ATOM   2555  C   HIS B 152       0.589  42.476 -80.636  1.00 15.29           C
ATOM   2556  O   HIS B 152       0.610  41.353 -81.119  1.00 17.60           O
ATOM   2557  N   HIS B 153       0.378  42.729 -79.301  1.00 16.09           N
ATOM   2558  CA  HIS B 153       0.192  41.594 -78.418  1.00 16.46           C
ATOM   2559  CB  HIS B 153       1.123  41.826 -77.234  1.00 17.41           C
ATOM   2560  CG  HIS B 153       2.579  41.605 -77.573  1.00 18.06           C
ATOM   2561  ND1 HIS B 153       3.089  40.399 -78.013  1.00 21.04           N
ATOM   2562  CE1 HIS B 153       4.402  40.534 -78.180  1.00 20.38           C
ATOM   2563  NE2 HIS B 153       4.744  41.753 -77.808  1.00 18.35           N
ATOM   2564  CD2 HIS B 153       3.628  42.451 -77.432  1.00 19.77           C
ATOM   2565  C   HIS B 153      -1.245  41.514 -77.898  1.00 17.91           C
ATOM   2566  O   HIS B 153      -1.505  40.901 -76.877  1.00 18.13           O
ATOM   2567  N   ILE B 154      -2.192  42.002 -78.721  1.00 17.74           N
ATOM   2568  CA  ILE B 154      -3.636  41.741 -78.398  1.00 17.53           C
ATOM   2569  CB  ILE B 154      -4.467  42.573 -79.373  1.00 17.41           C
ATOM   2570  CG1 ILE B 154      -4.389  44.057 -79.014  1.00 17.52           C
ATOM   2571  CD1 ILE B 154      -5.136  44.943 -80.098  1.00 17.97           C
ATOM   2572  CG2 ILE B 154      -5.945  41.992 -79.439  1.00 16.46           C
ATOM   2573  C   ILE B 154      -3.949  40.266 -78.419  1.00 18.00           C
ATOM   2574  O   ILE B 154      -4.808  39.760 -77.629  1.00 18.45           O
ATOM   2575  N   GLY B 155      -3.390  39.487 -79.342  1.00 18.42           N
ATOM   2576  CA  GLY B 155      -3.634  38.024 -79.404  1.00 17.71           C
ATOM   2577  C   GLY B 155      -4.921  37.775 -80.231  1.00 18.37           C
ATOM   2578  O   GLY B 155      -5.430  38.671 -80.982  1.00 20.79           O
ATOM   2579  N   LYS B 156      -5.399  36.566 -80.016  1.00 22.19           N
ATOM   2580  CA  LYS B 156      -6.604  36.084 -80.722  1.00 24.44           C
ATOM   2581  CB  LYS B 156      -6.450  34.628 -81.095  1.00 26.17           C
ATOM   2582  CG  LYS B 156      -5.331  34.390 -82.075  1.00 34.28           C
ATOM   2583  CD  LYS B 156      -5.014  32.859 -82.001  1.00 47.26           C
ATOM   2584  CE  LYS B 156      -4.500  32.382 -80.576  1.00 54.95           C
ATOM   2585  NZ  LYS B 156      -2.961  32.535 -80.338  1.00 58.09           N
ATOM   2586  C   LYS B 156      -7.874  36.135 -79.928  1.00 26.16           C
ATOM   2587  O   LYS B 156      -7.857  36.088 -78.698  1.00 29.45           O
ATOM   2588  N   LEU B 157      -9.003  36.173 -80.631  1.00 27.64           N
ATOM   2589  CA  LEU B 157     -10.281  36.132 -79.930  1.00 31.00           C
ATOM   2590  CB  LEU B 157     -11.395  36.732 -80.798  1.00 28.85           C
ATOM   2591  CG  LEU B 157     -11.142  38.216 -81.076  1.00 28.80           C
ATOM   2592  CD1 LEU B 157     -12.164  38.849 -81.993  1.00 29.19           C
ATOM   2593  CD2 LEU B 157     -10.915  39.131 -79.808  1.00 32.24           C
ATOM   2594  C   LEU B 157     -10.611  34.687 -79.469  1.00 34.60           C
ATOM   2595  O   LEU B 157     -10.285  33.695 -80.133  1.00 33.27           O
ATOM   2596  N   ASP B 158     -11.263  34.582 -78.306  1.00 41.34           N
ATOM   2597  CA  ASP B 158     -11.619  33.266 -77.739  1.00 48.34           C
ATOM   2598  CB  ASP B 158     -12.058  33.426 -76.272  1.00 49.70           C
ATOM   2599  CG  ASP B 158     -10.865  33.407 -75.309  1.00 54.81           C
ATOM   2600  OD1 ASP B 158      -9.989  32.508 -75.461  1.00 59.84           O
ATOM   2601  OD2 ASP B 158     -10.803  34.280 -74.410  1.00 58.99           O
ATOM   2602  C   ASP B 158     -12.720  32.602 -78.564  1.00 51.35           C
ATOM   2603  O   ASP B 158     -13.545  33.326 -79.195  1.00 52.24           O
ATOM   2604  N   ASP B 159     -12.737  31.254 -78.577  1.00 54.91           N
ATOM   2605  CA  ASP B 159     -13.784  30.469 -79.297  1.00 57.86           C
ATOM   2606  CB  ASP B 159     -13.497  28.933 -79.346  1.00 58.75           C
ATOM   2607  CG  ASP B 159     -12.205  28.556 -80.121  1.00 61.93           C
ATOM   2608  OD1 ASP B 159     -12.031  28.940 -81.318  1.00 62.81           O
ATOM   2609  OD2 ASP B 159     -11.372  27.822 -79.514  1.00 63.41           O
ATOM   2610  C   ASP B 159     -15.163  30.670 -78.646  1.00 58.65           C
ATOM   2611  O   ASP B 159     -15.291  31.262 -77.559  1.00 59.78           O
ATOM   2612  CHA HEM B 162      -0.001  27.041 -59.651  1.00 22.82           C
ATOM   2613  C1A HEM B 162       0.959  26.960 -58.736  1.00 22.72           C
ATOM   2614  C2A HEM B 162       2.101  26.107 -58.725  1.00 22.79           C
ATOM   2615  CAA HEM B 162       2.437  25.099 -59.861  1.00 31.24           C
ATOM   2616  CBA HEM B 162       1.601  23.854 -59.636  1.00 39.22           C
ATOM   2617  CGA HEM B 162       1.965  22.714 -60.603  1.00 48.01           C
ATOM   2618  O1A HEM B 162       1.970  21.521 -60.082  1.00 44.67           O
ATOM   2619  O2A HEM B 162       2.214  23.030 -61.845  1.00 43.41           O
ATOM   2620  C3A HEM B 162       2.825  26.348 -57.644  1.00 21.01           C
ATOM   2621  CMA HEM B 162       4.195  25.709 -57.187  1.00 21.65           C
ATOM   2622  C4A HEM B 162       2.192  27.396 -56.890  1.00 16.37           C
ATOM   2623  NA  HEM B 162       1.079  27.762 -57.624  1.00 16.97           N
ATOM   2624  CHB HEM B 162       2.637  27.886 -55.713  1.00 15.70           C
ATOM   2625  C1B HEM B 162       2.132  29.012 -55.097  1.00 14.97           C
ATOM   2626  C2B HEM B 162       2.545  29.540 -53.856  1.00 15.45           C
ATOM   2627  CMB HEM B 162       3.709  28.911 -53.057  1.00 19.35           C
ATOM   2628  C3B HEM B 162       1.812  30.612 -53.644  1.00 16.53           C
ATOM   2629  CAB HEM B 162       1.844  31.582 -52.485  1.00 20.99           C
ATOM   2630  CBB HEM B 162       1.912  30.922 -51.288  1.00 28.52           C
ATOM   2631  C4B HEM B 162       0.880  30.841 -54.702  1.00 17.92           C
ATOM   2632  NB  HEM B 162       1.083  29.791 -55.589  1.00 14.76           N
ATOM   2633  CHC HEM B 162      -0.002  31.908 -54.838  1.00 18.37           C
ATOM   2634  C1C HEM B 162      -0.873  31.993 -55.894  1.00 15.48           C
ATOM   2635  C2C HEM B 162      -1.787  33.084 -56.076  1.00 15.12           C
ATOM   2636  CMC HEM B 162      -1.783  34.326 -55.163  1.00 19.93           C
ATOM   2637  C3C HEM B 162      -2.524  32.848 -57.146  1.00 15.90           C
ATOM   2638  CAC HEM B 162      -3.646  33.700 -57.755  1.00 18.60           C
ATOM   2639  CBC HEM B 162      -4.289  34.594 -56.964  1.00 29.19           C
ATOM   2640  C4C HEM B 162      -2.122  31.634 -57.707  1.00 14.85           C
ATOM   2641  NC  HEM B 162      -1.078  31.128 -56.956  1.00 14.85           N
ATOM   2642  CHD HEM B 162      -2.631  30.985 -58.820  1.00 15.42           C
ATOM   2643  C1D HEM B 162      -2.190  29.847 -59.339  1.00 18.43           C
ATOM   2644  C2D HEM B 162      -2.874  29.103 -60.353  1.00 21.73           C
ATOM   2645  CMD HEM B 162      -4.233  29.547 -61.002  1.00 25.26           C
ATOM   2646  C3D HEM B 162      -2.088  27.927 -60.597  1.00 23.02           C
ATOM   2647  CAD HEM B 162      -2.355  26.732 -61.568  1.00 29.17           C
ATOM   2648  CBD HEM B 162      -1.637  27.046 -62.822  1.00 34.79           C
ATOM   2649  CGD HEM B 162      -2.123  26.091 -63.923  1.00 45.10           C
ATOM   2650  O1D HEM B 162      -2.294  26.622 -65.096  1.00 42.10           O
ATOM   2651  O2D HEM B 162      -2.308  24.840 -63.588  1.00 41.77           O
ATOM   2652  C4D HEM B 162      -0.954  27.981 -59.721  1.00 21.32           C
ATOM   2653  ND  HEM B 162      -1.096  29.105 -58.939  1.00 16.95           N
ATOM   2654 FE   HEM B 162       0.001  29.434 -57.265  1.00 15.49          FE
ATOM   2655 FE    FE B 163      11.571  35.221 -58.441  1.00 15.01          FE
ATOM   2656 FE    FE B 164      11.110  37.301 -61.774  0.50 38.56          FE
ATOM   2657  O   HOH W   1       7.477  39.551 -43.059  1.00 25.65           O
ATOM   2658  O   HOH W   2      13.567  35.034 -40.088  1.00 27.15           O
ATOM   2659  O   HOH W   3     -12.897  49.016 -55.719  1.00 27.82           O
ATOM   2660  O   HOH W   4       1.915  55.230 -68.692  1.00 34.00           O
ATOM   2661  O   HOH W   5     -13.705  46.630 -52.226  1.00 23.63           O
ATOM   2662  O   HOH W   6      12.855  31.279 -38.070  1.00 25.54           O
ATOM   2663  O   HOH W   7      -1.918  17.970 -31.585  1.00 34.49           O
ATOM   2664  O   HOH W   8      13.419  38.089 -42.568  1.00 24.17           O
ATOM   2665  O   HOH W   9       4.398  14.332 -51.318  1.00 24.12           O
ATOM   2666  O   HOH W  10      -1.484  38.077 -51.738  1.00 15.88           O
ATOM   2667  O   HOH W  11     -20.014  22.030 -37.120  1.00 36.08           O
ATOM   2668  O   HOH W  12      -4.860  45.967 -47.327  1.00 18.83           O
ATOM   2669  O   HOH W  13       9.398  20.554 -47.270  1.00 20.97           O
ATOM   2670  O   HOH W  14      -9.407  39.452 -66.071  1.00 21.65           O
ATOM   2671  O   HOH W  15      30.778  37.158 -49.396  1.00 26.57           O
ATOM   2672  O   HOH W  16       7.006  12.995 -38.450  1.00 24.78           O
ATOM   2673  O   HOH W  17      -3.926  44.399 -54.900  1.00 16.93           O
ATOM   2674  O   HOH W  18       8.459   9.725 -45.879  1.00 22.26           O
ATOM   2675  O   HOH W  19      -6.959  48.272 -73.670  1.00 26.63           O
ATOM   2676  O   HOH W  20       1.299  36.014 -53.297  1.00 15.96           O
ATOM   2677  O   HOH W  21     -24.623  41.375 -61.769  1.00 20.04           O
ATOM   2678  O   HOH W  22     -23.055  50.576 -55.288  1.00 30.93           O
ATOM   2679  O   HOH W  23       0.002  35.868 -50.835  1.00 14.47           O
ATOM   2680  O   HOH W  24      24.557  24.927 -45.300  1.00 21.51           O
ATOM   2681  O   HOH W  25       4.877  39.364 -40.745  1.00 17.87           O
ATOM   2682  O   HOH W  26       1.487  34.924 -48.619  1.00 16.31           O
ATOM   2683  O   HOH W  27       3.918  31.802 -42.359  1.00 16.61           O
ATOM   2684  O   HOH W  28      23.038  31.442 -36.038  1.00 34.10           O
ATOM   2685  O   HOH W  30      -1.307  33.437 -50.701  1.00 14.73           O
ATOM   2686  O   HOH W  31       1.084   5.822 -47.437  1.00 21.70           O
ATOM   2687  O   HOH W  32      -0.281  17.119 -55.249  1.00 22.98           O
ATOM   2688  O   HOH W  33      19.332  45.560 -58.640  1.00 21.44           O
ATOM   2689  O   HOH W  34     -30.733  37.356 -49.611  1.00 26.74           O
ATOM   2690  O   HOH W  35       7.477  42.106 -77.347  1.00 19.16           O
ATOM   2691  O   HOH W  36      -1.122  39.239 -80.896  1.00 21.83           O
ATOM   2692  O   HOH W  37      -4.424  35.377 -72.348  1.00 26.34           O
ATOM   2693  O   HOH W  38      17.063  27.183 -37.246  1.00 33.53           O
ATOM   2694  O   HOH W  39       6.291  29.133 -39.995  1.00 21.05           O
ATOM   2695  O   HOH W  40     -19.325  28.021 -41.105  1.00 21.01           O
ATOM   2696  O   HOH W  41      -6.354  31.141 -41.008  1.00 20.16           O
ATOM   2697  O   HOH W  42      -6.285  46.696 -57.553  1.00 22.19           O
ATOM   2698  O   HOH W  43      -7.492   9.361 -44.558  1.00 20.09           O
ATOM   2699  O   HOH W  44      -2.631   5.741 -32.926  1.00 22.46           O
ATOM   2700  O   HOH W  45       2.615  53.782 -80.956  1.00 23.35           O
ATOM   2701  O   HOH W  47      -9.388  47.487 -53.098  1.00 23.88           O
ATOM   2702  O   HOH W  48       1.828  43.389 -85.419  1.00 22.99           O
ATOM   2703  O   HOH W  50     -22.659  43.887 -58.471  1.00 21.49           O
ATOM   2704  O   HOH W  51       0.284  31.414 -69.623  1.00 23.87           O
ATOM   2705  O   HOH W  52       6.322  45.663 -55.577  1.00 20.52           O
ATOM   2706  O   HOH W  53       8.890  36.404 -44.912  1.00 19.42           O
ATOM   2707  O   HOH W  54      -5.799  41.927 -49.073  1.00 20.22           O
ATOM   2708  O   HOH W  55      -0.728  40.524 -44.473  1.00 17.58           O
ATOM   2709  O   HOH W  56       0.725  42.210 -46.160  1.00 16.56           O
ATOM   2710  O   HOH W  57       9.591  53.029 -72.431  1.00 23.58           O
ATOM   2711  O   HOH W  58      -2.199  50.871 -71.646  1.00 20.32           O
ATOM   2712  O   HOH W  59       9.365  33.572 -39.220  1.00 23.41           O
ATOM   2713  O   HOH W  60      -1.257  43.368 -84.917  1.00 24.26           O
ATOM   2714  O   HOH W  61     -16.224  48.111 -52.647  1.00 24.83           O
ATOM   2715  O   HOH W  63      -1.337  38.012 -38.552  1.00 29.25           O
ATOM   2716  O   HOH W  64       7.857  46.594 -52.440  1.00 29.90           O
ATOM   2717  O   HOH W  65      22.648  28.243 -42.807  1.00 21.38           O
ATOM   2718  O   HOH W  66      16.155  34.033 -38.598  1.00 24.68           O
ATOM   2719  O   HOH W  67     -17.137  49.412 -59.583  1.00 33.32           O
ATOM   2720  O   HOH W  68     -11.987  40.148 -65.300  1.00 22.00           O
ATOM   2721  O   HOH W  69      -9.551  14.289 -33.667  1.00 24.00           O
ATOM   2722  O   HOH W  70      -8.910  41.819 -50.266  1.00 19.74           O
ATOM   2723  O   HOH W  71       2.191  15.049 -35.846  1.00 20.72           O
ATOM   2724  O   HOH W  72       6.401  26.393 -39.996  1.00 21.69           O
ATOM   2725  O   HOH W  73      11.965  21.417 -46.540  1.00 22.95           O
ATOM   2726  O   HOH W  74       5.812  37.586 -44.828  1.00 20.78           O
ATOM   2727  O   HOH W  75      14.514  49.770 -71.615  1.00 26.34           O
ATOM   2728  O   HOH W  77      -6.393  46.683 -60.330  1.00 23.28           O
ATOM   2729  O   HOH W  78     -11.173  28.643 -47.990  1.00 25.64           O
ATOM   2730  O   HOH W  79      25.508  23.969 -53.225  1.00 27.06           O
ATOM   2731  O   HOH W  80      -8.514  40.870 -76.976  1.00 22.66           O
ATOM   2732  O   HOH W  81     -19.639  25.500 -39.729  1.00 41.32           O
ATOM   2733  O   HOH W  82      -7.699  34.186 -39.775  1.00 30.41           O
ATOM   2734  O   HOH W  83      13.777  49.333 -57.841  1.00 25.36           O
ATOM   2735  O   HOH W  84      -5.169  21.010 -57.351  1.00 23.85           O
ATOM   2736  O   HOH W  85      -2.113  50.282 -74.385  1.00 20.69           O
ATOM   2737  O   HOH W  87       8.339  55.500 -73.509  1.00 32.03           O
ATOM   2738  O   HOH W  88     -13.790  28.876 -37.315  1.00 23.82           O
ATOM   2739  O   HOH W  89      10.824  29.673 -61.453  1.00 24.91           O
ATOM   2740  O   HOH W  90      20.926  36.070 -65.925  1.00 36.09           O
ATOM   2741  O   HOH W  91       2.082  12.338 -36.415  1.00 21.35           O
ATOM   2742  O   HOH W  92       1.339  48.423 -49.023  1.00 26.56           O
ATOM   2743  O   HOH W  93      -9.053  31.123 -45.255  1.00 24.05           O
ATOM   2744  O   HOH W  94       9.045  41.449 -55.575  1.00 26.21           O
ATOM   2745  O   HOH W  95       5.139  29.334 -65.675  1.00 26.12           O
ATOM   2746  O   HOH W  98     -21.024  20.768 -50.600  1.00 34.60           O
ATOM   2747  O   HOH W  99      -7.563  18.695 -52.957  1.00 32.10           O
ATOM   2748  O   HOH W 100       5.265  31.017 -38.403  1.00 32.33           O
ATOM   2749  O   HOH W 101      -4.378  49.672 -70.614  1.00 29.95           O
ATOM   2750  O   HOH W 103      -2.590  53.524 -72.138  1.00 26.49           O
ATOM   2751  O   HOH W 104       3.840  50.670 -53.948  1.00 33.99           O
ATOM   2752  O   HOH W 107      -7.658  45.866 -66.016  1.00 29.25           O
ATOM   2753  O   HOH W 108      -9.855  28.495 -45.366  1.00 25.96           O
ATOM   2754  O   HOH W 109      -3.801  33.563 -70.385  1.00 31.91           O
ATOM   2755  O   HOH W 110     -22.837  33.736 -42.626  1.00 22.88           O
ATOM   2756  O   HOH W 111     -14.841  34.757 -61.725  1.00 23.76           O
ATOM   2757  O   HOH W 112       4.089   8.629 -51.739  1.00 34.94           O
ATOM   2758  O   HOH W 113       4.425  16.112 -37.003  1.00 30.12           O
ATOM   2759  O   HOH W 114      -5.238  48.327 -55.777  1.00 33.66           O
ATOM   2760  O   HOH W 115      14.882  24.945 -51.889  1.00 22.33           O
ATOM   2761  O   HOH W 116      -6.296  33.731 -69.234  1.00 34.38           O
ATOM   2762  O   HOH W 117       2.614  14.534 -33.199  1.00 26.06           O
ATOM   2763  O   HOH W 118     -18.228   9.269 -36.057  1.00 43.45           O
ATOM   2764  O   HOH W 119      -8.472  13.186 -31.213  1.00 34.31           O
ATOM   2765  O   HOH W 120      -3.787  32.730 -35.964  1.00 34.68           O
ATOM   2766  O   HOH W 121     -25.606  33.473 -62.709  1.00 26.03           O
ATOM   2767  O   HOH W 122     -14.637  14.962 -37.023  1.00 26.84           O
ATOM   2768  O   HOH W 123       2.460  35.492 -75.046  1.00 27.19           O
ATOM   2769  O   HOH W 125      -3.202  47.048 -54.278  1.00 25.88           O
ATOM   2770  O   HOH W 127      -2.312   7.333 -48.634  1.00 23.96           O
ATOM   2771  O   HOH W 128     -10.924  47.778 -61.982  1.00 27.48           O
ATOM   2772  O   HOH W 129      10.902  50.999 -63.274  1.00 23.11           O
ATOM   2773  O   HOH W 130     -10.852  23.447 -35.713  1.00 23.67           O
ATOM   2774  O   HOH W 131      11.369  41.348 -48.594  1.00 25.22           O
ATOM   2775  O   HOH W 132       7.614  40.288 -40.113  1.00 31.29           O
ATOM   2776  O   HOH W 133      -2.830  39.182 -40.358  1.00 24.02           O
ATOM   2777  O   HOH W 134      -7.432  38.772 -78.361  1.00 28.59           O
ATOM   2778  O   HOH W 135       7.575  20.575 -40.857  1.00 28.72           O
ATOM   2779  O   HOH W 136       6.279  17.490 -53.016  1.00 34.32           O
ATOM   2780  O   HOH W 137       2.304  38.082 -79.368  1.00 23.91           O
ATOM   2781  O   HOH W 138       2.844  46.363 -47.499  1.00 23.66           O
ATOM   2782  O   HOH W 139       7.552  33.699 -67.999  1.00 32.00           O
ATOM   2783  O   HOH W 140     -11.385  38.119 -45.325  1.00 25.70           O
ATOM   2784  O   HOH W 141      17.485  22.446 -48.923  1.00 36.76           O
ATOM   2785  O   HOH W 142     -17.361  37.829 -64.118  1.00 35.02           O
ATOM   2786  O   HOH W 143       9.538  43.863 -45.468  1.00 27.63           O
ATOM   2787  O   HOH W 144      10.896  24.771 -38.819  1.00 25.78           O
ATOM   2788  O   HOH W 145      11.482  38.443 -55.499  1.00 32.02           O
ATOM   2789  O   HOH W 146      22.826  44.070 -52.970  1.00 22.53           O
ATOM   2790  O   HOH W 147       3.218  32.404 -39.678  1.00 27.74           O
ATOM   2791  O   HOH W 148      17.930  44.429 -71.349  1.00 30.39           O
ATOM   2792  O   HOH W 150      10.690  40.065 -75.930  1.00 20.81           O
ATOM   2793  O   HOH W 152     -13.152  41.784 -66.924  1.00 28.37           O
ATOM   2794  O   HOH W 153       0.294  29.991 -67.305  1.00 29.37           O
ATOM   2795  O   HOH W 154      -2.474  11.626 -51.236  1.00 26.97           O
ATOM   2796  O   HOH W 156     -19.387  16.606 -48.917  1.00 47.60           O
ATOM   2797  O   HOH W 157     -29.092  42.191 -47.732  1.00 35.21           O
ATOM   2798  O   HOH W 158     -27.955  33.079 -51.845  1.00 23.72           O
ATOM   2799  O   HOH W 159      16.456  45.052 -52.227  1.00 26.85           O
ATOM   2800  O   HOH W 160       3.829  16.367 -53.144  1.00 34.92           O
ATOM   2801  O   HOH W 161       9.621  13.805 -47.081  1.00 31.56           O
ATOM   2802  O   HOH W 162      -6.405  32.093 -64.795  1.00 31.92           O
ATOM   2803  O   HOH W 163     -11.504  31.126 -48.338  1.00 30.78           O
ATOM   2804  O   HOH W 164       8.953   3.241 -50.648  1.00 25.51           O
ATOM   2805  O   HOH W 165      -8.057  48.020 -62.035  1.00 26.13           O
ATOM   2806  O   HOH W 166     -16.432  34.489 -41.648  1.00 25.71           O
ATOM   2807  O   HOH W 167       5.042  22.711 -60.002  1.00 44.97           O
ATOM   2808  O   HOH W 168      -4.234  47.430 -51.725  1.00 31.50           O
ATOM   2809  O   HOH W 169     -13.366  24.362 -36.394  1.00 38.58           O
ATOM   2810  O   HOH W 170      19.826  41.815 -73.560  1.00 28.10           O
ATOM   2811  O   HOH W 171      -4.620  19.503 -30.997  1.00 44.17           O
ATOM   2812  O   HOH W 172      18.156  50.588 -77.343  1.00 41.04           O
ATOM   2813  O   HOH W 173     -23.354  49.210 -52.236  1.00 27.78           O
ATOM   2814  O   HOH W 174      11.676  53.034 -84.238  1.00 23.31           O
ATOM   2815  O   HOH W 175     -10.806  25.314 -57.051  1.00 25.44           O
ATOM   2816  O   HOH W 176       6.356  21.872 -54.653  1.00 33.17           O
ATOM   2817  O   HOH W 177     -10.106  46.493 -50.464  1.00 29.75           O
ATOM   2818  O   HOH W 178      -2.426  53.088 -74.997  1.00 26.21           O
ATOM   2819  O   HOH W 179      10.000  36.276 -40.237  1.00 30.47           O
ATOM   2820  O   HOH W 180     -12.528  26.574 -58.679  1.00 31.82           O
ATOM   2821  O   HOH W 182       8.027  24.675 -38.644  1.00 25.15           O
ATOM   2822  O   HOH W 183       4.236  35.008 -39.314  1.00 33.51           O
ATOM   2823  O   HOH W 184      -0.274  19.362 -56.781  1.00 29.36           O
ATOM   2824  O   HOH W 185      -9.503  39.581 -72.840  1.00 31.96           O
ATOM   2825  O   HOH W 186      29.243  39.028 -44.514  1.00 37.94           O
ATOM   2826  O   HOH W 187      -8.946  36.042 -83.432  1.00 25.46           O
ATOM   2827  O   HOH W 188      23.313  34.471 -37.467  1.00 27.10           O
ATOM   2828  O   HOH W 189      10.633  56.339 -82.322  1.00 58.09           O
ATOM   2829  O   HOH W 190      -2.447  15.235 -56.236  1.00 41.13           O
ATOM   2830  O   HOH W 191      -0.280   3.044 -46.223  1.00 32.05           O
ATOM   2831  O   HOH W 193       2.619  28.554 -66.656  1.00 31.42           O
ATOM   2832  O   HOH W 194     -13.729  26.879 -35.610  1.00 35.72           O
ATOM   2833  O   HOH W 195      23.536  23.469 -54.167  1.00 38.72           O
ATOM   2834  O   HOH W 196      12.520  28.025 -60.198  1.00 30.13           O
ATOM   2835  O   HOH W 197      -2.639  20.090 -58.202  1.00 29.67           O
ATOM   2836  O   HOH W 198     -29.807  45.221 -49.635  1.00 48.47           O
ATOM   2837  O   HOH W 199     -19.066  35.939 -42.069  1.00 38.38           O
ATOM   2838  O   HOH W 200     -23.018  32.938 -63.510  1.00 42.16           O
ATOM   2839  O   HOH W 201     -25.880  38.893 -46.174  1.00 28.91           O
ATOM   2840  O   HOH W 202     -23.292  29.764 -40.825  1.00 31.85           O
ATOM   2841  O   HOH W 204      13.843  51.059 -59.798  1.00 35.27           O
ATOM   2842  O   HOH W 205      23.264  45.868 -56.900  1.00 31.82           O
ATOM   2843  O   HOH W 206     -11.105  31.676 -43.528  1.00 29.22           O
ATOM   2844  O   HOH W 207     -24.361  46.366 -61.639  1.00 31.90           O
ATOM   2845  O   HOH W 208      -0.348  30.080 -36.037  1.00 33.71           O
ATOM   2846  O   HOH W 210      29.699  37.061 -41.451  1.00 45.61           O
ATOM   2847  O   HOH W 211      25.833  40.541 -47.831  1.00 29.34           O
ATOM   2848  O   HOH W 216     -12.557  33.780 -44.018  1.00 32.59           O
ATOM   2849  O   HOH W 217     -23.794  28.262 -57.892  1.00 33.82           O
ATOM   2850  O   HOH W 218      19.521  44.634 -50.820  1.00 39.57           O
ATOM   2851  O   HOH W 219      23.683  28.906 -58.472  1.00 38.28           O
ATOM   2852  O   HOH W 220     -32.241  41.531 -47.466  1.00 46.87           O
ATOM   2853  O   HOH W 221     -15.973  11.920 -46.002  1.00 41.16           O
ATOM   2854  O   HOH W 223      32.636  35.663 -48.238  1.00 39.43           O
ATOM   2855  O   HOH W 224     -33.653  40.636 -49.555  1.00 46.74           O
ATOM   2856  O   HOH W 225      11.481  52.383 -65.654  1.00 42.32           O
ATOM   2857  O   HOH W 226     -13.538  38.198 -43.484  1.00 38.95           O
ATOM   2858  O   HOH W 227      14.240  53.436 -73.638  1.00 45.87           O
ATOM   2859  O   HOH W 228      11.373  53.572 -70.483  1.00 39.34           O
ATOM   2860  O   HOH W 229      11.025  43.239 -54.945  1.00 28.00           O
ATOM   2861  O   HOH W 230       0.230  40.556 -83.740  1.00 33.61           O
ATOM   2862  O   HOH W 231      25.065  41.623 -45.519  1.00 39.27           O
ATOM   2863  O   HOH W 233       0.321  50.637 -56.615  1.00 34.12           O
ATOM   2864  O   HOH W 234      13.528  43.257 -48.454  1.00 36.72           O
ATOM   2865  O   HOH W 235      13.952  20.182 -41.068  1.00 31.13           O
ATOM   2866  O   HOH W 236       9.682  37.627 -42.800  1.00 35.61           O
ATOM   2867  O   HOH W 237       1.250  34.325 -39.067  1.00 30.76           O
ATOM   2868  O   HOH W 238     -11.407  16.191 -33.191  1.00 36.89           O
ATOM   2869  O   HOH W 239     -20.181  23.992 -55.386  1.00 31.42           O
ATOM   2870  O   HOH W 240       9.664  43.105 -52.192  1.00 36.25           O
ATOM   2871  O   HOH W 241      -1.271  47.580 -52.375  1.00 29.79           O
ATOM   2872  O   HOH W 242      13.029  39.891 -74.543  1.00 35.18           O
ATOM   2873  O   HOH W 243     -32.646  38.432 -51.192  1.00 40.71           O
ATOM   2874  O   HOH W 244      -9.963   4.200 -30.255  1.00 53.56           O
ATOM   2875  O   HOH W 245      -2.783  37.728 -35.983  1.00 34.79           O
ATOM   2876  O   HOH W 246       2.364  52.138 -55.915  1.00 52.37           O
ATOM   2877  O   HOH W 247       2.691  36.030 -37.754  1.00 33.93           O
ATOM   2878  O   HOH W 248      15.814  40.619 -74.861  1.00 41.39           O
ATOM   2879  O   HOH W 250       3.293  28.123 -69.618  1.00 39.01           O
ATOM   2880  O   HOH W 251       8.292  56.539 -66.146  1.00 55.36           O
ATOM   2881  O   HOH W 252      -9.667  43.854 -49.076  1.00 37.41           O
ATOM   2882  O   HOH W 253      20.141  31.223 -62.707  1.00 31.84           O
ATOM   2883  O   HOH W 254     -11.343  21.125 -34.346  1.00 39.00           O
ATOM   2884  O   HOH W 255     -24.870  41.264 -45.102  1.00 39.70           O
ATOM   2885  O   HOH W 256       2.386   4.024 -49.311  1.00 34.66           O
ATOM   2886  O   HOH W 257     -21.196  33.045 -61.374  1.00 30.97           O
ATOM   2887  O   HOH W 258     -13.062  12.189 -46.876  1.00 33.88           O
ATOM   2888  O   HOH W 259      13.432  50.381 -62.429  1.00 37.12           O
ATOM   2889  O   HOH W 260     -14.234  13.403 -33.226  1.00 47.75           O
ATOM   2890  O   HOH W 262      12.548  42.652 -52.906  1.00 32.37           O
ATOM   2891  O   HOH W 263       2.330  16.214 -55.512  1.00 29.59           O
ATOM   2892  O   HOH W 264       4.089  55.972 -76.116  1.00 33.60           O
ATOM   2893  O   HOH W 265       6.573  50.579 -53.679  1.00 42.21           O
ATOM   2894  O   HOH W 266       6.661  27.099 -61.940  1.00 41.78           O
ATOM   2895  O   HOH W 267       6.571  27.631 -64.215  1.00 40.13           O
ATOM   2896  O   HOH W 268      -0.872  55.613 -71.673  1.00 32.86           O
ATOM   2897  O   HOH W 269       0.879  14.997 -31.082  1.00 33.41           O
ATOM   2898  O   HOH W 274     -13.804  35.602 -42.553  1.00 39.38           O
ATOM   2899  O   HOH W 275      21.143  25.408 -53.673  1.00 31.51           O
ATOM   2900  O   HOH W 276       3.921  24.745 -31.361  1.00 52.49           O
ATOM   2901  O   HOH W 278     -23.408  44.088 -61.242  1.00 35.77           O
ATOM   2902  O   HOH W 279     -30.335  33.620 -52.157  1.00 39.31           O
ATOM   2903  O   HOH W 280      20.307  47.737 -57.171  1.00 40.20           O
ATOM   2904  O   HOH W 282       7.060  58.666 -67.051  1.00 52.38           O
ATOM   2905  O   HOH W 284      13.733  44.135 -51.079  1.00 38.45           O
ATOM   2906  O   HOH W 286      -6.360  33.029 -36.036  1.00 43.44           O
ATOM   2907  O   HOH W 287       3.737  51.924 -51.583  1.00 40.32           O
ATOM   2908  O   HOH W 288      -2.714  26.682 -35.063  1.00 48.95           O
ATOM   2909  O   HOH W 289     -17.367  23.189 -57.760  1.00 43.14           O
ATOM   2910  O   HOH W 290      10.581  19.012 -38.737  1.00 40.86           O
ATOM   2911  O   HOH W 291     -21.861  50.192 -50.014  1.00 44.28           O
ATOM   2912  O   HOH W 293      -4.095  10.554 -30.757  1.00 39.32           O
ATOM   2913  O   HOH W 294      31.978  39.125 -44.904  1.00 49.13           O
ATOM   2914  O   HOH W 297     -25.234  48.143 -59.299  1.00 48.03           O
ATOM   2915  O   HOH W 298      -6.621  22.392 -59.062  1.00 42.00           O
ATOM   2916  O   HOH W 299      -8.466  20.881 -30.414  1.00 53.62           O
ATOM   2917  O   HOH W 300      -7.056  19.101 -57.336  1.00 38.12           O
ATOM   2918  O   HOH W 302      26.765  29.772 -39.556  1.00 42.86           O
ATOM   2919  O   HOH W 303      -3.811  35.062 -34.833  1.00 39.02           O
ATOM   2920  O   HOH W 304      25.302  38.901 -39.025  1.00 49.44           O
ATOM   2921  O   HOH W 305      -9.867  30.075 -61.377  1.00 35.42           O
ATOM   2922  O   HOH W 308      -2.279  31.198 -70.472  1.00 30.88           O
ATOM   2923  O   HOH W 310      12.436  31.883 -63.008  1.00 38.23           O
ATOM   2924  O   HOH W 312      -6.726  48.927 -53.737  1.00 41.31           O
ATOM   2925  O   HOH W 321      14.640  50.045 -69.111  1.00 41.98           O
ATOM   2926  O   HOH W 324      -7.077  10.651 -30.930  1.00 40.11           O
ATOM   2927  O   HOH W 325       4.246  33.841 -73.430  1.00 36.22           O
ATOM   2928  O   HOH W 326       9.687  53.041 -61.956  1.00 48.54           O
ATOM   2929  O   HOH W 328     -11.946  27.358 -33.592  1.00 49.66           O
ATOM   2930  O   HOH W 330      21.896  36.473 -36.444  1.00 44.35           O
ATOM   2931  O   HOH W 331      11.519  25.320 -59.888  1.00 42.70           O
ATOM   2932  O   HOH W 332       9.730  25.230 -56.600  1.00 38.05           O
ATOM   2933  O   HOH W 333     -14.120  13.838 -48.369  1.00 46.35           O
ATOM   2934  O   HOH W 334     -12.435  23.628 -54.948  1.00 36.80           O
ATOM   2935  O   HOH W 335       7.080  29.289 -67.614  1.00 35.98           O
ATOM   2936  O   HOH W 340       6.646  19.177 -35.443  1.00 43.28           O
ATOM   2937  O   HOH W 343     -22.227  33.311 -39.521  1.00 43.36           O
ATOM   2938  O   HOH W 345      16.871  24.654 -59.895  1.00 51.55           O
ATOM   2939  O   HOH W 347     -18.963  31.634 -61.168  1.00 51.36           O
ATOM   2940  O   HOH W 354      20.074  48.818 -61.227  1.00 45.22           O
ATOM   2941  O   HOH W 356     -11.832  30.246 -35.440  1.00 53.78           O
ATOM   2942  O   HOH W 357     -20.688  30.135 -60.261  1.00 41.38           O
ATOM   2943  O   HOH W 358       1.368  56.080 -80.124  1.00 44.23           O
ATOM   2944  O   HOH W 359     -24.402  36.258 -41.939  1.00 44.90           O
ATOM   2945  O   HOH W 362      -1.977  51.980 -58.971  1.00 46.30           O
ATOM   2946  O   HOH W 365     -14.388  17.866 -36.581  1.00 40.83           O
ATOM   2947  O   HOH W 367     -18.918  50.201 -67.826  1.00 46.66           O
ATOM   2948  O   HOH W 368       6.615  24.696 -59.584  1.00 40.22           O
ATOM   2949  O   HOH W 370     -33.075  37.529 -54.209  1.00 47.48           O
ATOM   2950  O   HOH W 371     -11.549  26.719 -61.410  1.00 39.02           O
ATOM   2951  O   HOH W 377      -1.520  35.471 -80.791  1.00 45.79           O
ATOM   2952  O   HOH W 378     -33.914  42.304 -52.013  1.00 41.65           O
ATOM   2953  O   HOH W 387      18.779  50.097 -67.773  1.00 47.22           O
ATOM   2954  O   HOH W 389      -9.701  24.784 -33.687  1.00 47.06           O
ATOM   2955  O   HOH W 400     -10.679  48.457 -67.605  1.00 50.84           O
ATOM   2956  O   HOH W 401      -6.139  41.347 -42.628  1.00 32.23           O
ATOM   2957  O   HOH W 402      17.070  47.685 -53.120  1.00 47.15           O
ATOM   2958  O   HOH W 404       7.062  55.756 -75.868  1.00 40.55           O
ATOM   2959  O   HOH W 407      20.098  38.221 -68.110  1.00 29.62           O
ATOM   2960  O   HOH W 408      11.703  10.024 -49.556  1.00 28.55           O
ATOM   2961  O   HOH W 409      -1.185  40.739 -41.681  1.00 26.04           O
ATOM   2962  O   HOH W 410     -28.264  44.134 -46.078  1.00 37.80           O
ATOM   2963  O   HOH W 411      -2.267   4.473 -48.810  1.00 30.06           O
ATOM   2964  O   HOH W 412      26.197  41.935 -43.244  1.00 34.26           O
ATOM   2965  O   HOH W 414      28.342  39.769 -46.832  1.00 33.66           O
ATOM   2966  O   HOH W 415      -7.595  40.185 -40.256  1.00 32.94           O
ATOM   2967  O   HOH W 416       2.305  37.733 -82.287  1.00 30.43           O
ATOM   2968  O   HOH W 417     -28.389  39.778 -47.011  1.00 34.56           O
ATOM   2969  O   HOH W 420      10.214  21.084 -36.271  1.00 50.23           O
ATOM   2970  O   HOH W 421       4.388  27.929 -35.757  1.00 39.42           O
ATOM   2971  O   HOH W 424      33.755  37.310 -45.881  1.00 46.65           O
ATOM   2972  O   HOH W 426      26.443  42.662 -50.209  1.00 47.91           O
ATOM   2973  O   HOH W 427      -7.204  26.037 -34.549  1.00 52.97           O
ATOM   2974  O   HOH W 428      -3.255  34.798 -32.416  1.00 52.67           O
ATOM   2975  O   HOH W 432      -4.071   2.328 -49.390  1.00 35.41           O
ATOM   2976  O   HOH W 434      19.531  50.797 -56.768  1.00 59.18           O
ATOM   2977  O   HOH W 435      -9.939  50.222 -65.659  1.00 54.15           O
ATOM   2978  O   HOH W 437       6.782  31.787 -33.921  1.00 43.97           O
ATOM   2979  O   HOH W 438      -1.290  56.760 -81.874  1.00 52.42           O
ATOM   2980  O   HOH W 440       9.253  28.643 -32.634  1.00 66.76           O
ATOM   2981  O   HOH W 444      11.941  27.551 -34.585  1.00 49.62           O
ATOM   2982  O   HOH W 448       1.054  41.714 -40.715  1.00 25.54           O
ATOM   2983  O   HOH W 449      28.428  43.668 -52.929  1.00 53.85           O
ATOM   2984  O   HOH W 450      -6.248  22.117 -46.090  1.00 20.84           O
ATOM   2985  O   HOH W 451       6.273  40.599 -64.575  1.00 20.05           O
ATOM   2986  O   HOH C   3      -7.490  43.682 -47.118  1.00 25.85           O
ATOM   2987  O   HOH C   4     -19.247  48.882 -49.335  1.00 43.38           O
ATOM   2988  O   HOH C   5      10.984  36.639 -68.453  1.00 20.61           O
ATOM   2989  O   HOH C   6       7.424   8.371 -47.899  1.00 30.76           O
ATOM   2990  O   HOH C   8      11.155  38.778 -58.201  1.00 26.50           O
ATOM   2991  O   HOH C   9      18.063  46.783 -61.556  1.00 44.54           O
ATOM   2992  O   HOH C  10      -3.995  34.956 -78.155  1.00 36.21           O
ATOM   2993  O   HOH C  14     -19.072  50.139 -57.979  1.00 33.62           O
ATOM   2994  O   HOH C  15      -9.544  41.229 -42.870  1.00 26.10           O
ATOM   2995  O   HOH C  17       9.899  41.370 -58.303  1.00 28.15           O
ATOM   2996  O   HOH C  18      25.588  34.580 -38.915  1.00 29.92           O
ATOM   2997  O   HOH C  19     -11.387  42.853 -47.357  1.00 35.93           O
ATOM   2998  O   HOH C  20      14.595  51.714 -73.494  1.00 47.52           O
ATOM   2999  O   HOH C  22      26.714  24.317 -52.137  1.00 35.93           O
ATOM   3000  O   HOH C  23       4.466  55.606 -67.240  1.00 39.36           O
ATOM   3001  O   HOH C  24     -11.247  19.992 -52.078  1.00 35.14           O
ATOM   3002  O   HOH C  27       8.244  56.446 -82.351  1.00 49.27           O
ATOM   3003  O   HOH C  28       1.408  55.031 -70.174  1.00 39.04           O
ATOM   3004  O   HOH C  29      -9.711  34.657 -43.673  1.00 34.71           O
ATOM   3005  O   HOH C  30      -1.507  16.477 -31.747  1.00 40.19           O
ATOM   3006  O   HOH C  32      10.675  57.103 -73.923  1.00 52.36           O
ATOM   3007  O   HOH C  33      15.278  28.607 -60.893  1.00 35.76           O
ATOM   3008  O   HOH C  35      -1.285  21.659 -60.230  1.00 43.78           O
ATOM   3009  O   HOH C  36      -8.283  47.236 -64.812  1.00 45.08           O
ATOM   3010  O   HOH C  37       5.454  27.161 -60.296  1.00 40.08           O
ATOM   3011  O   HOH C  40      24.353  25.004 -40.363  1.00 32.46           O
ATOM   3012  O   HOH C  43       8.127  21.809 -40.069  1.00 39.70           O
ATOM   3013  O   HOH C  47     -16.527  26.883 -61.962  1.00 48.43           O
ATOM   3014  O   HOH C  48      -7.364  40.384 -77.277  1.00 51.33           O
ATOM   3015  O   HOH C  51      33.359  31.320 -47.511  1.00 37.97           O
ATOM   3016  O   HOH C  54      18.578  23.017 -50.658  1.00 43.52           O
ATOM   3017  O   HOH C  55     -15.234  25.799 -58.085  1.00 39.27           O
ATOM   3018  O   HOH C  56      15.702  26.460 -35.053  1.00 41.35           O
ATOM   3019  O   HOH C  58     -14.952  15.700 -49.367  1.00 37.14           O
ATOM   3020  O   HOH C  59      32.173  33.724 -40.728  1.00 47.18           O
ATOM   3021  O   HOH C  60     -17.597  15.778 -49.924  1.00 51.70           O
ATOM   3022  O   HOH C  61     -33.550  39.259 -55.471  1.00 38.13           O
ATOM   3023  O   HOH C  63     -18.552  36.142 -63.720  1.00 43.65           O
ATOM   3024  O   HOH C  66      11.739  22.365 -39.865  1.00 32.88           O
ATOM   3025  O   HOH C  72     -11.671  46.894 -64.261  1.00 34.79           O
ATOM   3026  O   HOH C  74      27.799  34.690 -37.522  1.00 44.60           O
ATOM   3027  O   HOH C  75      25.401  27.586 -38.701  1.00 49.09           O
ATOM   3028  O   HOH C  77      -5.619  26.108 -59.724  1.00 44.38           O
ATOM   3029  O   HOH C  78      -8.202  47.304 -53.926  1.00 45.77           O
ATOM   3030  O   HOH C  80      -4.782  54.587 -66.544  1.00 47.77           O
ATOM   3031  O   HOH C  82      -6.877  53.945 -64.487  1.00 52.25           O
ATOM   3032  O   HOH C  84       9.555  57.271 -69.763  1.00 49.08           O
ATOM   3033  O   HOH C  86      -0.198  12.306 -30.448  1.00 44.36           O
ATOM   3034  O   HOH C  91      20.728  26.443 -56.571  1.00 38.88           O
ATOM   3035  O   HOH C  97     -24.235  32.125 -62.872  1.00 44.88           O
ATOM   3036  O   HOH C  99       4.436  20.068 -31.847  1.00 47.81           O
ATOM   3037  O   HOH C 111      17.418  28.892 -63.440  1.00 43.91           O
ATOM   3038  O   HOH C 122      15.000  37.440 -71.048  1.00 35.82           O
ATOM   3039  O   HOH C 172       7.255  47.780 -52.743  1.00 37.09           O
ATOM   3040  O   HOH C 201      -5.956  19.585 -47.613  1.00 21.41           O
ATOM   3041  O   HOH C 203      15.814  23.290 -49.924  1.00 37.38           O
ATOM   3042  O   HOH C 204     -10.913  39.249 -68.755  1.00 30.86           O
ATOM   3043  O   HOH C 205     -10.689  12.818 -30.095  1.00 50.88           O
ATOM   3044  O   HOH C 206      -6.568  26.657 -62.002  1.00 41.53           O
ATOM   3045  O   HOH C 207      16.401  48.829 -56.767  1.00 39.04           O
ATOM   3046  O   HOH C 208     -11.930  48.700 -53.145  1.00 32.27           O
ATOM   3047  O   HOH C 209      23.695  27.640 -36.255  1.00 51.73           O
ATOM   3048  O   HOH C 210       2.512  30.445 -71.492  1.00 49.54           O
ATOM   3049  O   HOH C 211      -2.612  56.146 -65.320  1.00 46.65           O
ATOM   3050  O   HOH C 213      22.186  47.205 -53.422  1.00 44.15           O
ATOM   3051  O   HOH C 232      -5.110  12.598 -30.711  1.00 51.27           O
ATOM   3052  O   HOH C 233      25.542  25.910 -58.091  1.00 47.09           O
ATOM   3053  O   HOH D   2      11.620  11.003 -48.709  1.00 59.41           O
ATOM   3054  O   HOH D   5     -16.652  49.412 -50.020  1.00 52.63           O
ATOM   3055  O   HOH D   7      19.047  28.828 -36.552  1.00 33.35           O
ATOM   3056  O   HOH D  10      17.182  25.431 -56.501  1.00 42.73           O
ATOM   3057  O   HOH D  13      21.665  32.125 -67.595  1.00 45.88           O
ATOM   3058  O   HOH D  15      -4.808  26.450 -64.021  1.00 45.13           O
ATOM   3059  O   HOH D  17       9.518  21.839 -46.919  1.00 70.72           O
ATOM   3060  O   HOH D  18     -15.833  51.758 -60.395  1.00 39.60           O
ATOM   3061  O   HOH D  20       2.060  27.654 -34.808  1.00 48.93           O
ATOM   3062  O   HOH D  27      19.508  45.124 -70.969  1.00 43.16           O
ATOM   3063  O   HOH D  30     -17.114  30.134 -61.412  1.00 47.10           O
ATOM   3064  O   HOH D  33      -9.903  15.303 -29.885  1.00 60.07           O
ATOM   3065  O   HOH D  39      -9.433  13.121 -27.890  1.00 49.65           O
ATOM   3066  O   HOH D  54     -20.137  25.723 -38.038  1.00 45.43           O
ATOM   3067  O   HOH D  97     -12.746  48.097 -55.089  1.00 34.44           O
ATOM   3068  O   HOH D  98       9.870  55.502 -73.719  1.00 57.59           O
ATOM   3069  O   HOH D 112       7.917  21.953 -38.163  1.00 42.63           O
ATOM   3070  O   HOH D 162     -11.835  15.660 -50.719  1.00 34.47           O
ATOM   3071  O   HOH D 163     -28.601  29.555 -60.533  1.00 40.39           O
ATOM   3072  O   HOH D 164       5.329  56.173 -74.074  1.00 50.54           O
ATOM   3073  O   HOH D 167      -1.968  25.629 -30.881  1.00 41.59           O
ATOM   3074  O   HOH D 168      16.798  35.413 -72.953  1.00 44.04           O
ATOM   3075  O   HOH D 185      -4.243  27.064 -30.534  1.00 58.80           O
ATOM   3076  O   HOH E   1      -1.060  32.706 -77.185  1.00 52.95           O
ATOM   3077  O   HOH E   5      26.919  27.870 -42.290  1.00 32.02           O
ATOM   3078  O   HOH E  25      -7.750  50.023 -65.712  1.00 47.84           O
ATOM   3079  O   HOH E  26      -5.189   3.631 -31.076  1.00 51.23           O
ATOM   3080  O   HOH E  28      -5.359  33.640 -76.212  1.00 40.66           O
ATOM   3081  O   HOH E  37      13.806  33.948 -39.924  1.00 28.85           O
ATOM   3082  O   HOH E  42       7.588  24.323 -57.169  1.00 44.27           O
ATOM   3083  O   HOH E  43      12.053  12.920 -50.702  1.00 57.58           O
ATOM   3084  O   HOH E  62      21.384  37.918 -65.791  1.00100.66           O
ATOM   3085  O   HOH E  74      11.965  33.546 -37.994  1.00 34.41           O
ATOM   3086  O   HOH E 131      18.980  37.510 -69.992  1.00 45.80           O
ATOM   3087  O   HOH E 160      15.430  49.036 -72.315  1.00 49.20           O
ATOM   3088  O   HOH E 169      21.886  20.064 -37.034  1.00 33.33           O
ATOM   3089  O   HOH E 170       5.961  39.114 -67.118  1.00 21.00           O
ATOM   3090  O   HOH E 171      -4.510  34.843 -85.715  1.00 43.68           O
ATOM   3091  O   HOH E 172      -7.376   5.217 -30.031  1.00 51.03           O
ATOM   3092  O   HOH E 174      10.917  17.922 -47.526  1.00 30.61           O
ATOM   3093  O   HOH E 178      19.819  47.053 -61.023  1.00 39.18           O
ATOM   3094  O   HOH E 185      -5.522  10.320 -26.595  1.00 49.38           O
ATOM   3095  O   HOH F   1      10.438  33.623 -61.800  1.00 42.47           O
ATOM   3096  O   HOH F   4      -5.681  17.649 -29.261  1.00 43.07           O
ATOM   3097  O   HOH F   9     -26.863  44.401 -58.805  1.00 34.28           O
ATOM   3098  O   HOH F  32     -24.659  43.930 -60.225  1.00 30.01           O
ATOM   3099  O   HOH F 133      -1.423  37.271 -37.860  1.00 34.01           O
ATOM   3100  O   HOH F 147      -3.043   5.565 -50.475  1.00 89.42           O
ATOM   3101  O   HOH F 155      12.804  36.893 -40.375  1.00 31.85           O
ATOM   3102  O   HOH F 156      13.726  38.367 -38.089  1.00 44.23           O
ATOM   3103  O   HOH F 157      31.106  27.291 -39.103  1.00 50.64           O
ATOM   3104  O   HOH F 163       9.990  17.761 -52.006  1.00 52.42           O
ATOM   3105  O   HOH F 177     -14.411  23.575 -32.825  1.00 45.77           O
ATOM   3106  O   HOH F 179      16.952  29.655 -29.790  1.00 50.39           O
ATOM   3107  O   HOH F 180      19.567  28.886 -30.050  1.00 43.38           O
