# Supplementary material for: Structural Characterization of Bacterioferritin from Blastochloris viridis
Source: PLoS One. 2012 Oct 9;7(10):e46992. doi: 10.1371/journal.pone.0046992 (PMC3467274; doi:10.1371/journal.pone.0046992)
Supplement: Dataset S5 — Coordinate and structure factor files of the additional crystal structure named in Table S2 as Dataset S5. (ZIP) [file pone.0046992.s012.zip › Dataset-S5.pdb]

HEADER    ----                                    XX-XXX-XX   xxxx              
COMPND    ---                                                                   
REMARK   3
REMARK   3 REFINEMENT.
REMARK   3   PROGRAM     : REFMAC 5.6.0117 
REMARK   3   AUTHORS     : MURSHUDOV,VAGIN,DODSON
REMARK   3
REMARK   3    REFINEMENT TARGET : MAXIMUM LIKELIHOOD
REMARK   3
REMARK   3  DATA USED IN REFINEMENT.
REMARK   3   RESOLUTION RANGE HIGH (ANGSTROMS) :   2.30
REMARK   3   RESOLUTION RANGE LOW  (ANGSTROMS) : 100.02
REMARK   3   DATA CUTOFF            (SIGMA(F)) : NONE
REMARK   3   COMPLETENESS FOR RANGE        (%) :  97.79
REMARK   3   NUMBER OF REFLECTIONS             :   17822
REMARK   3
REMARK   3  FIT TO DATA USED IN REFINEMENT.
REMARK   3   CROSS-VALIDATION METHOD          : THROUGHOUT
REMARK   3   FREE R VALUE TEST SET SELECTION  : RANDOM
REMARK   3   R VALUE     (WORKING + TEST SET) : 0.20628
REMARK   3   R VALUE            (WORKING SET) :  0.20375
REMARK   3   FREE R VALUE                     :  0.25163
REMARK   3   FREE R VALUE TEST SET SIZE   (%) :  4.9
REMARK   3   FREE R VALUE TEST SET COUNT      :   922
REMARK   3
REMARK   3  FIT IN THE HIGHEST RESOLUTION BIN.
REMARK   3   TOTAL NUMBER OF BINS USED           :      20
REMARK   3   BIN RESOLUTION RANGE HIGH           :    2.303
REMARK   3   BIN RESOLUTION RANGE LOW            :    2.363
REMARK   3   REFLECTION IN BIN     (WORKING SET) :     1294
REMARK   3   BIN COMPLETENESS (WORKING+TEST) (%) :    99.41
REMARK   3   BIN R VALUE           (WORKING SET) :    0.216
REMARK   3   BIN FREE R VALUE SET COUNT          :       58
REMARK   3   BIN FREE R VALUE                    :    0.253
REMARK   3
REMARK   3  NUMBER OF NON-HYDROGEN ATOMS USED IN REFINEMENT.
REMARK   3   ALL ATOMS                :     2740
REMARK   3
REMARK   3  B VALUES.
REMARK   3   FROM WILSON PLOT           (A**2) : NULL
REMARK   3   MEAN B VALUE      (OVERALL, A**2) :  30.603
REMARK   3   OVERALL ANISOTROPIC B VALUE.
REMARK   3    B11 (A**2) : NULL
REMARK   3    B22 (A**2) : NULL
REMARK   3    B33 (A**2) : NULL
REMARK   3    B12 (A**2) : NULL
REMARK   3    B13 (A**2) : NULL
REMARK   3    B23 (A**2) : NULL
REMARK   3
REMARK   3  ESTIMATED OVERALL COORDINATE ERROR.
REMARK   3   ESU BASED ON R VALUE                            (A):   0.304
REMARK   3   ESU BASED ON FREE R VALUE                       (A):   0.233
REMARK   3   ESU BASED ON MAXIMUM LIKELIHOOD                 (A):   0.156
REMARK   3   ESU FOR B VALUES BASED ON MAXIMUM LIKELIHOOD (A**2):   6.165
REMARK   3
REMARK   3 CORRELATION COEFFICIENTS.
REMARK   3   CORRELATION COEFFICIENT FO-FC      :   0.905
REMARK   3   CORRELATION COEFFICIENT FO-FC FREE :   0.875
REMARK   3
REMARK   3  RMS DEVIATIONS FROM IDEAL VALUES        COUNT    RMS    WEIGHT
REMARK   3   BOND LENGTHS REFINED ATOMS        (A):  2694 ; 0.019 ; 0.020
REMARK   3   BOND ANGLES REFINED ATOMS   (DEGREES):  3648 ; 2.402 ; 1.991
REMARK   3   TORSION ANGLES, PERIOD 1    (DEGREES):   316 ; 5.578 ; 5.000
REMARK   3   TORSION ANGLES, PERIOD 2    (DEGREES):   140 ;40.092 ;24.714
REMARK   3   TORSION ANGLES, PERIOD 3    (DEGREES):   484 ;16.327 ;15.000
REMARK   3   TORSION ANGLES, PERIOD 4    (DEGREES):    16 ;18.077 ;15.000
REMARK   3   CHIRAL-CENTER RESTRAINTS       (A**3):   380 ; 0.107 ; 0.200
REMARK   3   GENERAL PLANES REFINED ATOMS      (A):  2064 ; 0.009 ; 0.020
REMARK   3
REMARK   3  ISOTROPIC THERMAL FACTOR RESTRAINTS.     COUNT   RMS    WEIGHT
REMARK   3
REMARK   3  NCS RESTRAINTS STATISTICS
REMARK   3   NUMBER OF NCS GROUPS : NULL
REMARK   3
REMARK   3  TWIN DETAILS
REMARK   3   NUMBER OF TWIN DOMAINS  : NULL
REMARK   3
REMARK   3
REMARK   3  TLS DETAILS
REMARK   3   NUMBER OF TLS GROUPS  : NULL
REMARK   3
REMARK   3
REMARK   3  BULK SOLVENT MODELLING.
REMARK   3   METHOD USED :  MASK
REMARK   3   PARAMETERS FOR MASK CALCULATION
REMARK   3   VDW PROBE RADIUS   :   1.20
REMARK   3   ION PROBE RADIUS   :   0.80
REMARK   3   SHRINKAGE RADIUS   :   0.80
REMARK   3
REMARK   3  OTHER REFINEMENT REMARKS:
REMARK   3  HYDROGENS HAVE BEEN USED IF PRESENT IN THE INPUT
REMARK   3  U VALUES      : REFINED INDIVIDUALLY
REMARK   3
CRYST1  173.240  173.240  173.240  90.00  90.00  90.00 F 2 3                    
SCALE1      0.005772  0.000000  0.000000        0.00000                         
SCALE2     -0.000000  0.005772  0.000000        0.00000                         
SCALE3      0.000000 -0.000000  0.005772        0.00000                         
ATOM      1  N   MET A   1       3.425 -22.978  24.826  1.00 33.12           N
ATOM      2  CA  MET A   1       3.813 -22.505  23.451  1.00 43.89           C
ATOM      3  CB  MET A   1       2.609 -22.616  22.515  1.00 38.87           C
ATOM      4  CG  MET A   1       2.904 -22.470  21.015  1.00 46.26           C
ATOM      5  SD  MET A   1       1.291 -22.499  20.163  1.00 55.72           S
ATOM      6  CE  MET A   1       0.702 -20.847  20.568  1.00 42.97           C
ATOM      7  C   MET A   1       4.245 -21.037  23.540  1.00 41.15           C
ATOM      8  O   MET A   1       3.515 -20.236  24.122  1.00 43.11           O
ATOM      9  N   LYS A   2       5.403 -20.679  22.992  1.00 40.18           N
ATOM     10  CA  LYS A   2       5.844 -19.278  23.101  1.00 46.86           C
ATOM     11  CB  LYS A   2       7.321 -19.097  22.728  1.00 56.08           C
ATOM     12  CG  LYS A   2       8.278 -19.406  23.874  1.00 71.97           C
ATOM     13  CD  LYS A   2       9.329 -18.313  24.081  1.00 75.94           C
ATOM     14  CE  LYS A   2       8.909 -17.320  25.167  1.00 83.35           C
ATOM     15  NZ  LYS A   2       8.884 -17.904  26.550  1.00 77.13           N
ATOM     16  C   LYS A   2       4.943 -18.340  22.279  1.00 41.92           C
ATOM     17  O   LYS A   2       4.742 -18.530  21.076  1.00 36.82           O
ATOM     18  N   GLY A   3       4.383 -17.347  22.952  1.00 35.52           N
ATOM     19  CA  GLY A   3       3.511 -16.425  22.283  1.00 35.48           C
ATOM     20  C   GLY A   3       4.236 -15.176  21.827  1.00 36.15           C
ATOM     21  O   GLY A   3       5.417 -14.966  22.126  1.00 33.80           O
ATOM     22  N   ASP A   4       3.511 -14.349  21.088  1.00 34.41           N
ATOM     23  CA  ASP A   4       3.995 -13.034  20.724  1.00 36.06           C
ATOM     24  CB  ASP A   4       3.121 -12.505  19.555  1.00 37.45           C
ATOM     25  CG  ASP A   4       3.330 -11.027  19.263  1.00 43.55           C
ATOM     26  OD1 ASP A   4       3.966 -10.722  18.220  1.00 44.28           O
ATOM     27  OD2 ASP A   4       2.859 -10.181  20.084  1.00 44.96           O
ATOM     28  C   ASP A   4       4.036 -12.111  21.988  1.00 34.18           C
ATOM     29  O   ASP A   4       3.060 -12.002  22.762  1.00 32.49           O
ATOM     30  N   GLN A   5       5.174 -11.469  22.202  1.00 31.12           N
ATOM     31  CA  GLN A   5       5.354 -10.594  23.355  1.00 31.48           C
ATOM     32  CB  GLN A   5       6.810 -10.119  23.426  1.00 38.90           C
ATOM     33  CG  GLN A   5       7.280  -9.867  24.872  1.00 51.15           C
ATOM     34  CD  GLN A   5       7.031 -11.083  25.793  1.00 62.38           C
ATOM     35  OE1 GLN A   5       7.384 -12.225  25.440  1.00 58.40           O
ATOM     36  NE2 GLN A   5       6.393 -10.847  26.975  1.00 61.37           N
ATOM     37  C   GLN A   5       4.389  -9.398  23.412  1.00 30.01           C
ATOM     38  O   GLN A   5       3.864  -9.001  24.473  1.00 28.18           O
ATOM     39  N   LYS A   6       4.130  -8.804  22.276  1.00 28.34           N
ATOM     40  CA  LYS A   6       3.210  -7.721  22.300  1.00 31.09           C
ATOM     41  CB  LYS A   6       3.289  -6.931  20.984  1.00 37.48           C
ATOM     42  CG  LYS A   6       2.575  -5.593  21.038  1.00 44.16           C
ATOM     43  CD  LYS A   6       3.029  -4.823  22.283  1.00 52.53           C
ATOM     44  CE  LYS A   6       4.021  -3.739  21.915  1.00 54.03           C
ATOM     45  NZ  LYS A   6       3.227  -2.857  21.016  1.00 52.41           N
ATOM     46  C   LYS A   6       1.767  -8.187  22.649  1.00 31.73           C
ATOM     47  O   LYS A   6       1.055  -7.485  23.401  1.00 33.04           O
ATOM     48  N   VAL A   7       1.340  -9.341  22.111  1.00 27.49           N
ATOM     49  CA  VAL A   7       0.022  -9.893  22.423  1.00 26.48           C
ATOM     50  CB  VAL A   7      -0.284 -11.183  21.592  1.00 27.40           C
ATOM     51  CG1 VAL A   7      -1.445 -11.977  22.213  1.00 25.49           C
ATOM     52  CG2 VAL A   7      -0.619 -10.818  20.147  1.00 23.23           C
ATOM     53  C   VAL A   7      -0.080 -10.146  23.950  1.00 25.98           C
ATOM     54  O   VAL A   7      -1.101  -9.765  24.596  1.00 25.84           O
ATOM     55  N   ILE A   8       0.994 -10.695  24.528  1.00 25.00           N
ATOM     56  CA  ILE A   8       1.066 -10.983  25.991  1.00 26.34           C
ATOM     57  CB  ILE A   8       2.369 -11.769  26.355  1.00 24.59           C
ATOM     58  CG1 ILE A   8       2.227 -13.241  25.915  1.00 25.93           C
ATOM     59  CD1 ILE A   8       3.593 -14.005  25.909  1.00 24.89           C
ATOM     60  CG2 ILE A   8       2.743 -11.709  27.845  1.00 21.81           C
ATOM     61  C   ILE A   8       0.872  -9.695  26.821  1.00 29.22           C
ATOM     62  O   ILE A   8       0.182  -9.685  27.872  1.00 29.65           O
ATOM     63  N   GLU A   9       1.413  -8.592  26.316  1.00 28.45           N
ATOM     64  CA  GLU A   9       1.308  -7.318  27.015  1.00 30.39           C
ATOM     65  CB  GLU A   9       2.293  -6.249  26.445  1.00 34.06           C
ATOM     66  CG  GLU A   9       2.062  -4.825  27.015  1.00 42.42           C
ATOM     67  CD  GLU A   9       2.399  -3.650  26.053  1.00 53.19           C
ATOM     68  OE1 GLU A   9       3.549  -3.563  25.532  1.00 38.90           O
ATOM     69  OE2 GLU A   9       1.506  -2.769  25.834  1.00 63.48           O
ATOM     70  C   GLU A   9      -0.151  -6.815  26.989  1.00 27.25           C
ATOM     71  O   GLU A   9      -0.634  -6.319  27.995  1.00 26.71           O
ATOM     72  N   TYR A  10      -0.832  -6.954  25.854  1.00 23.93           N
ATOM     73  CA  TYR A  10      -2.248  -6.627  25.746  1.00 24.89           C
ATOM     74  CB  TYR A  10      -2.771  -6.759  24.310  1.00 26.94           C
ATOM     75  CG  TYR A  10      -2.484  -5.551  23.461  1.00 28.64           C
ATOM     76  CD1 TYR A  10      -3.124  -4.333  23.709  1.00 27.61           C
ATOM     77  CE1 TYR A  10      -2.866  -3.229  22.923  1.00 28.65           C
ATOM     78  CZ  TYR A  10      -1.945  -3.337  21.864  1.00 33.73           C
ATOM     79  OH  TYR A  10      -1.660  -2.249  21.056  1.00 35.15           O
ATOM     80  CE2 TYR A  10      -1.321  -4.549  21.593  1.00 29.13           C
ATOM     81  CD2 TYR A  10      -1.583  -5.632  22.396  1.00 27.53           C
ATOM     82  C   TYR A  10      -3.116  -7.486  26.643  1.00 24.73           C
ATOM     83  O   TYR A  10      -4.062  -6.976  27.250  1.00 28.90           O
ATOM     84  N   LEU A  11      -2.825  -8.789  26.695  1.00 23.23           N
ATOM     85  CA  LEU A  11      -3.510  -9.651  27.654  1.00 22.02           C
ATOM     86  CB  LEU A  11      -3.165 -11.128  27.468  1.00 17.74           C
ATOM     87  CG  LEU A  11      -3.464 -11.727  26.091  1.00 19.34           C
ATOM     88  CD1 LEU A  11      -2.590 -12.979  25.847  1.00 16.83           C
ATOM     89  CD2 LEU A  11      -4.961 -12.037  25.883  1.00 16.09           C
ATOM     90  C   LEU A  11      -3.236  -9.220  29.094  1.00 22.94           C
ATOM     91  O   LEU A  11      -4.179  -9.224  29.903  1.00 21.75           O
ATOM     92  N   ASN A  12      -1.980  -8.865  29.430  1.00 23.06           N
ATOM     93  CA  ASN A  12      -1.707  -8.345  30.809  1.00 25.21           C
ATOM     94  CB  ASN A  12      -0.204  -8.222  31.152  1.00 25.16           C
ATOM     95  CG  ASN A  12       0.271  -9.386  32.019  1.00 27.46           C
ATOM     96  OD1 ASN A  12      -0.429  -9.781  33.011  1.00 24.67           O
ATOM     97  ND2 ASN A  12       1.409 -10.003  31.632  1.00 23.14           N
ATOM     98  C   ASN A  12      -2.455  -7.074  31.152  1.00 24.46           C
ATOM     99  O   ASN A  12      -2.974  -6.928  32.260  1.00 26.34           O
ATOM    100  N   ARG A  13      -2.582  -6.195  30.167  1.00 24.81           N
ATOM    101  CA  ARG A  13      -3.389  -4.986  30.321  1.00 26.35           C
ATOM    102  CB  ARG A  13      -3.093  -4.032  29.184  1.00 26.95           C
ATOM    103  CG  ARG A  13      -1.706  -3.398  29.347  1.00 31.94           C
ATOM    104  CD  ARG A  13      -1.227  -2.714  28.072  1.00 40.23           C
ATOM    105  NE  ARG A  13      -2.078  -1.591  27.671  1.00 44.89           N
ATOM    106  CZ  ARG A  13      -2.061  -1.027  26.465  1.00 58.01           C
ATOM    107  NH1 ARG A  13      -1.229  -1.470  25.519  1.00 56.66           N
ATOM    108  NH2 ARG A  13      -2.877  -0.008  26.200  1.00 59.14           N
ATOM    109  C   ARG A  13      -4.902  -5.311  30.443  1.00 26.33           C
ATOM    110  O   ARG A  13      -5.613  -4.660  31.262  1.00 22.77           O
ATOM    111  N   GLY A  14      -5.387  -6.329  29.687  1.00 23.16           N
ATOM    112  CA  GLY A  14      -6.796  -6.773  29.840  1.00 23.49           C
ATOM    113  C   GLY A  14      -7.025  -7.349  31.263  1.00 22.66           C
ATOM    114  O   GLY A  14      -7.983  -7.020  31.932  1.00 22.64           O
ATOM    115  N   LEU A  15      -6.101  -8.175  31.729  1.00 22.73           N
ATOM    116  CA  LEU A  15      -6.103  -8.676  33.105  1.00 23.88           C
ATOM    117  CB  LEU A  15      -4.830  -9.529  33.383  1.00 21.17           C
ATOM    118  CG  LEU A  15      -4.579 -10.102  34.781  1.00 20.51           C
ATOM    119  CD1 LEU A  15      -5.824 -10.824  35.315  1.00 18.44           C
ATOM    120  CD2 LEU A  15      -3.442 -11.120  34.703  1.00 20.85           C
ATOM    121  C   LEU A  15      -6.254  -7.537  34.133  1.00 25.83           C
ATOM    122  O   LEU A  15      -7.208  -7.543  34.969  1.00 25.98           O
ATOM    123  N   ARG A  16      -5.320  -6.583  34.076  1.00 27.27           N
ATOM    124  CA  ARG A  16      -5.326  -5.436  34.965  1.00 26.84           C
ATOM    125  CB  ARG A  16      -4.193  -4.473  34.622  1.00 32.20           C
ATOM    126  CG  ARG A  16      -4.334  -3.124  35.336  1.00 40.13           C
ATOM    127  CD  ARG A  16      -3.054  -2.601  35.966  1.00 49.49           C
ATOM    128  NE  ARG A  16      -2.067  -2.083  35.026  1.00 60.65           N
ATOM    129  CZ  ARG A  16      -0.830  -2.568  34.852  1.00 58.71           C
ATOM    130  NH1 ARG A  16      -0.388  -3.631  35.536  1.00 48.01           N
ATOM    131  NH2 ARG A  16      -0.029  -1.973  33.976  1.00 50.07           N
ATOM    132  C   ARG A  16      -6.677  -4.703  34.875  1.00 26.74           C
ATOM    133  O   ARG A  16      -7.247  -4.297  35.900  1.00 27.71           O
ATOM    134  N   SER A  17      -7.165  -4.510  33.661  1.00 22.65           N
ATOM    135  CA  SER A  17      -8.469  -3.894  33.460  1.00 23.07           C
ATOM    136  CB  SER A  17      -8.721  -3.661  31.974  1.00 23.21           C
ATOM    137  OG  SER A  17     -10.052  -3.193  31.718  1.00 25.74           O
ATOM    138  C   SER A  17      -9.624  -4.674  34.132  1.00 22.85           C
ATOM    139  O   SER A  17     -10.479  -4.050  34.766  1.00 25.25           O
ATOM    140  N   GLU A  18      -9.609  -6.009  34.078  1.00 22.08           N
ATOM    141  CA  GLU A  18     -10.662  -6.818  34.767  1.00 23.02           C
ATOM    142  CB  GLU A  18     -10.671  -8.268  34.265  1.00 25.15           C
ATOM    143  CG  GLU A  18     -11.024  -8.384  32.799  1.00 26.09           C
ATOM    144  CD  GLU A  18     -12.465  -7.973  32.484  1.00 29.52           C
ATOM    145  OE1 GLU A  18     -13.333  -7.949  33.368  1.00 37.18           O
ATOM    146  OE2 GLU A  18     -12.770  -7.665  31.335  1.00 30.81           O
ATOM    147  C   GLU A  18     -10.531  -6.827  36.282  1.00 23.82           C
ATOM    148  O   GLU A  18     -11.549  -6.835  36.985  1.00 24.65           O
ATOM    149  N   LEU A  19      -9.294  -6.851  36.796  1.00 22.53           N
ATOM    150  CA  LEU A  19      -9.050  -6.889  38.242  1.00 22.32           C
ATOM    151  CB  LEU A  19      -7.534  -7.012  38.588  1.00 22.27           C
ATOM    152  CG  LEU A  19      -6.960  -8.373  38.166  1.00 25.44           C
ATOM    153  CD1 LEU A  19      -5.440  -8.493  38.293  1.00 21.16           C
ATOM    154  CD2 LEU A  19      -7.672  -9.482  38.952  1.00 22.55           C
ATOM    155  C   LEU A  19      -9.603  -5.597  38.812  1.00 21.61           C
ATOM    156  O   LEU A  19     -10.159  -5.593  39.874  1.00 22.32           O
ATOM    157  N   THR A  20      -9.443  -4.505  38.081  1.00 20.70           N
ATOM    158  CA  THR A  20     -10.001  -3.215  38.494  1.00 20.89           C
ATOM    159  CB  THR A  20      -9.539  -2.074  37.522  1.00 19.81           C
ATOM    160  OG1 THR A  20      -8.117  -2.115  37.458  1.00 19.57           O
ATOM    161  CG2 THR A  20      -9.932  -0.686  38.074  1.00 18.11           C
ATOM    162  C   THR A  20     -11.508  -3.246  38.529  1.00 19.97           C
ATOM    163  O   THR A  20     -12.100  -2.825  39.476  1.00 23.29           O
ATOM    164  N   ALA A  21     -12.123  -3.751  37.475  1.00 21.27           N
ATOM    165  CA  ALA A  21     -13.556  -3.815  37.408  1.00 22.26           C
ATOM    166  CB  ALA A  21     -13.969  -4.276  35.997  1.00 21.00           C
ATOM    167  C   ALA A  21     -14.138  -4.748  38.538  1.00 22.80           C
ATOM    168  O   ALA A  21     -15.178  -4.423  39.160  1.00 20.38           O
ATOM    169  N   VAL A  22     -13.436  -5.861  38.800  1.00 20.55           N
ATOM    170  CA  VAL A  22     -13.778  -6.750  39.908  1.00 20.88           C
ATOM    171  CB  VAL A  22     -12.766  -7.930  40.068  1.00 19.99           C
ATOM    172  CG1 VAL A  22     -13.086  -8.743  41.296  1.00 18.37           C
ATOM    173  CG2 VAL A  22     -12.827  -8.839  38.826  1.00 17.48           C
ATOM    174  C   VAL A  22     -13.984  -6.037  41.236  1.00 19.81           C
ATOM    175  O   VAL A  22     -15.077  -6.062  41.812  1.00 19.52           O
ATOM    176  N   SER A  23     -12.958  -5.349  41.669  1.00 21.10           N
ATOM    177  CA  SER A  23     -12.969  -4.548  42.890  1.00 22.22           C
ATOM    178  CB  SER A  23     -11.534  -4.083  43.224  1.00 20.37           C
ATOM    179  OG  SER A  23     -10.782  -5.242  43.577  1.00 21.68           O
ATOM    180  C   SER A  23     -13.913  -3.350  42.814  1.00 21.24           C
ATOM    181  O   SER A  23     -14.569  -3.026  43.805  1.00 22.03           O
ATOM    182  N   GLN A  24     -13.985  -2.680  41.669  1.00 20.60           N
ATOM    183  CA  GLN A  24     -14.902  -1.528  41.580  1.00 21.98           C
ATOM    184  CB  GLN A  24     -14.724  -0.766  40.248  1.00 22.38           C
ATOM    185  CG  GLN A  24     -15.533   0.513  40.186  1.00 24.05           C
ATOM    186  CD  GLN A  24     -15.155   1.353  38.978  1.00 27.47           C
ATOM    187  OE1 GLN A  24     -13.971   1.624  38.737  1.00 28.95           O
ATOM    188  NE2 GLN A  24     -16.155   1.740  38.188  1.00 27.66           N
ATOM    189  C   GLN A  24     -16.353  -2.012  41.739  1.00 23.05           C
ATOM    190  O   GLN A  24     -17.106  -1.498  42.571  1.00 23.41           O
ATOM    191  N   TYR A  25     -16.716  -3.047  40.987  1.00 21.93           N
ATOM    192  CA  TYR A  25     -18.086  -3.577  41.041  1.00 21.92           C
ATOM    193  CB  TYR A  25     -18.410  -4.602  39.889  1.00 21.42           C
ATOM    194  CG  TYR A  25     -18.227  -3.977  38.496  1.00 24.23           C
ATOM    195  CD1 TYR A  25     -17.976  -2.598  38.373  1.00 25.74           C
ATOM    196  CE1 TYR A  25     -17.776  -1.994  37.145  1.00 26.25           C
ATOM    197  CZ  TYR A  25     -17.857  -2.762  35.984  1.00 27.63           C
ATOM    198  OH  TYR A  25     -17.632  -2.098  34.781  1.00 31.18           O
ATOM    199  CE2 TYR A  25     -18.116  -4.146  36.059  1.00 25.32           C
ATOM    200  CD2 TYR A  25     -18.284  -4.747  37.311  1.00 23.98           C
ATOM    201  C   TYR A  25     -18.379  -4.151  42.386  1.00 20.32           C
ATOM    202  O   TYR A  25     -19.504  -4.012  42.856  1.00 20.95           O
ATOM    203  N   TRP A  26     -17.398  -4.811  42.994  1.00 19.92           N
ATOM    204  CA  TRP A  26     -17.615  -5.425  44.338  1.00 20.48           C
ATOM    205  CB  TRP A  26     -16.440  -6.296  44.839  1.00 19.48           C
ATOM    206  CG  TRP A  26     -16.937  -7.187  46.003  1.00 22.49           C
ATOM    207  CD1 TRP A  26     -16.840  -6.943  47.398  1.00 21.11           C
ATOM    208  NE1 TRP A  26     -17.474  -7.943  48.125  1.00 20.65           N
ATOM    209  CE2 TRP A  26     -18.020  -8.887  47.265  1.00 21.35           C
ATOM    210  CD2 TRP A  26     -17.711  -8.457  45.884  1.00 21.26           C
ATOM    211  CE3 TRP A  26     -18.199  -9.229  44.788  1.00 23.28           C
ATOM    212  CZ3 TRP A  26     -18.920 -10.417  45.062  1.00 23.24           C
ATOM    213  CH2 TRP A  26     -19.180 -10.818  46.399  1.00 23.07           C
ATOM    214  CZ2 TRP A  26     -18.739 -10.063  47.528  1.00 20.95           C
ATOM    215  C   TRP A  26     -17.868  -4.372  45.375  1.00 20.40           C
ATOM    216  O   TRP A  26     -18.776  -4.499  46.177  1.00 23.16           O
ATOM    217  N   LEU A  27     -17.065  -3.323  45.387  1.00 19.32           N
ATOM    218  CA  LEU A  27     -17.322  -2.264  46.349  1.00 21.62           C
ATOM    219  CB  LEU A  27     -16.169  -1.243  46.344  1.00 21.45           C
ATOM    220  CG  LEU A  27     -16.290  -0.006  47.269  1.00 24.36           C
ATOM    221  CD1 LEU A  27     -16.361  -0.360  48.764  1.00 23.66           C
ATOM    222  CD2 LEU A  27     -15.109   0.911  47.089  1.00 23.69           C
ATOM    223  C   LEU A  27     -18.665  -1.612  46.065  1.00 19.80           C
ATOM    224  O   LEU A  27     -19.441  -1.309  46.963  1.00 21.12           O
ATOM    225  N   HIS A  28     -18.982  -1.416  44.809  1.00 18.95           N
ATOM    226  CA  HIS A  28     -20.268  -0.795  44.519  1.00 20.88           C
ATOM    227  CB  HIS A  28     -20.347  -0.467  43.039  1.00 24.03           C
ATOM    228  CG  HIS A  28     -19.620   0.800  42.667  1.00 23.78           C
ATOM    229  ND1 HIS A  28     -19.166   1.041  41.405  1.00 24.72           N
ATOM    230  CE1 HIS A  28     -18.585   2.257  41.359  1.00 23.01           C
ATOM    231  NE2 HIS A  28     -18.661   2.795  42.580  1.00 24.35           N
ATOM    232  CD2 HIS A  28     -19.303   1.919  43.417  1.00 23.43           C
ATOM    233  C   HIS A  28     -21.421  -1.664  44.944  1.00 21.20           C
ATOM    234  O   HIS A  28     -22.396  -1.184  45.502  1.00 19.36           O
ATOM    235  N   TYR A  29     -21.274  -2.970  44.754  1.00 20.85           N
ATOM    236  CA  TYR A  29     -22.228  -3.904  45.313  1.00 23.00           C
ATOM    237  CB  TYR A  29     -21.777  -5.361  45.060  1.00 21.65           C
ATOM    238  CG  TYR A  29     -22.233  -6.391  46.098  1.00 22.58           C
ATOM    239  CD1 TYR A  29     -23.594  -6.572  46.394  1.00 23.31           C
ATOM    240  CE1 TYR A  29     -24.013  -7.533  47.303  1.00 23.58           C
ATOM    241  CZ  TYR A  29     -23.057  -8.358  47.946  1.00 26.40           C
ATOM    242  OH  TYR A  29     -23.477  -9.312  48.869  1.00 28.36           O
ATOM    243  CE2 TYR A  29     -21.715  -8.199  47.678  1.00 23.84           C
ATOM    244  CD2 TYR A  29     -21.316  -7.226  46.733  1.00 24.81           C
ATOM    245  C   TYR A  29     -22.439  -3.665  46.801  1.00 23.18           C
ATOM    246  O   TYR A  29     -23.579  -3.455  47.273  1.00 24.21           O
ATOM    247  N   ARG A  30     -21.358  -3.708  47.550  1.00 21.52           N
ATOM    248  CA  ARG A  30     -21.486  -3.511  48.999  1.00 22.85           C
ATOM    249  CB  ARG A  30     -20.173  -3.812  49.666  1.00 24.92           C
ATOM    250  CG  ARG A  30     -19.890  -5.314  49.716  1.00 27.42           C
ATOM    251  CD  ARG A  30     -20.909  -5.816  50.692  1.00 30.57           C
ATOM    252  NE  ARG A  30     -20.790  -7.190  51.103  1.00 32.83           N
ATOM    253  CZ  ARG A  30     -21.681  -7.748  51.909  1.00 35.62           C
ATOM    254  NH1 ARG A  30     -22.711  -6.995  52.328  1.00 35.52           N
ATOM    255  NH2 ARG A  30     -21.560  -9.035  52.281  1.00 30.32           N
ATOM    256  C   ARG A  30     -22.004  -2.128  49.415  1.00 22.98           C
ATOM    257  O   ARG A  30     -22.740  -2.028  50.383  1.00 24.86           O
ATOM    258  N   MET A  31     -21.619  -1.078  48.703  1.00 20.51           N
ATOM    259  CA  MET A  31     -22.212   0.248  48.909  1.00 21.14           C
ATOM    260  CB  MET A  31     -21.452   1.276  48.109  1.00 21.09           C
ATOM    261  CG  MET A  31     -19.986   1.423  48.616  1.00 22.89           C
ATOM    262  SD  MET A  31     -19.029   2.431  47.475  1.00 29.21           S
ATOM    263  CE  MET A  31     -19.821   3.999  47.894  1.00 22.54           C
ATOM    264  C   MET A  31     -23.703   0.325  48.537  1.00 21.78           C
ATOM    265  O   MET A  31     -24.468   1.026  49.197  1.00 20.01           O
ATOM    266  N   LEU A  32     -24.131  -0.393  47.495  1.00 21.32           N
ATOM    267  CA  LEU A  32     -25.566  -0.350  47.135  1.00 22.53           C
ATOM    268  CB  LEU A  32     -25.784  -0.977  45.781  1.00 20.94           C
ATOM    269  CG  LEU A  32     -25.306  -0.125  44.588  1.00 23.76           C
ATOM    270  CD1 LEU A  32     -25.023  -1.057  43.409  1.00 19.93           C
ATOM    271  CD2 LEU A  32     -26.317   0.998  44.215  1.00 24.02           C
ATOM    272  C   LEU A  32     -26.396  -1.071  48.241  1.00 24.76           C
ATOM    273  O   LEU A  32     -27.499  -0.647  48.608  1.00 22.65           O
ATOM    274  N   GLU A  33     -25.790  -2.119  48.792  1.00 25.62           N
ATOM    275  CA  GLU A  33     -26.347  -2.899  49.847  1.00 31.48           C
ATOM    276  CB  GLU A  33     -25.474  -4.150  50.086  1.00 36.28           C
ATOM    277  CG  GLU A  33     -25.859  -5.018  51.276  1.00 45.71           C
ATOM    278  CD  GLU A  33     -27.111  -5.877  51.069  1.00 58.44           C
ATOM    279  OE1 GLU A  33     -27.595  -6.024  49.922  1.00 58.55           O
ATOM    280  OE2 GLU A  33     -27.623  -6.430  52.078  1.00 67.64           O
ATOM    281  C   GLU A  33     -26.458  -2.032  51.108  1.00 32.43           C
ATOM    282  O   GLU A  33     -27.511  -2.000  51.741  1.00 30.35           O
ATOM    283  N   ASP A  34     -25.380  -1.328  51.441  1.00 28.84           N
ATOM    284  CA  ASP A  34     -25.344  -0.468  52.599  1.00 29.39           C
ATOM    285  CB  ASP A  34     -23.908  -0.000  52.863  1.00 32.78           C
ATOM    286  CG  ASP A  34     -23.830   1.204  53.824  1.00 36.96           C
ATOM    287  OD1 ASP A  34     -24.252   1.118  55.010  1.00 36.71           O
ATOM    288  OD2 ASP A  34     -23.308   2.247  53.391  1.00 39.27           O
ATOM    289  C   ASP A  34     -26.337   0.706  52.485  1.00 29.27           C
ATOM    290  O   ASP A  34     -26.921   1.081  53.507  1.00 25.92           O
ATOM    291  N   TRP A  35     -26.576   1.227  51.263  1.00 26.08           N
ATOM    292  CA  TRP A  35     -27.614   2.265  51.061  1.00 26.98           C
ATOM    293  CB  TRP A  35     -27.402   2.982  49.729  1.00 26.72           C
ATOM    294  CG  TRP A  35     -26.148   3.836  49.645  1.00 29.25           C
ATOM    295  CD1 TRP A  35     -25.490   4.510  50.689  1.00 25.92           C
ATOM    296  NE1 TRP A  35     -24.407   5.197  50.214  1.00 26.09           N
ATOM    297  CE2 TRP A  35     -24.277   5.019  48.861  1.00 26.50           C
ATOM    298  CD2 TRP A  35     -25.356   4.117  48.439  1.00 24.84           C
ATOM    299  CE3 TRP A  35     -25.484   3.796  47.080  1.00 26.53           C
ATOM    300  CZ3 TRP A  35     -24.516   4.311  46.164  1.00 26.68           C
ATOM    301  CH2 TRP A  35     -23.467   5.145  46.601  1.00 25.54           C
ATOM    302  CZ2 TRP A  35     -23.345   5.539  47.951  1.00 25.97           C
ATOM    303  C   TRP A  35     -29.044   1.752  51.067  1.00 27.02           C
ATOM    304  O   TRP A  35     -29.985   2.521  51.131  1.00 28.16           O
ATOM    305  N   GLY A  36     -29.231   0.450  50.923  1.00 28.43           N
ATOM    306  CA  GLY A  36     -30.608  -0.117  50.921  1.00 30.32           C
ATOM    307  C   GLY A  36     -31.189  -0.569  49.584  1.00 29.46           C
ATOM    308  O   GLY A  36     -32.327  -0.953  49.551  1.00 30.62           O
ATOM    309  N   TYR A  37     -30.428  -0.505  48.486  1.00 25.25           N
ATOM    310  CA  TYR A  37     -30.959  -0.923  47.181  1.00 24.70           C
ATOM    311  CB  TYR A  37     -30.445  -0.008  46.061  1.00 22.61           C
ATOM    312  CG  TYR A  37     -30.701   1.431  46.399  1.00 23.60           C
ATOM    313  CD1 TYR A  37     -31.967   1.955  46.314  1.00 22.21           C
ATOM    314  CE1 TYR A  37     -32.233   3.261  46.715  1.00 25.62           C
ATOM    315  CZ  TYR A  37     -31.216   4.060  47.183  1.00 26.18           C
ATOM    316  OH  TYR A  37     -31.474   5.361  47.549  1.00 27.61           O
ATOM    317  CE2 TYR A  37     -29.919   3.574  47.244  1.00 24.37           C
ATOM    318  CD2 TYR A  37     -29.662   2.263  46.883  1.00 23.58           C
ATOM    319  C   TYR A  37     -30.596  -2.381  46.911  1.00 24.99           C
ATOM    320  O   TYR A  37     -29.625  -2.664  46.220  1.00 26.89           O
ATOM    321  N   LYS A  38     -31.377  -3.295  47.464  1.00 26.02           N
ATOM    322  CA  LYS A  38     -31.000  -4.698  47.492  1.00 28.13           C
ATOM    323  CB  LYS A  38     -31.901  -5.502  48.437  1.00 32.70           C
ATOM    324  CG  LYS A  38     -31.531  -5.312  49.910  1.00 43.79           C
ATOM    325  CD  LYS A  38     -32.753  -5.158  50.824  1.00 53.56           C
ATOM    326  CE  LYS A  38     -32.505  -5.711  52.220  1.00 55.19           C
ATOM    327  NZ  LYS A  38     -31.047  -5.747  52.525  1.00 55.69           N
ATOM    328  C   LYS A  38     -31.006  -5.305  46.117  1.00 27.08           C
ATOM    329  O   LYS A  38     -30.127  -6.101  45.827  1.00 26.11           O
ATOM    330  N   ASP A  39     -31.972  -4.918  45.271  1.00 26.22           N
ATOM    331  CA  ASP A  39     -31.977  -5.394  43.858  1.00 27.88           C
ATOM    332  CB  ASP A  39     -33.373  -5.262  43.200  1.00 30.30           C
ATOM    333  CG  ASP A  39     -34.492  -6.054  44.019  1.00 36.21           C
ATOM    334  OD1 ASP A  39     -34.145  -6.898  44.889  1.00 34.28           O
ATOM    335  OD2 ASP A  39     -35.718  -5.817  43.815  1.00 38.98           O
ATOM    336  C   ASP A  39     -30.856  -4.844  42.967  1.00 25.81           C
ATOM    337  O   ASP A  39     -30.313  -5.571  42.138  1.00 27.64           O
ATOM    338  N   LEU A  40     -30.449  -3.597  43.161  1.00 21.52           N
ATOM    339  CA  LEU A  40     -29.240  -3.160  42.453  1.00 21.64           C
ATOM    340  CB  LEU A  40     -29.016  -1.666  42.612  1.00 19.38           C
ATOM    341  CG  LEU A  40     -29.981  -0.769  41.847  1.00 19.97           C
ATOM    342  CD1 LEU A  40     -29.782   0.733  42.098  1.00 19.34           C
ATOM    343  CD2 LEU A  40     -29.870  -1.030  40.352  1.00 20.24           C
ATOM    344  C   LEU A  40     -28.019  -3.885  43.006  1.00 21.61           C
ATOM    345  O   LEU A  40     -27.140  -4.306  42.245  1.00 22.59           O
ATOM    346  N   ALA A  41     -27.936  -4.010  44.331  1.00 21.30           N
ATOM    347  CA  ALA A  41     -26.788  -4.697  44.897  1.00 22.37           C
ATOM    348  CB  ALA A  41     -26.865  -4.742  46.401  1.00 22.45           C
ATOM    349  C   ALA A  41     -26.677  -6.120  44.294  1.00 23.86           C
ATOM    350  O   ALA A  41     -25.605  -6.501  43.842  1.00 23.44           O
ATOM    351  N   LYS A  42     -27.795  -6.846  44.198  1.00 27.44           N
ATOM    352  CA  LYS A  42     -27.817  -8.196  43.570  1.00 32.28           C
ATOM    353  CB  LYS A  42     -29.239  -8.766  43.517  1.00 37.00           C
ATOM    354  CG  LYS A  42     -29.644  -9.601  44.707  1.00 48.39           C
ATOM    355  CD  LYS A  42     -30.614 -10.714  44.297  1.00 56.09           C
ATOM    356  CE  LYS A  42     -29.811 -11.899  43.736  1.00 61.45           C
ATOM    357  NZ  LYS A  42     -30.537 -13.190  43.538  1.00 58.25           N
ATOM    358  C   LYS A  42     -27.264  -8.248  42.126  1.00 28.89           C
ATOM    359  O   LYS A  42     -26.567  -9.183  41.756  1.00 26.18           O
ATOM    360  N   LYS A  43     -27.617  -7.269  41.305  1.00 28.53           N
ATOM    361  CA  LYS A  43     -27.122  -7.270  39.964  1.00 27.56           C
ATOM    362  CB  LYS A  43     -27.966  -6.311  39.113  1.00 29.92           C
ATOM    363  CG  LYS A  43     -27.278  -5.867  37.798  1.00 29.09           C
ATOM    364  CD  LYS A  43     -27.379  -6.971  36.758  1.00 26.77           C
ATOM    365  CE  LYS A  43     -26.644  -6.583  35.479  1.00 28.53           C
ATOM    366  NZ  LYS A  43     -26.795  -7.687  34.494  1.00 28.73           N
ATOM    367  C   LYS A  43     -25.599  -6.940  40.004  1.00 27.32           C
ATOM    368  O   LYS A  43     -24.816  -7.578  39.313  1.00 27.74           O
ATOM    369  N   TRP A  44     -25.172  -6.026  40.882  1.00 25.73           N
ATOM    370  CA  TRP A  44     -23.745  -5.663  40.959  1.00 25.07           C
ATOM    371  CB  TRP A  44     -23.520  -4.434  41.857  1.00 23.97           C
ATOM    372  CG  TRP A  44     -23.352  -3.210  41.016  1.00 22.23           C
ATOM    373  CD1 TRP A  44     -22.197  -2.473  40.810  1.00 22.83           C
ATOM    374  NE1 TRP A  44     -22.422  -1.465  39.931  1.00 21.15           N
ATOM    375  CE2 TRP A  44     -23.695  -1.474  39.500  1.00 20.23           C
ATOM    376  CD2 TRP A  44     -24.358  -2.599  40.155  1.00 20.45           C
ATOM    377  CE3 TRP A  44     -25.728  -2.843  39.901  1.00 20.17           C
ATOM    378  CZ3 TRP A  44     -26.379  -2.009  38.986  1.00 19.71           C
ATOM    379  CH2 TRP A  44     -25.714  -0.927  38.376  1.00 20.94           C
ATOM    380  CZ2 TRP A  44     -24.357  -0.639  38.612  1.00 18.91           C
ATOM    381  C   TRP A  44     -22.848  -6.811  41.391  1.00 26.67           C
ATOM    382  O   TRP A  44     -21.759  -7.031  40.790  1.00 26.66           O
ATOM    383  N   ARG A  45     -23.298  -7.542  42.423  1.00 25.33           N
ATOM    384  CA  ARG A  45     -22.636  -8.781  42.865  1.00 27.02           C
ATOM    385  CB  ARG A  45     -23.488  -9.545  43.884  1.00 27.54           C
ATOM    386  CG  ARG A  45     -22.732 -10.703  44.547  1.00 26.90           C
ATOM    387  CD  ARG A  45     -23.571 -11.329  45.651  1.00 32.23           C
ATOM    388  NE  ARG A  45     -22.758 -11.965  46.702  1.00 34.16           N
ATOM    389  CZ  ARG A  45     -22.346 -13.222  46.631  1.00 31.69           C
ATOM    390  NH1 ARG A  45     -21.634 -13.756  47.623  1.00 31.06           N
ATOM    391  NH2 ARG A  45     -22.671 -13.939  45.558  1.00 27.12           N
ATOM    392  C   ARG A  45     -22.380  -9.724  41.699  1.00 24.84           C
ATOM    393  O   ARG A  45     -21.245 -10.113  41.444  1.00 22.28           O
ATOM    394  N   ALA A  46     -23.452 -10.047  40.985  1.00 24.52           N
ATOM    395  CA  ALA A  46     -23.369 -10.935  39.804  1.00 24.91           C
ATOM    396  CB  ALA A  46     -24.757 -11.184  39.182  1.00 21.98           C
ATOM    397  C   ALA A  46     -22.383 -10.461  38.727  1.00 22.24           C
ATOM    398  O   ALA A  46     -21.697 -11.265  38.192  1.00 22.03           O
ATOM    399  N   GLU A  47     -22.346  -9.166  38.415  1.00 24.06           N
ATOM    400  CA  GLU A  47     -21.478  -8.621  37.376  1.00 23.75           C
ATOM    401  CB  GLU A  47     -21.848  -7.160  37.062  1.00 28.38           C
ATOM    402  CG  GLU A  47     -22.894  -7.003  35.959  1.00 40.02           C
ATOM    403  CD  GLU A  47     -22.497  -7.681  34.650  1.00 45.02           C
ATOM    404  OE1 GLU A  47     -21.329  -7.502  34.170  1.00 47.85           O
ATOM    405  OE2 GLU A  47     -23.369  -8.406  34.104  1.00 48.73           O
ATOM    406  C   GLU A  47     -20.010  -8.639  37.787  1.00 21.76           C
ATOM    407  O   GLU A  47     -19.116  -8.798  36.953  1.00 19.89           O
ATOM    408  N   SER A  48     -19.770  -8.412  39.068  1.00 21.77           N
ATOM    409  CA  SER A  48     -18.408  -8.507  39.629  1.00 21.70           C
ATOM    410  CB  SER A  48     -18.492  -8.164  41.142  1.00 21.22           C
ATOM    411  OG  SER A  48     -17.228  -8.267  41.758  1.00 21.93           O
ATOM    412  C   SER A  48     -17.894  -9.930  39.419  1.00 21.64           C
ATOM    413  O   SER A  48     -16.800 -10.142  38.861  1.00 20.75           O
ATOM    414  N   ILE A  49     -18.725 -10.910  39.820  1.00 22.45           N
ATOM    415  CA  ILE A  49     -18.430 -12.324  39.591  1.00 23.44           C
ATOM    416  CB  ILE A  49     -19.493 -13.242  40.261  1.00 24.12           C
ATOM    417  CG1 ILE A  49     -19.360 -13.145  41.789  1.00 22.76           C
ATOM    418  CD1 ILE A  49     -20.596 -13.660  42.523  1.00 22.21           C
ATOM    419  CG2 ILE A  49     -19.370 -14.735  39.818  1.00 22.60           C
ATOM    420  C   ILE A  49     -18.211 -12.634  38.094  1.00 25.30           C
ATOM    421  O   ILE A  49     -17.331 -13.430  37.746  1.00 24.57           O
ATOM    422  N   GLU A  50     -18.932 -11.948  37.211  1.00 25.15           N
ATOM    423  CA  GLU A  50     -18.689 -12.136  35.769  1.00 26.65           C
ATOM    424  CB  GLU A  50     -19.842 -11.611  34.894  1.00 29.11           C
ATOM    425  CG  GLU A  50     -21.009 -12.619  34.795  1.00 39.63           C
ATOM    426  CD  GLU A  50     -22.327 -11.978  34.296  1.00 57.32           C
ATOM    427  OE1 GLU A  50     -22.280 -11.055  33.427  1.00 59.59           O
ATOM    428  OE2 GLU A  50     -23.432 -12.381  34.760  1.00 55.61           O
ATOM    429  C   GLU A  50     -17.346 -11.577  35.351  1.00 24.67           C
ATOM    430  O   GLU A  50     -16.654 -12.179  34.550  1.00 25.44           O
ATOM    431  N   GLU A  51     -16.929 -10.472  35.949  1.00 21.71           N
ATOM    432  CA  GLU A  51     -15.590  -9.958  35.662  1.00 23.76           C
ATOM    433  CB  GLU A  51     -15.425  -8.527  36.214  1.00 24.85           C
ATOM    434  CG  GLU A  51     -16.428  -7.571  35.608  1.00 26.99           C
ATOM    435  CD  GLU A  51     -16.216  -7.427  34.091  1.00 30.72           C
ATOM    436  OE1 GLU A  51     -15.695  -6.401  33.648  1.00 34.72           O
ATOM    437  OE2 GLU A  51     -16.520  -8.355  33.328  1.00 33.84           O
ATOM    438  C   GLU A  51     -14.494 -10.848  36.217  1.00 24.26           C
ATOM    439  O   GLU A  51     -13.409 -11.001  35.617  1.00 25.02           O
ATOM    440  N   MET A  52     -14.772 -11.468  37.363  1.00 22.92           N
ATOM    441  CA  MET A  52     -13.833 -12.429  37.900  1.00 21.71           C
ATOM    442  CB  MET A  52     -14.351 -13.029  39.216  1.00 20.63           C
ATOM    443  CG  MET A  52     -14.365 -12.059  40.385  1.00 17.96           C
ATOM    444  SD  MET A  52     -15.285 -12.808  41.740  1.00 19.95           S
ATOM    445  CE  MET A  52     -16.191 -11.503  42.562  1.00 19.43           C
ATOM    446  C   MET A  52     -13.549 -13.544  36.875  1.00 22.79           C
ATOM    447  O   MET A  52     -12.397 -13.985  36.751  1.00 19.73           O
ATOM    448  N   ALA A  53     -14.588 -13.980  36.145  1.00 22.46           N
ATOM    449  CA  ALA A  53     -14.420 -15.070  35.175  1.00 26.01           C
ATOM    450  CB  ALA A  53     -15.777 -15.714  34.738  1.00 23.31           C
ATOM    451  C   ALA A  53     -13.594 -14.549  33.961  1.00 26.30           C
ATOM    452  O   ALA A  53     -12.769 -15.298  33.422  1.00 28.55           O
ATOM    453  N   HIS A  54     -13.775 -13.271  33.597  1.00 24.93           N
ATOM    454  CA  HIS A  54     -12.959 -12.608  32.545  1.00 23.95           C
ATOM    455  CB  HIS A  54     -13.465 -11.196  32.289  1.00 23.08           C
ATOM    456  CG  HIS A  54     -14.774 -11.145  31.552  1.00 26.12           C
ATOM    457  ND1 HIS A  54     -15.448  -9.972  31.326  1.00 23.39           N
ATOM    458  CE1 HIS A  54     -16.566 -10.238  30.630  1.00 25.61           C
ATOM    459  NE2 HIS A  54     -16.609 -11.577  30.377  1.00 27.70           N
ATOM    460  CD2 HIS A  54     -15.532 -12.166  30.951  1.00 25.65           C
ATOM    461  C   HIS A  54     -11.515 -12.500  32.954  1.00 24.54           C
ATOM    462  O   HIS A  54     -10.619 -12.854  32.208  1.00 24.02           O
ATOM    463  N   ALA A  55     -11.269 -11.958  34.138  1.00 23.81           N
ATOM    464  CA  ALA A  55      -9.936 -11.950  34.663  1.00 23.61           C
ATOM    465  CB  ALA A  55      -9.933 -11.384  36.079  1.00 23.03           C
ATOM    466  C   ALA A  55      -9.293 -13.354  34.601  1.00 25.70           C
ATOM    467  O   ALA A  55      -8.203 -13.517  34.067  1.00 26.03           O
ATOM    468  N   ASP A  56      -9.981 -14.382  35.080  1.00 24.43           N
ATOM    469  CA  ASP A  56      -9.425 -15.746  34.993  1.00 25.70           C
ATOM    470  CB  ASP A  56     -10.386 -16.757  35.693  1.00 24.62           C
ATOM    471  CG  ASP A  56      -9.865 -18.191  35.665  1.00 27.23           C
ATOM    472  OD1 ASP A  56      -8.660 -18.461  35.862  1.00 28.08           O
ATOM    473  OD2 ASP A  56     -10.678 -19.095  35.441  1.00 32.85           O
ATOM    474  C   ASP A  56      -9.059 -16.198  33.545  1.00 24.80           C
ATOM    475  O   ASP A  56      -8.061 -16.889  33.334  1.00 21.71           O
ATOM    476  N   LYS A  57      -9.870 -15.820  32.560  1.00 25.94           N
ATOM    477  CA  LYS A  57      -9.604 -16.205  31.170  1.00 29.39           C
ATOM    478  CB  LYS A  57     -10.754 -15.796  30.228  1.00 32.27           C
ATOM    479  CG  LYS A  57     -11.979 -16.699  30.236  1.00 33.99           C
ATOM    480  CD  LYS A  57     -13.061 -16.051  29.378  1.00 41.62           C
ATOM    481  CE  LYS A  57     -14.423 -16.741  29.510  1.00 49.79           C
ATOM    482  NZ  LYS A  57     -14.720 -17.710  28.416  1.00 51.01           N
ATOM    483  C   LYS A  57      -8.277 -15.614  30.658  1.00 27.70           C
ATOM    484  O   LYS A  57      -7.530 -16.326  30.008  1.00 26.67           O
ATOM    485  N   PHE A  58      -8.001 -14.333  30.959  1.00 23.56           N
ATOM    486  CA  PHE A  58      -6.651 -13.742  30.735  1.00 25.84           C
ATOM    487  CB  PHE A  58      -6.606 -12.258  31.134  1.00 22.54           C
ATOM    488  CG  PHE A  58      -7.377 -11.376  30.207  1.00 27.17           C
ATOM    489  CD1 PHE A  58      -7.143 -11.415  28.830  1.00 27.23           C
ATOM    490  CE1 PHE A  58      -7.875 -10.619  27.953  1.00 28.95           C
ATOM    491  CZ  PHE A  58      -8.825  -9.751  28.457  1.00 28.89           C
ATOM    492  CE2 PHE A  58      -9.050  -9.710  29.833  1.00 28.13           C
ATOM    493  CD2 PHE A  58      -8.346 -10.531  30.688  1.00 24.82           C
ATOM    494  C   PHE A  58      -5.499 -14.464  31.461  1.00 24.88           C
ATOM    495  O   PHE A  58      -4.473 -14.749  30.861  1.00 25.42           O
ATOM    496  N   VAL A  59      -5.636 -14.731  32.751  1.00 21.04           N
ATOM    497  CA  VAL A  59      -4.580 -15.514  33.417  1.00 24.32           C
ATOM    498  CB  VAL A  59      -4.937 -15.834  34.886  1.00 25.38           C
ATOM    499  CG1 VAL A  59      -3.773 -16.588  35.528  1.00 25.97           C
ATOM    500  CG2 VAL A  59      -5.221 -14.508  35.651  1.00 23.44           C
ATOM    501  C   VAL A  59      -4.242 -16.804  32.664  1.00 25.94           C
ATOM    502  O   VAL A  59      -3.073 -17.064  32.354  1.00 25.58           O
ATOM    503  N   GLU A  60      -5.257 -17.581  32.308  1.00 24.05           N
ATOM    504  CA  GLU A  60      -5.021 -18.877  31.688  1.00 26.30           C
ATOM    505  CB  GLU A  60      -6.365 -19.642  31.493  1.00 30.45           C
ATOM    506  CG  GLU A  60      -6.149 -21.020  30.876  1.00 40.57           C
ATOM    507  CD  GLU A  60      -7.403 -21.726  30.359  1.00 54.94           C
ATOM    508  OE1 GLU A  60      -8.475 -21.653  31.033  1.00 58.22           O
ATOM    509  OE2 GLU A  60      -7.296 -22.378  29.273  1.00 54.69           O
ATOM    510  C   GLU A  60      -4.300 -18.759  30.326  1.00 25.35           C
ATOM    511  O   GLU A  60      -3.411 -19.538  30.026  1.00 24.52           O
ATOM    512  N   ARG A  61      -4.756 -17.835  29.491  1.00 24.25           N
ATOM    513  CA  ARG A  61      -4.180 -17.584  28.206  1.00 25.43           C
ATOM    514  CB  ARG A  61      -5.089 -16.619  27.444  1.00 27.03           C
ATOM    515  CG  ARG A  61      -4.704 -16.345  25.996  1.00 27.02           C
ATOM    516  CD  ARG A  61      -5.000 -17.527  25.102  1.00 29.63           C
ATOM    517  NE  ARG A  61      -4.424 -17.343  23.752  1.00 30.69           N
ATOM    518  CZ  ARG A  61      -4.261 -18.344  22.890  1.00 29.30           C
ATOM    519  NH1 ARG A  61      -4.612 -19.577  23.239  1.00 29.14           N
ATOM    520  NH2 ARG A  61      -3.729 -18.143  21.701  1.00 25.73           N
ATOM    521  C   ARG A  61      -2.725 -17.026  28.360  1.00 26.27           C
ATOM    522  O   ARG A  61      -1.809 -17.457  27.653  1.00 23.73           O
ATOM    523  N   ILE A  62      -2.474 -16.147  29.324  1.00 24.11           N
ATOM    524  CA  ILE A  62      -1.097 -15.659  29.459  1.00 23.53           C
ATOM    525  CB  ILE A  62      -0.980 -14.519  30.475  1.00 22.09           C
ATOM    526  CG1 ILE A  62      -1.721 -13.290  29.952  1.00 22.60           C
ATOM    527  CD1 ILE A  62      -2.065 -12.241  30.999  1.00 19.95           C
ATOM    528  CG2 ILE A  62       0.475 -14.185  30.742  1.00 21.37           C
ATOM    529  C   ILE A  62      -0.136 -16.826  29.774  1.00 25.05           C
ATOM    530  O   ILE A  62       0.859 -17.014  29.090  1.00 23.93           O
ATOM    531  N   LEU A  63      -0.446 -17.646  30.775  1.00 25.62           N
ATOM    532  CA  LEU A  63       0.392 -18.839  31.061  1.00 24.03           C
ATOM    533  CB  LEU A  63      -0.210 -19.556  32.231  1.00 24.20           C
ATOM    534  CG  LEU A  63      -0.049 -18.813  33.535  1.00 23.97           C
ATOM    535  CD1 LEU A  63      -1.079 -19.513  34.433  1.00 21.86           C
ATOM    536  CD2 LEU A  63       1.434 -18.895  34.027  1.00 19.38           C
ATOM    537  C   LEU A  63       0.435 -19.858  29.926  1.00 24.64           C
ATOM    538  O   LEU A  63       1.444 -20.515  29.728  1.00 22.74           O
ATOM    539  N   PHE A  64      -0.670 -20.019  29.192  1.00 24.58           N
ATOM    540  CA  PHE A  64      -0.599 -20.831  27.972  1.00 24.85           C
ATOM    541  CB  PHE A  64      -1.929 -20.931  27.199  1.00 25.96           C
ATOM    542  CG  PHE A  64      -1.771 -21.653  25.870  1.00 29.43           C
ATOM    543  CD1 PHE A  64      -1.193 -22.943  25.826  1.00 26.01           C
ATOM    544  CE1 PHE A  64      -0.965 -23.563  24.608  1.00 27.32           C
ATOM    545  CZ  PHE A  64      -1.321 -22.951  23.419  1.00 26.75           C
ATOM    546  CE2 PHE A  64      -1.859 -21.673  23.433  1.00 27.37           C
ATOM    547  CD2 PHE A  64      -2.092 -21.030  24.655  1.00 28.67           C
ATOM    548  C   PHE A  64       0.521 -20.318  27.032  1.00 26.88           C
ATOM    549  O   PHE A  64       1.283 -21.120  26.482  1.00 24.61           O
ATOM    550  N   LEU A  65       0.614 -18.988  26.871  1.00 26.36           N
ATOM    551  CA  LEU A  65       1.588 -18.341  25.978  1.00 28.07           C
ATOM    552  CB  LEU A  65       1.039 -17.016  25.493  1.00 26.68           C
ATOM    553  CG  LEU A  65      -0.229 -17.137  24.645  1.00 28.90           C
ATOM    554  CD1 LEU A  65      -0.672 -15.748  24.211  1.00 27.47           C
ATOM    555  CD2 LEU A  65      -0.001 -18.025  23.430  1.00 27.42           C
ATOM    556  C   LEU A  65       2.978 -18.129  26.625  1.00 28.40           C
ATOM    557  O   LEU A  65       3.862 -17.481  26.029  1.00 28.17           O
ATOM    558  N   GLU A  66       3.127 -18.667  27.848  1.00 28.71           N
ATOM    559  CA  GLU A  66       4.375 -18.701  28.624  1.00 30.16           C
ATOM    560  CB  GLU A  66       5.522 -19.444  27.890  1.00 33.39           C
ATOM    561  CG  GLU A  66       5.294 -20.966  27.901  1.00 38.56           C
ATOM    562  CD  GLU A  66       6.229 -21.745  26.962  1.00 43.62           C
ATOM    563  OE1 GLU A  66       7.450 -21.534  27.048  1.00 46.52           O
ATOM    564  OE2 GLU A  66       5.757 -22.618  26.169  1.00 44.16           O
ATOM    565  C   GLU A  66       4.804 -17.331  29.059  1.00 32.34           C
ATOM    566  O   GLU A  66       5.976 -17.104  29.294  1.00 30.16           O
ATOM    567  N   GLY A  67       3.855 -16.413  29.203  1.00 30.60           N
ATOM    568  CA  GLY A  67       4.155 -15.137  29.867  1.00 31.63           C
ATOM    569  C   GLY A  67       3.909 -15.196  31.360  1.00 29.85           C
ATOM    570  O   GLY A  67       3.612 -16.289  31.925  1.00 31.16           O
ATOM    571  N   LEU A  68       4.015 -14.030  32.002  1.00 28.50           N
ATOM    572  CA  LEU A  68       3.834 -13.910  33.471  1.00 27.75           C
ATOM    573  CB  LEU A  68       5.029 -13.213  34.155  1.00 25.88           C
ATOM    574  CG  LEU A  68       6.317 -14.085  34.131  1.00 36.63           C
ATOM    575  CD1 LEU A  68       7.609 -13.286  34.453  1.00 37.12           C
ATOM    576  CD2 LEU A  68       6.207 -15.337  35.042  1.00 33.00           C
ATOM    577  C   LEU A  68       2.563 -13.153  33.745  1.00 26.55           C
ATOM    578  O   LEU A  68       2.528 -11.946  33.562  1.00 29.28           O
ATOM    579  N   PRO A  69       1.499 -13.841  34.189  1.00 25.47           N
ATOM    580  CA  PRO A  69       0.360 -12.993  34.531  1.00 27.11           C
ATOM    581  CB  PRO A  69      -0.666 -13.996  35.078  1.00 26.91           C
ATOM    582  CG  PRO A  69      -0.202 -15.351  34.589  1.00 25.78           C
ATOM    583  CD  PRO A  69       1.294 -15.217  34.664  1.00 25.15           C
ATOM    584  C   PRO A  69       0.737 -11.993  35.609  1.00 27.85           C
ATOM    585  O   PRO A  69       1.451 -12.335  36.567  1.00 28.95           O
ATOM    586  N   ASN A  70       0.267 -10.761  35.484  1.00 29.83           N
ATOM    587  CA  ASN A  70       0.649  -9.770  36.499  1.00 29.33           C
ATOM    588  CB  ASN A  70       1.380  -8.599  35.840  1.00 28.20           C
ATOM    589  CG  ASN A  70       1.779  -7.503  36.831  1.00 36.24           C
ATOM    590  OD1 ASN A  70       1.561  -7.587  38.071  1.00 35.85           O
ATOM    591  ND2 ASN A  70       2.422  -6.463  36.285  1.00 34.66           N
ATOM    592  C   ASN A  70      -0.579  -9.285  37.264  1.00 28.04           C
ATOM    593  O   ASN A  70      -1.329  -8.484  36.752  1.00 25.04           O
ATOM    594  N   LEU A  71      -0.750  -9.733  38.511  1.00 26.07           N
ATOM    595  CA  LEU A  71      -1.931  -9.366  39.258  1.00 25.35           C
ATOM    596  CB  LEU A  71      -2.628 -10.618  39.869  1.00 24.41           C
ATOM    597  CG  LEU A  71      -3.219 -11.607  38.842  1.00 25.78           C
ATOM    598  CD1 LEU A  71      -2.108 -12.475  38.168  1.00 22.28           C
ATOM    599  CD2 LEU A  71      -4.268 -12.493  39.536  1.00 22.89           C
ATOM    600  C   LEU A  71      -1.622  -8.324  40.331  1.00 26.09           C
ATOM    601  O   LEU A  71      -2.487  -8.044  41.188  1.00 24.05           O
ATOM    602  N   GLN A  72      -0.413  -7.739  40.282  1.00 24.07           N
ATOM    603  CA  GLN A  72       0.049  -6.871  41.397  1.00 21.40           C
ATOM    604  CB  GLN A  72       1.595  -6.554  41.250  1.00 22.91           C
ATOM    605  CG  GLN A  72       2.235  -5.816  42.458  1.00 23.01           C
ATOM    606  CD  GLN A  72       2.207  -6.680  43.723  1.00 25.37           C
ATOM    607  OE1 GLN A  72       3.005  -7.590  43.870  1.00 26.73           O
ATOM    608  NE2 GLN A  72       1.262  -6.420  44.617  1.00 24.64           N
ATOM    609  C   GLN A  72      -0.767  -5.586  41.577  1.00 22.79           C
ATOM    610  O   GLN A  72      -0.956  -5.120  42.714  1.00 24.33           O
ATOM    611  N   THR A  73      -1.157  -4.952  40.467  1.00 22.97           N
ATOM    612  CA  THR A  73      -1.643  -3.556  40.482  1.00 29.01           C
ATOM    613  CB  THR A  73      -0.571  -2.504  39.994  1.00 33.02           C
ATOM    614  OG1 THR A  73      -0.353  -2.655  38.586  1.00 37.44           O
ATOM    615  CG2 THR A  73       0.787  -2.681  40.747  1.00 29.91           C
ATOM    616  C   THR A  73      -2.900  -3.341  39.668  1.00 28.61           C
ATOM    617  O   THR A  73      -3.154  -4.025  38.678  1.00 28.20           O
ATOM    618  N   LEU A  74      -3.697  -2.390  40.126  1.00 31.14           N
ATOM    619  CA  LEU A  74      -4.996  -2.100  39.545  1.00 27.98           C
ATOM    620  CB  LEU A  74      -6.023  -2.011  40.678  1.00 31.36           C
ATOM    621  CG  LEU A  74      -6.869  -3.268  40.936  1.00 39.62           C
ATOM    622  CD1 LEU A  74      -6.039  -4.523  41.192  1.00 33.17           C
ATOM    623  CD2 LEU A  74      -7.853  -3.016  42.061  1.00 32.63           C
ATOM    624  C   LEU A  74      -4.884  -0.744  38.871  1.00 29.80           C
ATOM    625  O   LEU A  74      -4.070   0.129  39.308  1.00 23.79           O
ATOM    626  N   ASP A  75      -5.696  -0.554  37.828  1.00 27.67           N
ATOM    627  CA  ASP A  75      -5.922   0.764  37.274  1.00 31.52           C
ATOM    628  CB  ASP A  75      -6.747   0.647  35.983  1.00 33.91           C
ATOM    629  CG  ASP A  75      -5.902   0.086  34.794  1.00 42.07           C
ATOM    630  OD1 ASP A  75      -4.705   0.501  34.672  1.00 33.82           O
ATOM    631  OD2 ASP A  75      -6.429  -0.779  34.006  1.00 42.38           O
ATOM    632  C   ASP A  75      -6.651   1.593  38.359  1.00 33.46           C
ATOM    633  O   ASP A  75      -7.068   1.012  39.384  1.00 33.71           O
ATOM    634  N   PRO A  76      -6.756   2.929  38.181  1.00 32.83           N
ATOM    635  CA  PRO A  76      -7.479   3.739  39.186  1.00 34.57           C
ATOM    636  CB  PRO A  76      -7.290   5.205  38.690  1.00 33.62           C
ATOM    637  CG  PRO A  76      -6.050   5.131  37.833  1.00 35.16           C
ATOM    638  CD  PRO A  76      -6.111   3.779  37.152  1.00 33.86           C
ATOM    639  C   PRO A  76      -8.980   3.394  39.297  1.00 35.77           C
ATOM    640  O   PRO A  76      -9.678   3.229  38.283  1.00 30.73           O
ATOM    641  N   LEU A  77      -9.456   3.274  40.535  1.00 33.05           N
ATOM    642  CA  LEU A  77     -10.836   2.905  40.767  1.00 31.91           C
ATOM    643  CB  LEU A  77     -10.960   2.243  42.126  1.00 35.27           C
ATOM    644  CG  LEU A  77     -10.476   0.800  42.237  1.00 37.68           C
ATOM    645  CD1 LEU A  77     -11.448  -0.170  41.585  1.00 32.45           C
ATOM    646  CD2 LEU A  77     -10.304   0.501  43.722  1.00 37.87           C
ATOM    647  C   LEU A  77     -11.649   4.181  40.758  1.00 31.66           C
ATOM    648  O   LEU A  77     -11.213   5.206  41.257  1.00 28.86           O
ATOM    649  N   ARG A  78     -12.843   4.134  40.200  1.00 35.26           N
ATOM    650  CA  ARG A  78     -13.716   5.290  40.311  1.00 34.51           C
ATOM    651  CB  ARG A  78     -14.231   5.730  38.968  1.00 33.81           C
ATOM    652  CG  ARG A  78     -13.223   5.753  37.857  1.00 37.07           C
ATOM    653  CD  ARG A  78     -14.020   5.486  36.611  1.00 41.24           C
ATOM    654  NE  ARG A  78     -13.421   6.139  35.476  1.00 41.65           N
ATOM    655  CZ  ARG A  78     -12.631   5.539  34.605  1.00 43.07           C
ATOM    656  NH1 ARG A  78     -12.315   4.246  34.744  1.00 35.93           N
ATOM    657  NH2 ARG A  78     -12.153   6.256  33.595  1.00 46.21           N
ATOM    658  C   ARG A  78     -14.879   4.858  41.145  1.00 34.39           C
ATOM    659  O   ARG A  78     -15.618   3.921  40.796  1.00 35.62           O
ATOM    660  N   ILE A  79     -15.052   5.559  42.242  1.00 34.52           N
ATOM    661  CA  ILE A  79     -16.009   5.171  43.224  1.00 36.55           C
ATOM    662  CB  ILE A  79     -15.320   4.971  44.570  1.00 35.92           C
ATOM    663  CG1 ILE A  79     -14.292   3.848  44.388  1.00 38.46           C
ATOM    664  CD1 ILE A  79     -13.265   3.792  45.491  1.00 44.57           C
ATOM    665  CG2 ILE A  79     -16.360   4.579  45.627  1.00 35.19           C
ATOM    666  C   ILE A  79     -17.072   6.227  43.293  1.00 37.24           C
ATOM    667  O   ILE A  79     -16.769   7.376  43.562  1.00 41.20           O
ATOM    668  N   GLY A  80     -18.313   5.831  43.037  1.00 34.61           N
ATOM    669  CA  GLY A  80     -19.441   6.770  43.056  1.00 36.06           C
ATOM    670  C   GLY A  80     -20.066   6.907  44.428  1.00 34.79           C
ATOM    671  O   GLY A  80     -20.060   5.957  45.227  1.00 33.52           O
ATOM    672  N   GLN A  81     -20.644   8.077  44.684  1.00 36.68           N
ATOM    673  CA  GLN A  81     -21.244   8.418  45.998  1.00 36.85           C
ATOM    674  CB  GLN A  81     -20.803   9.811  46.469  1.00 40.03           C
ATOM    675  CG  GLN A  81     -19.410   9.912  47.060  1.00 48.38           C
ATOM    676  CD  GLN A  81     -18.837   8.610  47.542  1.00 46.89           C
ATOM    677  OE1 GLN A  81     -19.352   7.947  48.481  1.00 57.16           O
ATOM    678  NE2 GLN A  81     -17.744   8.221  46.905  1.00 47.93           N
ATOM    679  C   GLN A  81     -22.775   8.460  45.966  1.00 34.72           C
ATOM    680  O   GLN A  81     -23.393   8.692  46.990  1.00 29.78           O
ATOM    681  N   THR A  82     -23.377   8.340  44.783  1.00 30.98           N
ATOM    682  CA  THR A  82     -24.831   8.280  44.694  1.00 28.48           C
ATOM    683  CB  THR A  82     -25.437   9.568  44.057  1.00 32.47           C
ATOM    684  OG1 THR A  82     -25.135   9.630  42.642  1.00 34.25           O
ATOM    685  CG2 THR A  82     -24.979  10.904  44.809  1.00 31.83           C
ATOM    686  C   THR A  82     -25.047   7.098  43.765  1.00 29.08           C
ATOM    687  O   THR A  82     -24.073   6.609  43.101  1.00 26.48           O
ATOM    688  N   VAL A  83     -26.306   6.671  43.658  1.00 25.29           N
ATOM    689  CA  VAL A  83     -26.682   5.663  42.672  1.00 23.91           C
ATOM    690  CB  VAL A  83     -28.175   5.337  42.793  1.00 24.23           C
ATOM    691  CG1 VAL A  83     -28.678   4.466  41.633  1.00 22.35           C
ATOM    692  CG2 VAL A  83     -28.428   4.675  44.136  1.00 22.29           C
ATOM    693  C   VAL A  83     -26.309   6.062  41.239  1.00 24.73           C
ATOM    694  O   VAL A  83     -25.820   5.229  40.466  1.00 23.41           O
ATOM    695  N   LYS A  84     -26.494   7.333  40.892  1.00 25.65           N
ATOM    696  CA  LYS A  84     -26.178   7.823  39.529  1.00 27.55           C
ATOM    697  CB  LYS A  84     -26.755   9.243  39.361  1.00 29.12           C
ATOM    698  CG  LYS A  84     -26.532   9.808  37.995  1.00 34.67           C
ATOM    699  CD  LYS A  84     -27.346  11.079  37.778  1.00 37.78           C
ATOM    700  CE  LYS A  84     -27.079  11.530  36.348  1.00 40.71           C
ATOM    701  NZ  LYS A  84     -27.069  13.013  36.228  1.00 41.69           N
ATOM    702  C   LYS A  84     -24.642   7.845  39.250  1.00 26.43           C
ATOM    703  O   LYS A  84     -24.203   7.459  38.190  1.00 25.88           O
ATOM    704  N   GLU A  85     -23.835   8.262  40.229  1.00 26.21           N
ATOM    705  CA  GLU A  85     -22.385   8.219  40.053  1.00 26.85           C
ATOM    706  CB  GLU A  85     -21.710   8.966  41.183  1.00 28.52           C
ATOM    707  CG  GLU A  85     -21.824  10.469  41.033  1.00 31.96           C
ATOM    708  CD  GLU A  85     -21.326  11.240  42.254  1.00 39.80           C
ATOM    709  OE1 GLU A  85     -20.837  10.644  43.247  1.00 45.94           O
ATOM    710  OE2 GLU A  85     -21.447  12.482  42.237  1.00 50.32           O
ATOM    711  C   GLU A  85     -21.821   6.791  39.936  1.00 27.79           C
ATOM    712  O   GLU A  85     -20.820   6.584  39.251  1.00 25.90           O
ATOM    713  N   VAL A  86     -22.455   5.810  40.608  1.00 25.35           N
ATOM    714  CA  VAL A  86     -22.030   4.421  40.505  1.00 23.13           C
ATOM    715  CB  VAL A  86     -22.874   3.524  41.463  1.00 24.79           C
ATOM    716  CG1 VAL A  86     -22.723   2.066  41.071  1.00 24.56           C
ATOM    717  CG2 VAL A  86     -22.476   3.753  42.938  1.00 22.85           C
ATOM    718  C   VAL A  86     -22.229   3.930  39.041  1.00 24.23           C
ATOM    719  O   VAL A  86     -21.366   3.213  38.510  1.00 24.42           O
ATOM    720  N   LEU A  87     -23.367   4.306  38.422  1.00 22.41           N
ATOM    721  CA  LEU A  87     -23.704   3.973  37.028  1.00 22.98           C
ATOM    722  CB  LEU A  87     -25.138   4.420  36.568  1.00 20.53           C
ATOM    723  CG  LEU A  87     -26.307   3.767  37.371  1.00 21.38           C
ATOM    724  CD1 LEU A  87     -27.653   4.482  37.136  1.00 18.90           C
ATOM    725  CD2 LEU A  87     -26.401   2.255  37.141  1.00 19.03           C
ATOM    726  C   LEU A  87     -22.706   4.634  36.150  1.00 24.03           C
ATOM    727  O   LEU A  87     -22.179   3.938  35.265  1.00 24.17           O
ATOM    728  N   GLU A  88     -22.407   5.924  36.417  1.00 22.50           N
ATOM    729  CA  GLU A  88     -21.487   6.695  35.546  1.00 26.94           C
ATOM    730  CB  GLU A  88     -21.512   8.214  35.816  1.00 29.68           C
ATOM    731  CG  GLU A  88     -22.821   8.879  35.371  1.00 36.53           C
ATOM    732  CD  GLU A  88     -23.069  10.293  35.966  1.00 48.88           C
ATOM    733  OE1 GLU A  88     -22.693  10.568  37.154  1.00 49.20           O
ATOM    734  OE2 GLU A  88     -23.696  11.135  35.250  1.00 50.62           O
ATOM    735  C   GLU A  88     -20.053   6.186  35.641  1.00 26.13           C
ATOM    736  O   GLU A  88     -19.379   6.058  34.627  1.00 25.15           O
ATOM    737  N   SER A  89     -19.581   5.941  36.863  1.00 25.96           N
ATOM    738  CA  SER A  89     -18.232   5.369  37.075  1.00 26.72           C
ATOM    739  CB  SER A  89     -17.972   5.116  38.565  1.00 24.19           C
ATOM    740  OG  SER A  89     -18.097   6.313  39.238  1.00 21.63           O
ATOM    741  C   SER A  89     -18.097   4.020  36.358  1.00 24.46           C
ATOM    742  O   SER A  89     -17.129   3.769  35.681  1.00 24.13           O
ATOM    743  N   ASP A  90     -19.063   3.140  36.551  1.00 25.40           N
ATOM    744  CA  ASP A  90     -18.984   1.829  35.881  1.00 26.35           C
ATOM    745  CB  ASP A  90     -20.079   0.914  36.431  1.00 25.32           C
ATOM    746  CG  ASP A  90     -19.844   0.556  37.892  1.00 33.08           C
ATOM    747  OD1 ASP A  90     -20.766  -0.044  38.495  1.00 34.82           O
ATOM    748  OD2 ASP A  90     -18.734   0.858  38.451  1.00 32.44           O
ATOM    749  C   ASP A  90     -19.038   1.936  34.339  1.00 26.07           C
ATOM    750  O   ASP A  90     -18.396   1.171  33.639  1.00 32.86           O
ATOM    751  N   LEU A  91     -19.822   2.860  33.829  1.00 26.16           N
ATOM    752  CA  LEU A  91     -19.949   3.093  32.386  1.00 28.85           C
ATOM    753  CB  LEU A  91     -21.053   4.118  32.119  1.00 26.71           C
ATOM    754  CG  LEU A  91     -21.189   4.519  30.651  1.00 34.01           C
ATOM    755  CD1 LEU A  91     -21.516   3.295  29.777  1.00 28.33           C
ATOM    756  CD2 LEU A  91     -22.184   5.708  30.427  1.00 31.85           C
ATOM    757  C   LEU A  91     -18.612   3.565  31.752  1.00 29.23           C
ATOM    758  O   LEU A  91     -18.139   3.018  30.720  1.00 25.90           O
ATOM    759  N   ALA A  92     -17.984   4.535  32.409  1.00 27.60           N
ATOM    760  CA  ALA A  92     -16.724   5.056  31.923  1.00 27.21           C
ATOM    761  CB  ALA A  92     -16.274   6.259  32.742  1.00 28.03           C
ATOM    762  C   ALA A  92     -15.682   3.958  31.932  1.00 27.74           C
ATOM    763  O   ALA A  92     -14.956   3.841  30.952  1.00 32.27           O
ATOM    764  N   ALA A  93     -15.612   3.126  32.986  1.00 25.91           N
ATOM    765  CA  ALA A  93     -14.637   2.004  32.978  1.00 24.93           C
ATOM    766  CB  ALA A  93     -14.616   1.296  34.312  1.00 22.96           C
ATOM    767  C   ALA A  93     -14.896   0.982  31.852  1.00 23.83           C
ATOM    768  O   ALA A  93     -13.978   0.468  31.231  1.00 23.17           O
ATOM    769  N   GLU A  94     -16.147   0.667  31.619  1.00 23.95           N
ATOM    770  CA  GLU A  94     -16.470  -0.254  30.545  1.00 29.17           C
ATOM    771  CB  GLU A  94     -17.959  -0.644  30.578  1.00 32.51           C
ATOM    772  CG  GLU A  94     -18.409  -1.480  31.763  1.00 40.07           C
ATOM    773  CD  GLU A  94     -17.793  -2.867  31.830  1.00 46.69           C
ATOM    774  OE1 GLU A  94     -17.347  -3.448  30.809  1.00 48.29           O
ATOM    775  OE2 GLU A  94     -17.788  -3.407  32.951  1.00 54.24           O
ATOM    776  C   GLU A  94     -16.151   0.312  29.141  1.00 27.43           C
ATOM    777  O   GLU A  94     -15.776  -0.460  28.277  1.00 27.11           O
ATOM    778  N   ARG A  95     -16.369   1.614  28.903  1.00 27.21           N
ATOM    779  CA  ARG A  95     -15.906   2.272  27.657  1.00 31.05           C
ATOM    780  CB  ARG A  95     -16.236   3.758  27.667  1.00 35.88           C
ATOM    781  CG  ARG A  95     -17.176   4.118  26.549  1.00 51.89           C
ATOM    782  CD  ARG A  95     -18.574   3.657  26.874  1.00 54.28           C
ATOM    783  NE  ARG A  95     -19.410   4.785  27.285  1.00 63.92           N
ATOM    784  CZ  ARG A  95     -20.492   5.213  26.623  1.00 60.79           C
ATOM    785  NH1 ARG A  95     -20.884   4.605  25.491  1.00 38.26           N
ATOM    786  NH2 ARG A  95     -21.177   6.258  27.107  1.00 60.36           N
ATOM    787  C   ARG A  95     -14.393   2.101  27.434  1.00 30.95           C
ATOM    788  O   ARG A  95     -13.954   1.695  26.348  1.00 34.93           O
ATOM    789  N   GLU A  96     -13.603   2.346  28.468  1.00 28.76           N
ATOM    790  CA  GLU A  96     -12.152   2.072  28.365  1.00 35.28           C
ATOM    791  CB  GLU A  96     -11.407   2.567  29.590  1.00 35.95           C
ATOM    792  CG  GLU A  96     -11.696   4.024  29.896  1.00 43.27           C
ATOM    793  CD  GLU A  96     -10.917   4.536  31.123  1.00 57.33           C
ATOM    794  OE1 GLU A  96     -10.807   3.812  32.163  1.00 51.06           O
ATOM    795  OE2 GLU A  96     -10.403   5.683  31.045  1.00 60.98           O
ATOM    796  C   GLU A  96     -11.813   0.595  28.124  1.00 30.27           C
ATOM    797  O   GLU A  96     -10.958   0.292  27.325  1.00 30.67           O
ATOM    798  N   ALA A  97     -12.494  -0.329  28.783  1.00 29.20           N
ATOM    799  CA  ALA A  97     -12.213  -1.755  28.540  1.00 25.96           C
ATOM    800  CB  ALA A  97     -12.923  -2.632  29.566  1.00 25.72           C
ATOM    801  C   ALA A  97     -12.598  -2.172  27.106  1.00 27.20           C
ATOM    802  O   ALA A  97     -11.854  -2.872  26.442  1.00 28.31           O
ATOM    803  N   ARG A  98     -13.766  -1.742  26.641  1.00 27.31           N
ATOM    804  CA  ARG A  98     -14.187  -1.978  25.267  1.00 27.83           C
ATOM    805  CB  ARG A  98     -15.542  -1.262  24.959  1.00 26.52           C
ATOM    806  CG  ARG A  98     -15.971  -1.340  23.497  1.00 23.53           C
ATOM    807  CD  ARG A  98     -17.146  -0.434  23.161  1.00 24.21           C
ATOM    808  NE  ARG A  98     -17.417  -0.457  21.699  1.00 28.01           N
ATOM    809  CZ  ARG A  98     -16.662   0.211  20.794  1.00 33.13           C
ATOM    810  NH1 ARG A  98     -15.623   0.970  21.217  1.00 27.59           N
ATOM    811  NH2 ARG A  98     -16.918   0.146  19.478  1.00 27.11           N
ATOM    812  C   ARG A  98     -13.075  -1.499  24.299  1.00 27.56           C
ATOM    813  O   ARG A  98     -12.596  -2.281  23.444  1.00 26.06           O
ATOM    814  N   ALA A  99     -12.639  -0.248  24.449  1.00 26.57           N
ATOM    815  CA  ALA A  99     -11.634   0.310  23.498  1.00 27.08           C
ATOM    816  CB  ALA A  99     -11.445   1.826  23.732  1.00 29.18           C
ATOM    817  C   ALA A  99     -10.285  -0.468  23.545  1.00 25.00           C
ATOM    818  O   ALA A  99      -9.657  -0.715  22.526  1.00 23.66           O
ATOM    819  N   LEU A 100      -9.870  -0.903  24.722  1.00 23.92           N
ATOM    820  CA  LEU A 100      -8.716  -1.807  24.883  1.00 24.26           C
ATOM    821  CB  LEU A 100      -8.469  -2.044  26.382  1.00 27.42           C
ATOM    822  CG  LEU A 100      -7.313  -2.944  26.875  1.00 31.34           C
ATOM    823  CD1 LEU A 100      -5.963  -2.460  26.278  1.00 26.66           C
ATOM    824  CD2 LEU A 100      -7.270  -2.925  28.411  1.00 28.30           C
ATOM    825  C   LEU A 100      -8.884  -3.187  24.252  1.00 25.92           C
ATOM    826  O   LEU A 100      -7.904  -3.735  23.676  1.00 23.02           O
ATOM    827  N   TYR A 101     -10.093  -3.782  24.374  1.00 22.67           N
ATOM    828  CA  TYR A 101     -10.258  -5.129  23.781  1.00 25.67           C
ATOM    829  CB  TYR A 101     -11.486  -5.904  24.364  1.00 24.49           C
ATOM    830  CG  TYR A 101     -11.403  -6.073  25.880  1.00 29.40           C
ATOM    831  CD1 TYR A 101     -10.150  -6.034  26.544  1.00 27.21           C
ATOM    832  CE1 TYR A 101     -10.060  -6.138  27.915  1.00 27.42           C
ATOM    833  CZ  TYR A 101     -11.230  -6.323  28.662  1.00 33.09           C
ATOM    834  OH  TYR A 101     -11.125  -6.444  30.029  1.00 36.68           O
ATOM    835  CE2 TYR A 101     -12.475  -6.367  28.051  1.00 29.18           C
ATOM    836  CD2 TYR A 101     -12.565  -6.224  26.664  1.00 28.79           C
ATOM    837  C   TYR A 101     -10.291  -5.014  22.244  1.00 24.92           C
ATOM    838  O   TYR A 101      -9.873  -5.937  21.523  1.00 22.88           O
ATOM    839  N   GLN A 102     -10.809  -3.878  21.758  1.00 24.54           N
ATOM    840  CA  GLN A 102     -10.850  -3.592  20.304  1.00 27.95           C
ATOM    841  CB  GLN A 102     -11.481  -2.228  20.059  1.00 24.07           C
ATOM    842  CG  GLN A 102     -11.734  -1.910  18.612  1.00 25.43           C
ATOM    843  CD  GLN A 102     -12.406  -0.564  18.442  1.00 28.31           C
ATOM    844  OE1 GLN A 102     -11.910   0.426  18.948  1.00 31.86           O
ATOM    845  NE2 GLN A 102     -13.506  -0.507  17.682  1.00 25.59           N
ATOM    846  C   GLN A 102      -9.428  -3.558  19.757  1.00 26.78           C
ATOM    847  O   GLN A 102      -9.106  -4.158  18.744  1.00 29.36           O
ATOM    848  N   GLU A 103      -8.570  -2.897  20.493  1.00 26.85           N
ATOM    849  CA  GLU A 103      -7.180  -2.778  20.092  1.00 29.36           C
ATOM    850  CB  GLU A 103      -6.536  -1.653  20.915  1.00 30.53           C
ATOM    851  CG  GLU A 103      -5.143  -1.256  20.451  1.00 42.26           C
ATOM    852  CD  GLU A 103      -4.503  -0.171  21.341  1.00 51.74           C
ATOM    853  OE1 GLU A 103      -5.232   0.528  22.103  1.00 52.52           O
ATOM    854  OE2 GLU A 103      -3.257  -0.022  21.278  1.00 51.82           O
ATOM    855  C   GLU A 103      -6.386  -4.079  20.207  1.00 25.60           C
ATOM    856  O   GLU A 103      -5.567  -4.410  19.352  1.00 24.49           O
ATOM    857  N   GLY A 104      -6.586  -4.813  21.281  1.00 23.67           N
ATOM    858  CA  GLY A 104      -5.867  -6.092  21.395  1.00 24.95           C
ATOM    859  C   GLY A 104      -6.375  -7.090  20.334  1.00 25.54           C
ATOM    860  O   GLY A 104      -5.580  -7.827  19.758  1.00 22.32           O
ATOM    861  N   ALA A 105      -7.684  -7.114  20.052  1.00 23.69           N
ATOM    862  CA  ALA A 105      -8.169  -7.987  18.941  1.00 24.69           C
ATOM    863  CB  ALA A 105      -9.677  -7.923  18.762  1.00 21.01           C
ATOM    864  C   ALA A 105      -7.502  -7.630  17.617  1.00 25.10           C
ATOM    865  O   ALA A 105      -7.067  -8.538  16.883  1.00 25.69           O
ATOM    866  N   ALA A 106      -7.452  -6.336  17.293  1.00 23.55           N
ATOM    867  CA  ALA A 106      -6.878  -5.915  16.003  1.00 26.79           C
ATOM    868  CB  ALA A 106      -7.054  -4.394  15.792  1.00 24.51           C
ATOM    869  C   ALA A 106      -5.372  -6.263  15.928  1.00 27.43           C
ATOM    870  O   ALA A 106      -4.837  -6.646  14.885  1.00 31.72           O
ATOM    871  N   TYR A 107      -4.682  -6.112  17.036  1.00 25.99           N
ATOM    872  CA  TYR A 107      -3.291  -6.440  17.035  1.00 25.85           C
ATOM    873  CB  TYR A 107      -2.582  -5.875  18.253  1.00 25.14           C
ATOM    874  CG  TYR A 107      -1.079  -6.069  18.081  1.00 33.53           C
ATOM    875  CD1 TYR A 107      -0.278  -5.118  17.376  1.00 36.65           C
ATOM    876  CE1 TYR A 107       1.108  -5.337  17.195  1.00 37.09           C
ATOM    877  CZ  TYR A 107       1.670  -6.521  17.695  1.00 36.73           C
ATOM    878  OH  TYR A 107       3.024  -6.833  17.585  1.00 36.23           O
ATOM    879  CE2 TYR A 107       0.871  -7.447  18.370  1.00 33.13           C
ATOM    880  CD2 TYR A 107      -0.465  -7.226  18.550  1.00 30.13           C
ATOM    881  C   TYR A 107      -3.043  -7.945  16.932  1.00 27.04           C
ATOM    882  O   TYR A 107      -2.118  -8.397  16.223  1.00 25.84           O
ATOM    883  N   ALA A 108      -3.830  -8.715  17.680  1.00 24.36           N
ATOM    884  CA  ALA A 108      -3.708 -10.167  17.710  1.00 22.99           C
ATOM    885  CB  ALA A 108      -4.684 -10.715  18.731  1.00 21.19           C
ATOM    886  C   ALA A 108      -4.024 -10.740  16.324  1.00 26.25           C
ATOM    887  O   ALA A 108      -3.318 -11.676  15.844  1.00 26.10           O
ATOM    888  N   ALA A 109      -5.078 -10.188  15.695  1.00 23.19           N
ATOM    889  CA  ALA A 109      -5.373 -10.513  14.299  1.00 31.87           C
ATOM    890  CB  ALA A 109      -6.570  -9.697  13.760  1.00 29.43           C
ATOM    891  C   ALA A 109      -4.145 -10.317  13.385  1.00 33.71           C
ATOM    892  O   ALA A 109      -3.873 -11.167  12.550  1.00 30.88           O
ATOM    893  N   SER A 110      -3.426  -9.203  13.556  1.00 33.82           N
ATOM    894  CA  SER A 110      -2.367  -8.811  12.625  1.00 33.37           C
ATOM    895  CB  SER A 110      -1.993  -7.342  12.833  1.00 32.18           C
ATOM    896  OG  SER A 110      -1.010  -7.267  13.860  1.00 30.83           O
ATOM    897  C   SER A 110      -1.110  -9.660  12.797  1.00 33.19           C
ATOM    898  O   SER A 110      -0.226  -9.606  11.964  1.00 33.84           O
ATOM    899  N   VAL A 111      -0.985 -10.420  13.879  1.00 30.35           N
ATOM    900  CA  VAL A 111       0.135 -11.365  13.936  1.00 28.97           C
ATOM    901  CB  VAL A 111       0.994 -11.254  15.245  1.00 32.96           C
ATOM    902  CG1 VAL A 111       1.910 -10.000  15.214  1.00 32.68           C
ATOM    903  CG2 VAL A 111       0.105 -11.292  16.502  1.00 26.47           C
ATOM    904  C   VAL A 111      -0.323 -12.805  13.767  1.00 31.07           C
ATOM    905  O   VAL A 111       0.423 -13.694  14.085  1.00 31.31           O
ATOM    906  N   GLY A 112      -1.555 -13.048  13.301  1.00 31.69           N
ATOM    907  CA  GLY A 112      -2.081 -14.429  13.269  1.00 31.88           C
ATOM    908  C   GLY A 112      -2.425 -15.171  14.595  1.00 29.80           C
ATOM    909  O   GLY A 112      -2.608 -16.408  14.592  1.00 32.82           O
ATOM    910  N   ASP A 113      -2.460 -14.485  15.736  1.00 28.66           N
ATOM    911  CA  ASP A 113      -2.879 -15.166  16.977  1.00 25.18           C
ATOM    912  CB  ASP A 113      -2.232 -14.534  18.222  1.00 26.56           C
ATOM    913  CG  ASP A 113      -2.512 -15.343  19.568  1.00 34.48           C
ATOM    914  OD1 ASP A 113      -2.006 -14.896  20.643  1.00 33.45           O
ATOM    915  OD2 ASP A 113      -3.242 -16.380  19.577  1.00 30.69           O
ATOM    916  C   ASP A 113      -4.421 -15.168  17.027  1.00 24.84           C
ATOM    917  O   ASP A 113      -5.025 -14.411  17.783  1.00 25.51           O
ATOM    918  N   PHE A 114      -5.056 -16.009  16.206  1.00 23.60           N
ATOM    919  CA  PHE A 114      -6.523 -15.971  16.074  1.00 23.08           C
ATOM    920  CB  PHE A 114      -6.989 -16.655  14.807  1.00 22.57           C
ATOM    921  CG  PHE A 114      -6.333 -16.104  13.535  1.00 23.72           C
ATOM    922  CD1 PHE A 114      -6.331 -14.710  13.256  1.00 22.83           C
ATOM    923  CE1 PHE A 114      -5.760 -14.203  12.079  1.00 23.32           C
ATOM    924  CZ  PHE A 114      -5.175 -15.091  11.155  1.00 26.62           C
ATOM    925  CE2 PHE A 114      -5.174 -16.469  11.400  1.00 24.43           C
ATOM    926  CD2 PHE A 114      -5.774 -16.972  12.574  1.00 24.91           C
ATOM    927  C   PHE A 114      -7.334 -16.356  17.340  1.00 24.21           C
ATOM    928  O   PHE A 114      -8.411 -15.758  17.607  1.00 27.97           O
ATOM    929  N   PRO A 115      -6.805 -17.264  18.173  1.00 23.72           N
ATOM    930  CA  PRO A 115      -7.522 -17.506  19.469  1.00 24.48           C
ATOM    931  CB  PRO A 115      -6.835 -18.766  20.024  1.00 22.83           C
ATOM    932  CG  PRO A 115      -6.305 -19.459  18.773  1.00 23.07           C
ATOM    933  CD  PRO A 115      -5.752 -18.287  17.956  1.00 22.47           C
ATOM    934  C   PRO A 115      -7.394 -16.395  20.498  1.00 25.13           C
ATOM    935  O   PRO A 115      -8.344 -16.158  21.272  1.00 28.94           O
ATOM    936  N   SER A 116      -6.264 -15.698  20.537  1.00 24.03           N
ATOM    937  CA  SER A 116      -6.265 -14.503  21.371  1.00 24.26           C
ATOM    938  CB  SER A 116      -4.865 -13.936  21.637  1.00 23.96           C
ATOM    939  OG  SER A 116      -4.097 -14.909  22.299  1.00 24.65           O
ATOM    940  C   SER A 116      -7.185 -13.432  20.828  1.00 20.90           C
ATOM    941  O   SER A 116      -7.806 -12.734  21.609  1.00 21.43           O
ATOM    942  N   LYS A 117      -7.228 -13.281  19.506  1.00 20.89           N
ATOM    943  CA  LYS A 117      -8.124 -12.321  18.851  1.00 21.62           C
ATOM    944  CB  LYS A 117      -7.961 -12.418  17.329  1.00 20.75           C
ATOM    945  CG  LYS A 117      -8.992 -11.527  16.622  1.00 21.91           C
ATOM    946  CD  LYS A 117      -9.224 -11.836  15.160  1.00 23.96           C
ATOM    947  CE  LYS A 117      -9.588 -13.295  14.910  1.00 25.49           C
ATOM    948  NZ  LYS A 117     -11.057 -13.648  14.867  1.00 27.59           N
ATOM    949  C   LYS A 117      -9.604 -12.635  19.207  1.00 21.81           C
ATOM    950  O   LYS A 117     -10.363 -11.738  19.507  1.00 23.80           O
ATOM    951  N   ASN A 118      -9.996 -13.916  19.135  1.00 22.86           N
ATOM    952  CA  ASN A 118     -11.383 -14.352  19.466  1.00 23.76           C
ATOM    953  CB  ASN A 118     -11.666 -15.799  19.029  1.00 24.40           C
ATOM    954  CG  ASN A 118     -11.780 -15.883  17.515  1.00 27.76           C
ATOM    955  OD1 ASN A 118     -12.242 -14.908  16.892  1.00 28.06           O
ATOM    956  ND2 ASN A 118     -11.278 -16.974  16.906  1.00 25.81           N
ATOM    957  C   ASN A 118     -11.704 -14.146  20.927  1.00 22.71           C
ATOM    958  O   ASN A 118     -12.803 -13.699  21.228  1.00 25.43           O
ATOM    959  N   LEU A 119     -10.713 -14.326  21.789  1.00 18.80           N
ATOM    960  CA  LEU A 119     -10.886 -14.000  23.205  1.00 22.74           C
ATOM    961  CB  LEU A 119      -9.722 -14.499  24.099  1.00 20.41           C
ATOM    962  CG  LEU A 119      -9.778 -14.070  25.589  1.00 23.73           C
ATOM    963  CD1 LEU A 119     -10.963 -14.771  26.361  1.00 22.40           C
ATOM    964  CD2 LEU A 119      -8.438 -14.398  26.259  1.00 24.19           C
ATOM    965  C   LEU A 119     -11.138 -12.476  23.383  1.00 23.44           C
ATOM    966  O   LEU A 119     -12.109 -12.120  24.015  1.00 24.04           O
ATOM    967  N   PHE A 120     -10.318 -11.599  22.797  1.00 21.16           N
ATOM    968  CA  PHE A 120     -10.615 -10.151  22.881  1.00 25.27           C
ATOM    969  CB  PHE A 120      -9.509  -9.294  22.230  1.00 22.97           C
ATOM    970  CG  PHE A 120      -8.255  -9.136  23.055  1.00 23.43           C
ATOM    971  CD1 PHE A 120      -8.291  -8.489  24.290  1.00 24.69           C
ATOM    972  CE1 PHE A 120      -7.117  -8.292  25.043  1.00 25.33           C
ATOM    973  CZ  PHE A 120      -5.894  -8.792  24.594  1.00 24.36           C
ATOM    974  CE2 PHE A 120      -5.849  -9.458  23.359  1.00 24.40           C
ATOM    975  CD2 PHE A 120      -7.037  -9.613  22.595  1.00 23.49           C
ATOM    976  C   PHE A 120     -12.019  -9.742  22.283  1.00 25.43           C
ATOM    977  O   PHE A 120     -12.688  -8.851  22.828  1.00 26.32           O
ATOM    978  N   GLU A 121     -12.428 -10.357  21.175  1.00 23.59           N
ATOM    979  CA  GLU A 121     -13.723 -10.024  20.548  1.00 26.39           C
ATOM    980  CB  GLU A 121     -13.880 -10.642  19.138  1.00 26.10           C
ATOM    981  CG  GLU A 121     -12.941 -10.010  18.109  1.00 30.81           C
ATOM    982  CD  GLU A 121     -13.047 -10.641  16.709  1.00 37.10           C
ATOM    983  OE1 GLU A 121     -13.791 -11.653  16.497  1.00 42.12           O
ATOM    984  OE2 GLU A 121     -12.366 -10.122  15.797  1.00 40.95           O
ATOM    985  C   GLU A 121     -14.874 -10.513  21.360  1.00 25.64           C
ATOM    986  O   GLU A 121     -15.912  -9.864  21.409  1.00 28.76           O
ATOM    987  N   GLU A 122     -14.716 -11.685  21.963  1.00 29.37           N
ATOM    988  CA  GLU A 122     -15.724 -12.213  22.854  1.00 29.89           C
ATOM    989  CB  GLU A 122     -15.449 -13.689  23.239  1.00 35.46           C
ATOM    990  CG  GLU A 122     -16.164 -14.159  24.531  1.00 42.94           C
ATOM    991  CD  GLU A 122     -15.638 -15.493  25.123  1.00 57.07           C
ATOM    992  OE1 GLU A 122     -16.479 -16.403  25.357  1.00 65.48           O
ATOM    993  OE2 GLU A 122     -14.407 -15.663  25.379  1.00 55.72           O
ATOM    994  C   GLU A 122     -15.866 -11.278  24.086  1.00 27.72           C
ATOM    995  O   GLU A 122     -16.987 -10.950  24.437  1.00 25.48           O
ATOM    996  N   LEU A 123     -14.771 -10.861  24.738  1.00 25.03           N
ATOM    997  CA  LEU A 123     -14.909  -9.926  25.873  1.00 26.29           C
ATOM    998  CB  LEU A 123     -13.616  -9.740  26.675  1.00 28.78           C
ATOM    999  CG  LEU A 123     -13.045 -11.020  27.317  1.00 32.82           C
ATOM   1000  CD1 LEU A 123     -11.949 -10.711  28.299  1.00 31.46           C
ATOM   1001  CD2 LEU A 123     -14.119 -11.856  27.957  1.00 31.53           C
ATOM   1002  C   LEU A 123     -15.431  -8.556  25.477  1.00 25.76           C
ATOM   1003  O   LEU A 123     -16.153  -7.945  26.254  1.00 27.94           O
ATOM   1004  N   MET A 124     -15.092  -8.089  24.273  1.00 25.87           N
ATOM   1005  CA  MET A 124     -15.566  -6.801  23.799  1.00 27.21           C
ATOM   1006  CB  MET A 124     -14.888  -6.451  22.455  1.00 27.62           C
ATOM   1007  CG  MET A 124     -15.042  -5.003  21.977  1.00 23.24           C
ATOM   1008  SD  MET A 124     -14.578  -4.862  20.209  1.00 25.60           S
ATOM   1009  CE  MET A 124     -15.368  -3.307  19.706  1.00 21.93           C
ATOM   1010  C   MET A 124     -17.091  -6.853  23.629  1.00 28.30           C
ATOM   1011  O   MET A 124     -17.779  -5.906  24.013  1.00 26.78           O
ATOM   1012  N   GLY A 125     -17.587  -7.960  23.053  1.00 27.08           N
ATOM   1013  CA  GLY A 125     -19.029  -8.226  22.947  1.00 28.98           C
ATOM   1014  C   GLY A 125     -19.704  -8.290  24.339  1.00 28.96           C
ATOM   1015  O   GLY A 125     -20.722  -7.680  24.528  1.00 28.11           O
ATOM   1016  N   ASP A 126     -19.146  -9.019  25.309  1.00 27.60           N
ATOM   1017  CA  ASP A 126     -19.646  -8.933  26.711  1.00 32.23           C
ATOM   1018  CB  ASP A 126     -18.909  -9.895  27.680  1.00 33.74           C
ATOM   1019  CG  ASP A 126     -19.048 -11.428  27.281  1.00 44.01           C
ATOM   1020  OD1 ASP A 126     -19.963 -11.820  26.506  1.00 39.88           O
ATOM   1021  OD2 ASP A 126     -18.206 -12.253  27.765  1.00 52.98           O
ATOM   1022  C   ASP A 126     -19.643  -7.502  27.319  1.00 30.07           C
ATOM   1023  O   ASP A 126     -20.604  -7.124  27.955  1.00 26.03           O
ATOM   1024  N   GLU A 127     -18.571  -6.723  27.143  1.00 28.02           N
ATOM   1025  CA  GLU A 127     -18.557  -5.382  27.737  1.00 30.20           C
ATOM   1026  CB  GLU A 127     -17.144  -4.733  27.685  1.00 28.65           C
ATOM   1027  CG  GLU A 127     -15.995  -5.624  28.144  1.00 33.23           C
ATOM   1028  CD  GLU A 127     -16.183  -6.271  29.527  1.00 39.19           C
ATOM   1029  OE1 GLU A 127     -17.313  -6.399  30.043  1.00 43.97           O
ATOM   1030  OE2 GLU A 127     -15.188  -6.707  30.105  1.00 39.93           O
ATOM   1031  C   GLU A 127     -19.614  -4.449  27.092  1.00 29.14           C
ATOM   1032  O   GLU A 127     -20.153  -3.563  27.750  1.00 28.96           O
ATOM   1033  N   GLU A 128     -19.891  -4.666  25.815  1.00 26.32           N
ATOM   1034  CA  GLU A 128     -20.949  -3.959  25.136  1.00 27.74           C
ATOM   1035  CB  GLU A 128     -20.831  -4.095  23.605  1.00 26.73           C
ATOM   1036  CG  GLU A 128     -19.659  -3.300  23.021  1.00 29.95           C
ATOM   1037  CD  GLU A 128     -19.698  -3.154  21.493  1.00 31.32           C
ATOM   1038  OE1 GLU A 128     -20.620  -3.666  20.835  1.00 35.67           O
ATOM   1039  OE2 GLU A 128     -18.809  -2.509  20.931  1.00 33.77           O
ATOM   1040  C   GLU A 128     -22.351  -4.332  25.657  1.00 26.79           C
ATOM   1041  O   GLU A 128     -23.204  -3.463  25.720  1.00 27.58           O
ATOM   1042  N   HIS A 129     -22.579  -5.574  26.068  1.00 28.12           N
ATOM   1043  CA  HIS A 129     -23.855  -5.930  26.751  1.00 34.16           C
ATOM   1044  CB  HIS A 129     -23.973  -7.437  27.035  1.00 36.02           C
ATOM   1045  CG  HIS A 129     -24.416  -8.215  25.840  1.00 52.35           C
ATOM   1046  ND1 HIS A 129     -25.702  -8.225  25.420  1.00 62.03           N
ATOM   1047  CE1 HIS A 129     -25.794  -8.970  24.292  1.00 61.36           C
ATOM   1048  NE2 HIS A 129     -24.556  -9.420  23.986  1.00 57.30           N
ATOM   1049  CD2 HIS A 129     -23.688  -8.973  24.912  1.00 50.52           C
ATOM   1050  C   HIS A 129     -23.981  -5.179  28.046  1.00 35.47           C
ATOM   1051  O   HIS A 129     -25.046  -4.703  28.393  1.00 37.80           O
ATOM   1052  N   HIS A 130     -22.895  -5.084  28.792  1.00 29.60           N
ATOM   1053  CA  HIS A 130     -22.964  -4.369  30.021  1.00 30.90           C
ATOM   1054  CB  HIS A 130     -21.793  -4.780  30.896  1.00 28.32           C
ATOM   1055  CG  HIS A 130     -21.920  -4.275  32.300  1.00 31.12           C
ATOM   1056  ND1 HIS A 130     -23.053  -4.429  33.021  1.00 29.10           N
ATOM   1057  CE1 HIS A 130     -22.872  -3.903  34.234  1.00 30.07           C
ATOM   1058  NE2 HIS A 130     -21.608  -3.447  34.314  1.00 31.78           N
ATOM   1059  CD2 HIS A 130     -21.002  -3.651  33.135  1.00 31.89           C
ATOM   1060  C   HIS A 130     -23.073  -2.839  29.851  1.00 28.11           C
ATOM   1061  O   HIS A 130     -23.763  -2.156  30.628  1.00 25.51           O
ATOM   1062  N   ILE A 131     -22.392  -2.305  28.840  1.00 24.98           N
ATOM   1063  CA  ILE A 131     -22.564  -0.928  28.438  1.00 27.42           C
ATOM   1064  CB  ILE A 131     -21.659  -0.548  27.221  1.00 25.25           C
ATOM   1065  CG1 ILE A 131     -20.239  -0.249  27.656  1.00 26.17           C
ATOM   1066  CD1 ILE A 131     -19.245  -0.414  26.508  1.00 25.82           C
ATOM   1067  CG2 ILE A 131     -22.152   0.735  26.523  1.00 25.33           C
ATOM   1068  C   ILE A 131     -24.036  -0.692  28.054  1.00 26.93           C
ATOM   1069  O   ILE A 131     -24.613   0.343  28.364  1.00 27.14           O
ATOM   1070  N   ASP A 132     -24.637  -1.631  27.336  1.00 27.07           N
ATOM   1071  CA  ASP A 132     -26.062  -1.491  27.001  1.00 26.92           C
ATOM   1072  CB  ASP A 132     -26.509  -2.703  26.217  1.00 28.75           C
ATOM   1073  CG  ASP A 132     -27.944  -2.558  25.668  1.00 37.25           C
ATOM   1074  OD1 ASP A 132     -28.434  -1.403  25.428  1.00 36.16           O
ATOM   1075  OD2 ASP A 132     -28.560  -3.621  25.445  1.00 37.51           O
ATOM   1076  C   ASP A 132     -26.921  -1.360  28.287  1.00 26.97           C
ATOM   1077  O   ASP A 132     -27.733  -0.396  28.446  1.00 24.01           O
ATOM   1078  N   PHE A 133     -26.735  -2.339  29.193  1.00 23.38           N
ATOM   1079  CA  PHE A 133     -27.363  -2.314  30.509  1.00 23.45           C
ATOM   1080  CB  PHE A 133     -26.865  -3.507  31.383  1.00 23.03           C
ATOM   1081  CG  PHE A 133     -27.323  -3.401  32.827  1.00 23.27           C
ATOM   1082  CD1 PHE A 133     -28.637  -3.796  33.193  1.00 22.90           C
ATOM   1083  CE1 PHE A 133     -29.090  -3.649  34.507  1.00 23.85           C
ATOM   1084  CZ  PHE A 133     -28.240  -3.080  35.471  1.00 24.08           C
ATOM   1085  CE2 PHE A 133     -26.944  -2.666  35.111  1.00 24.30           C
ATOM   1086  CD2 PHE A 133     -26.502  -2.836  33.791  1.00 22.17           C
ATOM   1087  C   PHE A 133     -27.165  -0.963  31.251  1.00 23.94           C
ATOM   1088  O   PHE A 133     -28.119  -0.362  31.729  1.00 29.53           O
ATOM   1089  N   LEU A 134     -25.935  -0.466  31.357  1.00 25.93           N
ATOM   1090  CA  LEU A 134     -25.656   0.722  32.198  1.00 23.74           C
ATOM   1091  CB  LEU A 134     -24.141   0.867  32.406  1.00 22.79           C
ATOM   1092  CG  LEU A 134     -23.430  -0.176  33.269  1.00 22.40           C
ATOM   1093  CD1 LEU A 134     -21.909  -0.116  33.106  1.00 21.45           C
ATOM   1094  CD2 LEU A 134     -23.806  -0.027  34.755  1.00 22.36           C
ATOM   1095  C   LEU A 134     -26.278   2.039  31.606  1.00 25.78           C
ATOM   1096  O   LEU A 134     -26.772   2.908  32.361  1.00 25.45           O
ATOM   1097  N   GLU A 135     -26.263   2.173  30.281  1.00 22.98           N
ATOM   1098  CA  GLU A 135     -26.884   3.302  29.586  1.00 27.44           C
ATOM   1099  CB  GLU A 135     -26.504   3.273  28.097  1.00 31.45           C
ATOM   1100  CG  GLU A 135     -25.069   3.678  27.784  1.00 33.45           C
ATOM   1101  CD  GLU A 135     -24.708   3.488  26.293  1.00 40.81           C
ATOM   1102  OE1 GLU A 135     -25.271   2.563  25.607  1.00 44.15           O
ATOM   1103  OE2 GLU A 135     -23.840   4.253  25.796  1.00 39.31           O
ATOM   1104  C   GLU A 135     -28.428   3.270  29.644  1.00 27.06           C
ATOM   1105  O   GLU A 135     -29.064   4.307  29.747  1.00 26.18           O
ATOM   1106  N   THR A 136     -29.015   2.073  29.566  1.00 24.82           N
ATOM   1107  CA  THR A 136     -30.410   1.889  29.848  1.00 23.49           C
ATOM   1108  CB  THR A 136     -30.779   0.392  29.630  1.00 26.78           C
ATOM   1109  OG1 THR A 136     -30.682   0.065  28.236  1.00 25.56           O
ATOM   1110  CG2 THR A 136     -32.229   0.028  30.122  1.00 23.80           C
ATOM   1111  C   THR A 136     -30.703   2.378  31.294  1.00 25.24           C
ATOM   1112  O   THR A 136     -31.632   3.135  31.508  1.00 24.44           O
ATOM   1113  N   GLN A 137     -29.914   1.980  32.292  1.00 25.36           N
ATOM   1114  CA  GLN A 137     -30.170   2.508  33.656  1.00 26.88           C
ATOM   1115  CB  GLN A 137     -29.219   1.948  34.748  1.00 23.95           C
ATOM   1116  CG  GLN A 137     -29.173   0.432  34.896  1.00 24.76           C
ATOM   1117  CD  GLN A 137     -30.518  -0.288  34.572  1.00 28.45           C
ATOM   1118  OE1 GLN A 137     -30.666  -0.865  33.465  1.00 28.38           O
ATOM   1119  NE2 GLN A 137     -31.487  -0.261  35.516  1.00 20.73           N
ATOM   1120  C   GLN A 137     -30.108   4.043  33.691  1.00 28.60           C
ATOM   1121  O   GLN A 137     -30.933   4.687  34.363  1.00 24.48           O
ATOM   1122  N   LEU A 138     -29.114   4.622  33.006  1.00 30.41           N
ATOM   1123  CA  LEU A 138     -28.936   6.062  33.055  1.00 30.05           C
ATOM   1124  CB  LEU A 138     -27.592   6.516  32.447  1.00 32.38           C
ATOM   1125  CG  LEU A 138     -26.434   6.408  33.464  1.00 36.58           C
ATOM   1126  CD1 LEU A 138     -25.123   6.476  32.715  1.00 38.12           C
ATOM   1127  CD2 LEU A 138     -26.479   7.472  34.581  1.00 30.97           C
ATOM   1128  C   LEU A 138     -30.090   6.740  32.328  1.00 28.36           C
ATOM   1129  O   LEU A 138     -30.504   7.805  32.707  1.00 28.17           O
ATOM   1130  N   ASP A 139     -30.614   6.109  31.292  1.00 30.64           N
ATOM   1131  CA  ASP A 139     -31.764   6.648  30.612  1.00 31.21           C
ATOM   1132  CB  ASP A 139     -32.023   5.885  29.311  1.00 36.57           C
ATOM   1133  CG  ASP A 139     -33.040   6.616  28.426  1.00 44.65           C
ATOM   1134  OD1 ASP A 139     -32.754   7.807  28.144  1.00 50.82           O
ATOM   1135  OD2 ASP A 139     -34.119   6.059  28.068  1.00 44.18           O
ATOM   1136  C   ASP A 139     -33.019   6.606  31.535  1.00 29.70           C
ATOM   1137  O   ASP A 139     -33.869   7.537  31.543  1.00 31.12           O
ATOM   1138  N   LEU A 140     -33.131   5.558  32.345  1.00 27.45           N
ATOM   1139  CA  LEU A 140     -34.231   5.500  33.316  1.00 26.81           C
ATOM   1140  CB  LEU A 140     -34.266   4.188  34.069  1.00 26.39           C
ATOM   1141  CG  LEU A 140     -34.814   3.045  33.232  1.00 27.82           C
ATOM   1142  CD1 LEU A 140     -36.300   3.288  32.958  1.00 25.98           C
ATOM   1143  CD2 LEU A 140     -34.610   1.732  33.974  1.00 24.40           C
ATOM   1144  C   LEU A 140     -34.094   6.638  34.288  1.00 26.38           C
ATOM   1145  O   LEU A 140     -35.088   7.334  34.582  1.00 26.95           O
ATOM   1146  N   VAL A 141     -32.872   6.855  34.762  1.00 23.24           N
ATOM   1147  CA  VAL A 141     -32.635   7.996  35.605  1.00 25.32           C
ATOM   1148  CB  VAL A 141     -31.175   8.043  36.148  1.00 24.79           C
ATOM   1149  CG1 VAL A 141     -30.926   9.421  36.794  1.00 20.99           C
ATOM   1150  CG2 VAL A 141     -30.958   6.880  37.123  1.00 21.70           C
ATOM   1151  C   VAL A 141     -33.006   9.359  34.966  1.00 26.18           C
ATOM   1152  O   VAL A 141     -33.545  10.167  35.674  1.00 27.40           O
ATOM   1153  N   SER A 142     -32.699   9.625  33.686  1.00 25.89           N
ATOM   1154  CA  SER A 142     -33.067  10.933  33.065  1.00 31.65           C
ATOM   1155  CB  SER A 142     -32.534  11.143  31.600  1.00 30.03           C
ATOM   1156  OG  SER A 142     -31.176  10.827  31.511  1.00 43.47           O
ATOM   1157  C   SER A 142     -34.555  11.061  32.923  1.00 29.85           C
ATOM   1158  O   SER A 142     -35.060  12.148  32.947  1.00 31.93           O
ATOM   1159  N   LYS A 143     -35.228   9.981  32.592  1.00 30.70           N
ATOM   1160  CA  LYS A 143     -36.670  10.075  32.323  1.00 34.33           C
ATOM   1161  CB  LYS A 143     -37.162   8.950  31.420  1.00 37.98           C
ATOM   1162  CG  LYS A 143     -37.097   9.267  29.917  1.00 43.33           C
ATOM   1163  CD  LYS A 143     -35.720   9.776  29.514  1.00 47.34           C
ATOM   1164  CE  LYS A 143     -35.572   9.803  27.990  1.00 57.47           C
ATOM   1165  NZ  LYS A 143     -35.891   8.454  27.415  1.00 51.91           N
ATOM   1166  C   LYS A 143     -37.527  10.122  33.578  1.00 32.39           C
ATOM   1167  O   LYS A 143     -38.532  10.818  33.574  1.00 31.11           O
ATOM   1168  N   LEU A 144     -37.139   9.393  34.636  1.00 31.69           N
ATOM   1169  CA  LEU A 144     -37.967   9.309  35.866  1.00 30.56           C
ATOM   1170  CB  LEU A 144     -38.128   7.859  36.331  1.00 28.97           C
ATOM   1171  CG  LEU A 144     -38.514   6.840  35.260  1.00 31.03           C
ATOM   1172  CD1 LEU A 144     -38.265   5.419  35.770  1.00 27.56           C
ATOM   1173  CD2 LEU A 144     -39.939   7.071  34.715  1.00 27.83           C
ATOM   1174  C   LEU A 144     -37.402  10.125  37.012  1.00 27.94           C
ATOM   1175  O   LEU A 144     -38.086  10.336  37.980  1.00 30.16           O
ATOM   1176  N   GLY A 145     -36.153  10.568  36.918  1.00 26.26           N
ATOM   1177  CA  GLY A 145     -35.479  11.133  38.102  1.00 25.67           C
ATOM   1178  C   GLY A 145     -34.757  10.011  38.883  1.00 28.47           C
ATOM   1179  O   GLY A 145     -35.144   8.795  38.821  1.00 26.42           O
ATOM   1180  N   LEU A 146     -33.742  10.407  39.648  1.00 26.30           N
ATOM   1181  CA  LEU A 146     -33.008   9.463  40.462  1.00 29.07           C
ATOM   1182  CB  LEU A 146     -31.793  10.146  41.120  1.00 28.39           C
ATOM   1183  CG  LEU A 146     -30.973   9.107  41.934  1.00 31.04           C
ATOM   1184  CD1 LEU A 146     -30.579   7.941  41.017  1.00 27.85           C
ATOM   1185  CD2 LEU A 146     -29.736   9.728  42.614  1.00 28.18           C
ATOM   1186  C   LEU A 146     -33.874   8.695  41.509  1.00 28.67           C
ATOM   1187  O   LEU A 146     -33.736   7.463  41.690  1.00 29.11           O
ATOM   1188  N   GLU A 147     -34.796   9.412  42.144  1.00 28.48           N
ATOM   1189  CA  GLU A 147     -35.538   8.880  43.293  1.00 27.95           C
ATOM   1190  CB  GLU A 147     -36.283   9.984  44.046  1.00 29.78           C
ATOM   1191  CG  GLU A 147     -35.391  10.993  44.761  1.00 34.36           C
ATOM   1192  CD  GLU A 147     -34.627  11.930  43.803  1.00 43.95           C
ATOM   1193  OE1 GLU A 147     -35.130  12.251  42.666  1.00 40.48           O
ATOM   1194  OE2 GLU A 147     -33.501  12.344  44.200  1.00 46.16           O
ATOM   1195  C   GLU A 147     -36.514   7.790  42.881  1.00 27.63           C
ATOM   1196  O   GLU A 147     -36.592   6.753  43.533  1.00 25.77           O
ATOM   1197  N   LEU A 148     -37.274   8.026  41.805  1.00 26.27           N
ATOM   1198  CA  LEU A 148     -38.181   7.008  41.319  1.00 23.17           C
ATOM   1199  CB  LEU A 148     -39.065   7.514  40.194  1.00 21.65           C
ATOM   1200  CG  LEU A 148     -40.273   8.320  40.684  1.00 25.89           C
ATOM   1201  CD1 LEU A 148     -41.156   8.615  39.465  1.00 25.52           C
ATOM   1202  CD2 LEU A 148     -41.084   7.607  41.763  1.00 22.04           C
ATOM   1203  C   LEU A 148     -37.342   5.821  40.839  1.00 24.55           C
ATOM   1204  O   LEU A 148     -37.684   4.671  41.079  1.00 25.02           O
ATOM   1205  N   TYR A 149     -36.241   6.097  40.163  1.00 23.54           N
ATOM   1206  CA  TYR A 149     -35.494   4.991  39.646  1.00 25.42           C
ATOM   1207  CB  TYR A 149     -34.322   5.470  38.835  1.00 23.81           C
ATOM   1208  CG  TYR A 149     -33.368   4.379  38.585  1.00 26.72           C
ATOM   1209  CD1 TYR A 149     -33.629   3.439  37.555  1.00 25.73           C
ATOM   1210  CE1 TYR A 149     -32.761   2.407  37.310  1.00 26.64           C
ATOM   1211  CZ  TYR A 149     -31.612   2.281  38.078  1.00 29.18           C
ATOM   1212  OH  TYR A 149     -30.774   1.216  37.781  1.00 30.12           O
ATOM   1213  CE2 TYR A 149     -31.312   3.196  39.099  1.00 25.65           C
ATOM   1214  CD2 TYR A 149     -32.196   4.240  39.358  1.00 24.29           C
ATOM   1215  C   TYR A 149     -35.017   4.092  40.805  1.00 26.29           C
ATOM   1216  O   TYR A 149     -35.238   2.864  40.821  1.00 26.10           O
ATOM   1217  N   ALA A 150     -34.410   4.725  41.789  1.00 26.07           N
ATOM   1218  CA  ALA A 150     -33.705   3.989  42.829  1.00 23.40           C
ATOM   1219  CB  ALA A 150     -32.867   4.980  43.624  1.00 23.24           C
ATOM   1220  C   ALA A 150     -34.714   3.222  43.726  1.00 24.43           C
ATOM   1221  O   ALA A 150     -34.454   2.059  44.132  1.00 24.14           O
ATOM   1222  N   GLN A 151     -35.862   3.856  43.981  1.00 21.27           N
ATOM   1223  CA  GLN A 151     -36.877   3.306  44.840  1.00 23.72           C
ATOM   1224  CB  GLN A 151     -38.011   4.320  45.001  1.00 23.35           C
ATOM   1225  CG  GLN A 151     -39.057   3.899  46.021  1.00 24.22           C
ATOM   1226  CD  GLN A 151     -40.363   3.514  45.365  1.00 25.74           C
ATOM   1227  OE1 GLN A 151     -40.405   3.221  44.153  1.00 27.20           O
ATOM   1228  NE2 GLN A 151     -41.444   3.485  46.157  1.00 22.25           N
ATOM   1229  C   GLN A 151     -37.425   1.969  44.345  1.00 26.78           C
ATOM   1230  O   GLN A 151     -37.793   1.078  45.152  1.00 26.75           O
ATOM   1231  N   HIS A 152     -37.489   1.831  43.023  1.00 26.56           N
ATOM   1232  CA  HIS A 152     -38.110   0.680  42.426  1.00 27.93           C
ATOM   1233  CB  HIS A 152     -38.231   0.867  40.894  1.00 26.53           C
ATOM   1234  CG  HIS A 152     -38.696  -0.383  40.177  1.00 27.49           C
ATOM   1235  ND1 HIS A 152     -40.001  -0.775  40.165  1.00 27.88           N
ATOM   1236  CE1 HIS A 152     -40.130  -1.940  39.505  1.00 26.53           C
ATOM   1237  NE2 HIS A 152     -38.887  -2.329  39.098  1.00 31.07           N
ATOM   1238  CD2 HIS A 152     -37.975  -1.397  39.515  1.00 27.90           C
ATOM   1239  C   HIS A 152     -37.215  -0.493  42.739  1.00 28.59           C
ATOM   1240  O   HIS A 152     -37.660  -1.681  42.717  1.00 25.25           O
ATOM   1241  N   HIS A 153     -35.932  -0.218  42.978  1.00 23.75           N
ATOM   1242  CA  HIS A 153     -35.026  -1.354  43.196  1.00 25.18           C
ATOM   1243  CB  HIS A 153     -33.796  -1.272  42.306  1.00 25.26           C
ATOM   1244  CG  HIS A 153     -34.089  -1.382  40.836  1.00 28.14           C
ATOM   1245  ND1 HIS A 153     -34.625  -2.488  40.282  1.00 28.00           N
ATOM   1246  CE1 HIS A 153     -34.761  -2.301  38.944  1.00 30.02           C
ATOM   1247  NE2 HIS A 153     -34.273  -1.087  38.643  1.00 26.69           N
ATOM   1248  CD2 HIS A 153     -33.869  -0.482  39.784  1.00 26.55           C
ATOM   1249  C   HIS A 153     -34.573  -1.504  44.637  1.00 25.34           C
ATOM   1250  O   HIS A 153     -33.500  -2.029  44.902  1.00 24.19           O
ATOM   1251  N   ILE A 154     -35.382  -1.050  45.575  1.00 22.40           N
ATOM   1252  CA  ILE A 154     -35.070  -1.256  46.957  1.00 25.10           C
ATOM   1253  CB  ILE A 154     -36.044  -0.488  47.870  1.00 22.12           C
ATOM   1254  CG1 ILE A 154     -35.788   1.033  47.753  1.00 20.01           C
ATOM   1255  CD1 ILE A 154     -36.847   1.858  48.544  1.00 18.69           C
ATOM   1256  CG2 ILE A 154     -36.104  -1.119  49.294  1.00 18.00           C
ATOM   1257  C   ILE A 154     -35.018  -2.740  47.341  1.00 23.97           C
ATOM   1258  O   ILE A 154     -34.200  -3.154  48.161  1.00 25.55           O
ATOM   1259  N   GLY A 155     -35.906  -3.503  46.724  1.00 26.92           N
ATOM   1260  CA  GLY A 155     -36.082  -4.933  46.936  1.00 23.37           C
ATOM   1261  C   GLY A 155     -36.926  -5.253  48.172  1.00 27.89           C
ATOM   1262  O   GLY A 155     -37.698  -4.418  48.725  1.00 24.38           O
ATOM   1263  N   LYS A 156     -36.764  -6.469  48.652  1.00 29.47           N
ATOM   1264  CA  LYS A 156     -37.553  -6.886  49.784  1.00 35.69           C
ATOM   1265  CB  LYS A 156     -38.238  -8.212  49.464  1.00 37.96           C
ATOM   1266  CG  LYS A 156     -39.393  -8.038  48.494  1.00 43.54           C
ATOM   1267  CD  LYS A 156     -40.441  -9.138  48.642  1.00 59.11           C
ATOM   1268  CE  LYS A 156     -39.969 -10.327  49.500  1.00 63.50           C
ATOM   1269  NZ  LYS A 156     -38.642 -10.882  49.079  1.00 65.91           N
ATOM   1270  C   LYS A 156     -36.664  -6.988  50.997  1.00 34.85           C
ATOM   1271  O   LYS A 156     -35.467  -7.183  50.868  1.00 35.94           O
ATOM   1272  N   LEU A 157     -37.264  -6.828  52.164  1.00 35.18           N
ATOM   1273  CA  LEU A 157     -36.545  -6.916  53.434  1.00 42.25           C
ATOM   1274  CB  LEU A 157     -37.372  -6.268  54.536  1.00 37.74           C
ATOM   1275  CG  LEU A 157     -37.618  -4.816  54.139  1.00 33.72           C
ATOM   1276  CD1 LEU A 157     -38.577  -4.235  55.128  1.00 31.46           C
ATOM   1277  CD2 LEU A 157     -36.281  -4.013  54.017  1.00 29.69           C
ATOM   1278  C   LEU A 157     -36.150  -8.334  53.839  1.00 48.31           C
ATOM   1279  O   LEU A 157     -36.875  -9.302  53.585  1.00 46.60           O
ATOM   1280  N   ASP A 158     -34.988  -8.435  54.474  1.00 57.27           N
ATOM   1281  CA  ASP A 158     -34.376  -9.724  54.769  1.00 70.09           C
ATOM   1282  CB  ASP A 158     -32.948  -9.544  55.291  1.00 71.89           C
ATOM   1283  CG  ASP A 158     -31.993  -9.096  54.198  1.00 81.84           C
ATOM   1284  OD1 ASP A 158     -32.454  -8.882  53.051  1.00 87.22           O
ATOM   1285  OD2 ASP A 158     -30.785  -8.952  54.475  1.00 82.66           O
ATOM   1286  C   ASP A 158     -35.200 -10.584  55.718  1.00 75.40           C
ATOM   1287  O   ASP A 158     -35.874 -10.059  56.629  1.00 62.22           O
ATOM   1288  N   ASP A 159     -35.161 -11.894  55.427  1.00 89.65           N
ATOM   1289  CA  ASP A 159     -35.671 -12.989  56.274  1.00 95.90           C
ATOM   1290  CB  ASP A 159     -35.822 -14.295  55.458  1.00 98.00           C
ATOM   1291  CG  ASP A 159     -37.004 -14.275  54.502  1.00 99.90           C
ATOM   1292  OD1 ASP A 159     -37.928 -15.101  54.694  1.00 90.19           O
ATOM   1293  OD2 ASP A 159     -37.006 -13.450  53.557  1.00 99.41           O
ATOM   1294  C   ASP A 159     -34.696 -13.244  57.433  1.00 97.36           C
ATOM   1295  O   ASP A 159     -34.453 -12.372  58.281  1.00 91.01           O
ATOM   1296  OXT ASP A 159     -34.113 -14.335  57.538  1.00 88.14           O
ATOM   1297  O2D HEM A 162     -20.580 -18.342  45.374  1.00 50.06           O
ATOM   1298  CGD HEM A 162     -20.860 -17.115  45.247  1.00 53.10           C
ATOM   1299  O1D HEM A 162     -22.045 -16.682  45.187  1.00 50.20           O
ATOM   1300  CBD HEM A 162     -19.713 -16.096  45.145  1.00 43.93           C
ATOM   1301  CAD HEM A 162     -18.433 -16.556  45.850  1.00 33.71           C
ATOM   1302  C3D HEM A 162     -17.392 -15.508  45.569  1.00 33.36           C
ATOM   1303  C2D HEM A 162     -17.140 -14.283  46.332  1.00 28.50           C
ATOM   1304  CMD HEM A 162     -17.821 -13.726  47.583  1.00 29.88           C
ATOM   1305  C4D HEM A 162     -16.366 -15.432  44.476  1.00 29.63           C
ATOM   1306  CHA HEM A 162     -16.190 -16.443  43.447  1.00 28.90           C
ATOM   1307  ND  HEM A 162     -15.562 -14.375  44.502  1.00 28.11           N
ATOM   1308  C1D HEM A 162     -16.071 -13.694  45.551  1.00 26.84           C
ATOM   1309  CHD HEM A 162     -15.488 -12.471  46.070  1.00 27.46           C
ATOM   1310 FE   HEM A 162     -13.926 -13.820  43.268  1.00 22.83          FE
ATOM   1311  NB  HEM A 162     -12.181 -13.673  42.151  1.00 26.79           N
ATOM   1312  C4B HEM A 162     -11.332 -12.664  42.314  1.00 27.31           C
ATOM   1313  C3B HEM A 162     -10.188 -12.686  41.395  1.00 28.97           C
ATOM   1314  CAB HEM A 162      -9.110 -11.689  41.443  1.00 32.83           C
ATOM   1315  CBB HEM A 162      -8.036 -12.141  42.066  1.00 41.30           C
ATOM   1316  C2B HEM A 162     -10.332 -13.845  40.545  1.00 27.42           C
ATOM   1317  CMB HEM A 162      -9.475 -14.400  39.421  1.00 27.89           C
ATOM   1318  C1B HEM A 162     -11.610 -14.339  41.115  1.00 27.21           C
ATOM   1319  CHB HEM A 162     -12.195 -15.538  40.609  1.00 27.83           C
ATOM   1320  NC  HEM A 162     -13.447 -12.522  44.579  1.00 26.51           N
ATOM   1321  C4C HEM A 162     -14.344 -11.850  45.462  1.00 26.90           C
ATOM   1322  C3C HEM A 162     -13.856 -10.522  45.904  1.00 29.01           C
ATOM   1323  CAC HEM A 162     -14.556  -9.692  46.928  1.00 32.05           C
ATOM   1324  CBC HEM A 162     -13.881  -8.922  47.744  1.00 37.86           C
ATOM   1325  C2C HEM A 162     -12.676 -10.225  45.106  1.00 28.99           C
ATOM   1326  CMC HEM A 162     -11.779  -8.998  45.079  1.00 30.97           C
ATOM   1327  C1C HEM A 162     -12.545 -11.444  44.257  1.00 26.53           C
ATOM   1328  CHC HEM A 162     -11.459 -11.627  43.324  1.00 25.58           C
ATOM   1329  NA  HEM A 162     -13.943 -15.657  42.503  1.00 29.77           N
ATOM   1330  C1A HEM A 162     -15.217 -16.376  42.362  1.00 27.62           C
ATOM   1331  C4A HEM A 162     -13.445 -15.991  41.168  1.00 26.26           C
ATOM   1332  C3A HEM A 162     -14.197 -16.928  40.339  1.00 26.90           C
ATOM   1333  CMA HEM A 162     -13.822 -17.445  38.948  1.00 27.88           C
ATOM   1334  C2A HEM A 162     -15.391 -17.205  41.131  1.00 32.35           C
ATOM   1335  CAA HEM A 162     -16.550 -18.130  40.731  1.00 33.80           C
ATOM   1336  CBA HEM A 162     -16.261 -19.429  41.482  1.00 43.41           C
ATOM   1337  CGA HEM A 162     -17.246 -20.579  41.208  1.00 56.78           C
ATOM   1338  O1A HEM A 162     -16.809 -21.763  41.307  1.00 49.65           O
ATOM   1339  O2A HEM A 162     -18.447 -20.303  40.904  1.00 53.07           O
ATOM   1340 FE    FE A 163     -15.011  -8.075  31.680  1.00 25.05          FE
ATOM   1341 FE    FE A 164     -18.393  -5.830  32.497  0.60 58.70          FE
ATOM   1342  N   MET B   1     -22.982   3.382  61.807  1.00 40.26           N
ATOM   1343  CA  MET B   1     -22.510   3.799  63.176  1.00 47.30           C
ATOM   1344  CB  MET B   1     -22.654   2.627  64.147  1.00 42.61           C
ATOM   1345  CG  MET B   1     -22.330   2.907  65.624  1.00 51.09           C
ATOM   1346  SD  MET B   1     -22.253   1.315  66.528  1.00 60.20           S
ATOM   1347  CE  MET B   1     -20.667   0.669  65.994  1.00 44.62           C
ATOM   1348  C   MET B   1     -21.048   4.208  63.032  1.00 44.37           C
ATOM   1349  O   MET B   1     -20.277   3.469  62.404  1.00 42.82           O
ATOM   1350  N   LYS B   2     -20.665   5.376  63.550  1.00 42.06           N
ATOM   1351  CA  LYS B   2     -19.254   5.790  63.456  1.00 44.79           C
ATOM   1352  CB  LYS B   2     -19.048   7.271  63.796  1.00 54.11           C
ATOM   1353  CG  LYS B   2     -19.088   8.187  62.581  1.00 67.99           C
ATOM   1354  CD  LYS B   2     -18.012   9.269  62.644  1.00 72.26           C
ATOM   1355  CE  LYS B   2     -16.759   8.865  61.868  1.00 79.21           C
ATOM   1356  NZ  LYS B   2     -16.979   8.817  60.388  1.00 68.81           N
ATOM   1357  C   LYS B   2     -18.345   4.896  64.323  1.00 39.17           C
ATOM   1358  O   LYS B   2     -18.578   4.701  65.517  1.00 31.95           O
ATOM   1359  N   GLY B   3     -17.321   4.338  63.694  1.00 34.99           N
ATOM   1360  CA  GLY B   3     -16.413   3.468  64.403  1.00 34.77           C
ATOM   1361  C   GLY B   3     -15.165   4.211  64.818  1.00 32.97           C
ATOM   1362  O   GLY B   3     -14.958   5.379  64.483  1.00 33.00           O
ATOM   1363  N   ASP B   4     -14.336   3.520  65.565  1.00 32.91           N
ATOM   1364  CA  ASP B   4     -13.031   4.031  65.893  1.00 36.61           C
ATOM   1365  CB  ASP B   4     -12.479   3.191  67.052  1.00 38.69           C
ATOM   1366  CG  ASP B   4     -10.999   3.380  67.277  1.00 44.32           C
ATOM   1367  OD1 ASP B   4     -10.650   3.972  68.328  1.00 47.79           O
ATOM   1368  OD2 ASP B   4     -10.199   2.911  66.414  1.00 45.86           O
ATOM   1369  C   ASP B   4     -12.118   4.073  64.615  1.00 35.80           C
ATOM   1370  O   ASP B   4     -12.014   3.100  63.821  1.00 32.67           O
ATOM   1371  N   GLN B   5     -11.490   5.214  64.413  1.00 31.76           N
ATOM   1372  CA  GLN B   5     -10.593   5.412  63.268  1.00 32.32           C
ATOM   1373  CB  GLN B   5     -10.092   6.866  63.247  1.00 38.93           C
ATOM   1374  CG  GLN B   5      -9.819   7.385  61.831  1.00 54.38           C
ATOM   1375  CD  GLN B   5     -11.018   7.146  60.899  1.00 64.39           C
ATOM   1376  OE1 GLN B   5     -12.172   7.456  61.258  1.00 62.00           O
ATOM   1377  NE2 GLN B   5     -10.758   6.557  59.706  1.00 65.90           N
ATOM   1378  C   GLN B   5      -9.409   4.432  63.195  1.00 29.68           C
ATOM   1379  O   GLN B   5      -9.043   3.897  62.118  1.00 26.71           O
ATOM   1380  N   LYS B   6      -8.783   4.194  64.320  1.00 27.07           N
ATOM   1381  CA  LYS B   6      -7.730   3.228  64.298  1.00 31.79           C
ATOM   1382  CB  LYS B   6      -6.879   3.317  65.588  1.00 36.49           C
ATOM   1383  CG  LYS B   6      -5.670   2.387  65.595  1.00 43.43           C
ATOM   1384  CD  LYS B   6      -4.755   2.651  64.390  1.00 52.83           C
ATOM   1385  CE  LYS B   6      -3.737   3.741  64.702  1.00 52.64           C
ATOM   1386  NZ  LYS B   6      -3.029   3.268  65.919  1.00 50.54           N
ATOM   1387  C   LYS B   6      -8.231   1.768  63.964  1.00 30.72           C
ATOM   1388  O   LYS B   6      -7.558   1.050  63.209  1.00 29.67           O
ATOM   1389  N   VAL B   7      -9.379   1.340  64.514  1.00 27.65           N
ATOM   1390  CA  VAL B   7      -9.903   0.002  64.214  1.00 25.50           C
ATOM   1391  CB  VAL B   7     -11.196  -0.304  65.011  1.00 25.46           C
ATOM   1392  CG1 VAL B   7     -11.932  -1.506  64.426  1.00 25.04           C
ATOM   1393  CG2 VAL B   7     -10.873  -0.574  66.473  1.00 22.79           C
ATOM   1394  C   VAL B   7     -10.144  -0.097  62.693  1.00 26.38           C
ATOM   1395  O   VAL B   7      -9.718  -1.100  62.041  1.00 25.84           O
ATOM   1396  N   ILE B   8     -10.753   0.961  62.126  1.00 24.84           N
ATOM   1397  CA  ILE B   8     -11.004   1.085  60.660  1.00 25.28           C
ATOM   1398  CB  ILE B   8     -11.725   2.434  60.307  1.00 22.02           C
ATOM   1399  CG1 ILE B   8     -13.213   2.338  60.738  1.00 24.88           C
ATOM   1400  CD1 ILE B   8     -13.976   3.694  60.562  1.00 24.91           C
ATOM   1401  CG2 ILE B   8     -11.718   2.751  58.819  1.00 19.20           C
ATOM   1402  C   ILE B   8      -9.696   0.881  59.870  1.00 28.89           C
ATOM   1403  O   ILE B   8      -9.667   0.228  58.788  1.00 30.43           O
ATOM   1404  N   GLU B   9      -8.597   1.355  60.446  1.00 27.51           N
ATOM   1405  CA  GLU B   9      -7.326   1.281  59.751  1.00 30.81           C
ATOM   1406  CB  GLU B   9      -6.273   2.265  60.333  1.00 35.54           C
ATOM   1407  CG  GLU B   9      -4.884   2.115  59.685  1.00 48.77           C
ATOM   1408  CD  GLU B   9      -3.685   2.301  60.639  1.00 61.84           C
ATOM   1409  OE1 GLU B   9      -3.495   3.427  61.187  1.00 51.64           O
ATOM   1410  OE2 GLU B   9      -2.902   1.316  60.815  1.00 71.95           O
ATOM   1411  C   GLU B   9      -6.814  -0.158  59.724  1.00 26.35           C
ATOM   1412  O   GLU B   9      -6.291  -0.591  58.707  1.00 26.74           O
ATOM   1413  N   TYR B  10      -6.972  -0.879  60.831  1.00 23.64           N
ATOM   1414  CA  TYR B  10      -6.657  -2.294  60.893  1.00 24.36           C
ATOM   1415  CB  TYR B  10      -6.825  -2.831  62.321  1.00 25.50           C
ATOM   1416  CG  TYR B  10      -5.623  -2.528  63.175  1.00 25.99           C
ATOM   1417  CD1 TYR B  10      -4.401  -3.132  62.909  1.00 25.92           C
ATOM   1418  CE1 TYR B  10      -3.300  -2.860  63.687  1.00 28.21           C
ATOM   1419  CZ  TYR B  10      -3.419  -1.946  64.732  1.00 31.27           C
ATOM   1420  OH  TYR B  10      -2.329  -1.661  65.508  1.00 34.08           O
ATOM   1421  CE2 TYR B  10      -4.633  -1.342  65.018  1.00 27.40           C
ATOM   1422  CD2 TYR B  10      -5.709  -1.618  64.222  1.00 25.02           C
ATOM   1423  C   TYR B  10      -7.506  -3.142  59.955  1.00 24.48           C
ATOM   1424  O   TYR B  10      -6.994  -4.075  59.345  1.00 27.54           O
ATOM   1425  N   LEU B  11      -8.809  -2.848  59.886  1.00 23.59           N
ATOM   1426  CA  LEU B  11      -9.681  -3.547  58.942  1.00 22.79           C
ATOM   1427  CB  LEU B  11     -11.149  -3.154  59.103  1.00 18.41           C
ATOM   1428  CG  LEU B  11     -11.723  -3.363  60.480  1.00 20.89           C
ATOM   1429  CD1 LEU B  11     -12.983  -2.485  60.633  1.00 18.00           C
ATOM   1430  CD2 LEU B  11     -12.029  -4.853  60.756  1.00 18.88           C
ATOM   1431  C   LEU B  11      -9.236  -3.282  57.511  1.00 23.30           C
ATOM   1432  O   LEU B  11      -9.236  -4.226  56.698  1.00 22.85           O
ATOM   1433  N   ASN B  12      -8.896  -2.017  57.189  1.00 23.58           N
ATOM   1434  CA  ASN B  12      -8.396  -1.715  55.840  1.00 24.53           C
ATOM   1435  CB  ASN B  12      -8.274  -0.210  55.536  1.00 24.80           C
ATOM   1436  CG  ASN B  12      -9.419   0.286  54.634  1.00 26.74           C
ATOM   1437  OD1 ASN B  12      -9.799  -0.404  53.637  1.00 23.86           O
ATOM   1438  ND2 ASN B  12     -10.018   1.455  54.994  1.00 23.43           N
ATOM   1439  C   ASN B  12      -7.107  -2.455  55.542  1.00 24.88           C
ATOM   1440  O   ASN B  12      -6.923  -2.983  54.439  1.00 25.50           O
ATOM   1441  N   ARG B  13      -6.257  -2.576  56.549  1.00 24.57           N
ATOM   1442  CA  ARG B  13      -5.049  -3.380  56.371  1.00 27.56           C
ATOM   1443  CB  ARG B  13      -4.068  -3.108  57.480  1.00 27.71           C
ATOM   1444  CG  ARG B  13      -3.412  -1.747  57.256  1.00 34.07           C
ATOM   1445  CD  ARG B  13      -2.747  -1.254  58.521  1.00 40.56           C
ATOM   1446  NE  ARG B  13      -1.555  -2.038  58.791  1.00 43.86           N
ATOM   1447  CZ  ARG B  13      -1.019  -2.206  59.990  1.00 57.02           C
ATOM   1448  NH1 ARG B  13      -1.578  -1.636  61.060  1.00 54.19           N
ATOM   1449  NH2 ARG B  13       0.088  -2.946  60.116  1.00 56.13           N
ATOM   1450  C   ARG B  13      -5.367  -4.881  56.218  1.00 27.76           C
ATOM   1451  O   ARG B  13      -4.714  -5.563  55.402  1.00 24.33           O
ATOM   1452  N   GLY B  14      -6.372  -5.383  56.970  1.00 25.47           N
ATOM   1453  CA  GLY B  14      -6.827  -6.777  56.797  1.00 24.25           C
ATOM   1454  C   GLY B  14      -7.360  -6.981  55.359  1.00 23.60           C
ATOM   1455  O   GLY B  14      -7.017  -7.935  54.700  1.00 22.63           O
ATOM   1456  N   LEU B  15      -8.183  -6.057  54.881  1.00 22.73           N
ATOM   1457  CA  LEU B  15      -8.680  -6.065  53.504  1.00 23.48           C
ATOM   1458  CB  LEU B  15      -9.550  -4.813  53.225  1.00 19.69           C
ATOM   1459  CG  LEU B  15     -10.149  -4.597  51.842  1.00 19.41           C
ATOM   1460  CD1 LEU B  15     -10.842  -5.862  51.311  1.00 18.73           C
ATOM   1461  CD2 LEU B  15     -11.160  -3.445  51.907  1.00 18.79           C
ATOM   1462  C   LEU B  15      -7.541  -6.223  52.473  1.00 24.97           C
ATOM   1463  O   LEU B  15      -7.546  -7.162  51.653  1.00 26.46           O
ATOM   1464  N   ARG B  16      -6.561  -5.328  52.555  1.00 26.87           N
ATOM   1465  CA  ARG B  16      -5.405  -5.329  51.693  1.00 26.65           C
ATOM   1466  CB  ARG B  16      -4.458  -4.191  52.078  1.00 30.47           C
ATOM   1467  CG  ARG B  16      -3.136  -4.238  51.296  1.00 35.24           C
ATOM   1468  CD  ARG B  16      -2.750  -2.933  50.637  1.00 43.50           C
ATOM   1469  NE  ARG B  16      -2.116  -1.990  51.542  1.00 54.64           N
ATOM   1470  CZ  ARG B  16      -2.483  -0.712  51.714  1.00 54.49           C
ATOM   1471  NH1 ARG B  16      -3.522  -0.172  51.046  1.00 40.79           N
ATOM   1472  NH2 ARG B  16      -1.787   0.032  52.573  1.00 45.92           N
ATOM   1473  C   ARG B  16      -4.673  -6.678  51.801  1.00 25.89           C
ATOM   1474  O   ARG B  16      -4.251  -7.236  50.794  1.00 24.68           O
ATOM   1475  N   SER B  17      -4.512  -7.180  53.010  1.00 22.32           N
ATOM   1476  CA  SER B  17      -3.904  -8.509  53.196  1.00 24.45           C
ATOM   1477  CB  SER B  17      -3.673  -8.782  54.685  1.00 24.60           C
ATOM   1478  OG  SER B  17      -3.242 -10.129  54.927  1.00 26.12           O
ATOM   1479  C   SER B  17      -4.676  -9.650  52.492  1.00 22.71           C
ATOM   1480  O   SER B  17      -4.073 -10.443  51.777  1.00 22.61           O
ATOM   1481  N   GLU B  18      -6.003  -9.675  52.609  1.00 24.11           N
ATOM   1482  CA  GLU B  18      -6.849 -10.694  51.884  1.00 24.24           C
ATOM   1483  CB  GLU B  18      -8.299 -10.642  52.395  1.00 26.26           C
ATOM   1484  CG  GLU B  18      -8.397 -10.997  53.861  1.00 27.09           C
ATOM   1485  CD  GLU B  18      -7.989 -12.454  54.144  1.00 31.50           C
ATOM   1486  OE1 GLU B  18      -7.980 -13.310  53.229  1.00 37.12           O
ATOM   1487  OE2 GLU B  18      -7.690 -12.784  55.296  1.00 30.72           O
ATOM   1488  C   GLU B  18      -6.843 -10.539  50.362  1.00 26.41           C
ATOM   1489  O   GLU B  18      -6.882 -11.550  49.631  1.00 28.20           O
ATOM   1490  N   LEU B  19      -6.806  -9.301  49.860  1.00 22.28           N
ATOM   1491  CA  LEU B  19      -6.866  -9.091  48.399  1.00 23.57           C
ATOM   1492  CB  LEU B  19      -7.059  -7.593  47.997  1.00 21.71           C
ATOM   1493  CG  LEU B  19      -8.396  -6.969  48.421  1.00 24.28           C
ATOM   1494  CD1 LEU B  19      -8.411  -5.438  48.455  1.00 21.15           C
ATOM   1495  CD2 LEU B  19      -9.552  -7.507  47.565  1.00 21.56           C
ATOM   1496  C   LEU B  19      -5.563  -9.611  47.787  1.00 24.06           C
ATOM   1497  O   LEU B  19      -5.553 -10.106  46.665  1.00 23.64           O
ATOM   1498  N   THR B  20      -4.462  -9.450  48.519  1.00 21.64           N
ATOM   1499  CA  THR B  20      -3.181 -10.034  48.106  1.00 22.03           C
ATOM   1500  CB  THR B  20      -2.043  -9.592  49.087  1.00 22.77           C
ATOM   1501  OG1 THR B  20      -2.053  -8.169  49.142  1.00 22.58           O
ATOM   1502  CG2 THR B  20      -0.648 -10.037  48.571  1.00 21.10           C
ATOM   1503  C   THR B  20      -3.239 -11.561  48.089  1.00 20.38           C
ATOM   1504  O   THR B  20      -2.883 -12.169  47.126  1.00 20.63           O
ATOM   1505  N   ALA B  21      -3.687 -12.171  49.184  1.00 20.35           N
ATOM   1506  CA  ALA B  21      -3.826 -13.591  49.243  1.00 21.22           C
ATOM   1507  CB  ALA B  21      -4.317 -13.992  50.647  1.00 20.20           C
ATOM   1508  C   ALA B  21      -4.750 -14.166  48.092  1.00 22.41           C
ATOM   1509  O   ALA B  21      -4.434 -15.215  47.471  1.00 20.74           O
ATOM   1510  N   VAL B  22      -5.852 -13.457  47.810  1.00 21.11           N
ATOM   1511  CA  VAL B  22      -6.732 -13.821  46.728  1.00 21.53           C
ATOM   1512  CB  VAL B  22      -7.934 -12.842  46.558  1.00 21.32           C
ATOM   1513  CG1 VAL B  22      -8.696 -13.175  45.306  1.00 19.65           C
ATOM   1514  CG2 VAL B  22      -8.855 -12.952  47.769  1.00 19.87           C
ATOM   1515  C   VAL B  22      -6.008 -14.016  45.407  1.00 21.31           C
ATOM   1516  O   VAL B  22      -6.051 -15.092  44.815  1.00 21.11           O
ATOM   1517  N   SER B  23      -5.343 -12.976  44.964  1.00 22.04           N
ATOM   1518  CA  SER B  23      -4.573 -13.002  43.725  1.00 23.42           C
ATOM   1519  CB  SER B  23      -4.153 -11.572  43.315  1.00 21.88           C
ATOM   1520  OG  SER B  23      -5.331 -10.815  43.002  1.00 23.04           O
ATOM   1521  C   SER B  23      -3.351 -13.907  43.815  1.00 22.34           C
ATOM   1522  O   SER B  23      -3.013 -14.580  42.840  1.00 22.78           O
ATOM   1523  N   GLN B  24      -2.673 -13.928  44.951  1.00 20.24           N
ATOM   1524  CA  GLN B  24      -1.544 -14.857  45.050  1.00 22.17           C
ATOM   1525  CB  GLN B  24      -0.810 -14.730  46.391  1.00 23.19           C
ATOM   1526  CG  GLN B  24       0.496 -15.504  46.410  1.00 24.39           C
ATOM   1527  CD  GLN B  24       1.315 -15.114  47.621  1.00 28.98           C
ATOM   1528  OE1 GLN B  24       1.659 -13.947  47.795  1.00 30.51           O
ATOM   1529  NE2 GLN B  24       1.591 -16.085  48.492  1.00 29.94           N
ATOM   1530  C   GLN B  24      -2.016 -16.306  44.913  1.00 22.89           C
ATOM   1531  O   GLN B  24      -1.436 -17.068  44.138  1.00 24.56           O
ATOM   1532  N   TYR B  25      -3.047 -16.687  45.665  1.00 21.60           N
ATOM   1533  CA  TYR B  25      -3.546 -18.080  45.580  1.00 22.81           C
ATOM   1534  CB  TYR B  25      -4.527 -18.511  46.730  1.00 22.75           C
ATOM   1535  CG  TYR B  25      -3.941 -18.309  48.142  1.00 26.21           C
ATOM   1536  CD1 TYR B  25      -2.578 -17.969  48.302  1.00 28.12           C
ATOM   1537  CE1 TYR B  25      -2.017 -17.752  49.555  1.00 28.96           C
ATOM   1538  CZ  TYR B  25      -2.823 -17.895  50.695  1.00 30.38           C
ATOM   1539  OH  TYR B  25      -2.228 -17.661  51.919  1.00 32.88           O
ATOM   1540  CE2 TYR B  25      -4.182 -18.233  50.576  1.00 27.83           C
ATOM   1541  CD2 TYR B  25      -4.740 -18.416  49.303  1.00 25.12           C
ATOM   1542  C   TYR B  25      -4.155 -18.363  44.251  1.00 19.97           C
ATOM   1543  O   TYR B  25      -4.003 -19.467  43.780  1.00 20.08           O
ATOM   1544  N   TRP B  26      -4.861 -17.403  43.656  1.00 19.99           N
ATOM   1545  CA  TRP B  26      -5.462 -17.652  42.295  1.00 21.18           C
ATOM   1546  CB  TRP B  26      -6.369 -16.506  41.807  1.00 21.24           C
ATOM   1547  CG  TRP B  26      -7.259 -16.989  40.667  1.00 23.08           C
ATOM   1548  CD1 TRP B  26      -7.025 -16.886  39.268  1.00 21.81           C
ATOM   1549  NE1 TRP B  26      -8.024 -17.526  38.557  1.00 22.40           N
ATOM   1550  CE2 TRP B  26      -8.961 -18.071  39.426  1.00 22.83           C
ATOM   1551  CD2 TRP B  26      -8.521 -17.749  40.804  1.00 22.53           C
ATOM   1552  CE3 TRP B  26      -9.290 -18.234  41.917  1.00 23.72           C
ATOM   1553  CZ3 TRP B  26     -10.488 -18.940  41.647  1.00 23.96           C
ATOM   1554  CH2 TRP B  26     -10.896 -19.208  40.311  1.00 22.47           C
ATOM   1555  CZ2 TRP B  26     -10.140 -18.787  39.179  1.00 21.71           C
ATOM   1556  C   TRP B  26      -4.380 -17.846  41.270  1.00 20.39           C
ATOM   1557  O   TRP B  26      -4.463 -18.722  40.432  1.00 21.85           O
ATOM   1558  N   LEU B  27      -3.335 -17.041  41.313  1.00 19.99           N
ATOM   1559  CA  LEU B  27      -2.274 -17.287  40.346  1.00 23.25           C
ATOM   1560  CB  LEU B  27      -1.278 -16.142  40.317  1.00 22.52           C
ATOM   1561  CG  LEU B  27      -0.084 -16.346  39.342  1.00 26.36           C
ATOM   1562  CD1 LEU B  27      -0.528 -16.440  37.878  1.00 24.35           C
ATOM   1563  CD2 LEU B  27       0.904 -15.213  39.430  1.00 24.10           C
ATOM   1564  C   LEU B  27      -1.611 -18.645  40.630  1.00 21.13           C
ATOM   1565  O   LEU B  27      -1.299 -19.417  39.739  1.00 21.05           O
ATOM   1566  N   HIS B  28      -1.440 -18.977  41.887  1.00 19.71           N
ATOM   1567  CA  HIS B  28      -0.823 -20.274  42.137  1.00 21.41           C
ATOM   1568  CB  HIS B  28      -0.457 -20.394  43.583  1.00 25.73           C
ATOM   1569  CG  HIS B  28       0.799 -19.655  43.934  1.00 26.65           C
ATOM   1570  ND1 HIS B  28       1.021 -19.150  45.164  1.00 28.53           N
ATOM   1571  CE1 HIS B  28       2.234 -18.566  45.194  1.00 27.02           C
ATOM   1572  NE2 HIS B  28       2.781 -18.695  43.991  1.00 28.47           N
ATOM   1573  CD2 HIS B  28       1.918 -19.360  43.179  1.00 26.18           C
ATOM   1574  C   HIS B  28      -1.673 -21.417  41.686  1.00 20.91           C
ATOM   1575  O   HIS B  28      -1.177 -22.366  41.068  1.00 19.24           O
ATOM   1576  N   TYR B  29      -2.978 -21.283  41.898  1.00 19.29           N
ATOM   1577  CA  TYR B  29      -3.912 -22.222  41.322  1.00 21.85           C
ATOM   1578  CB  TYR B  29      -5.380 -21.805  41.598  1.00 20.13           C
ATOM   1579  CG  TYR B  29      -6.398 -22.249  40.526  1.00 21.11           C
ATOM   1580  CD1 TYR B  29      -6.549 -23.610  40.165  1.00 22.25           C
ATOM   1581  CE1 TYR B  29      -7.508 -24.015  39.232  1.00 22.74           C
ATOM   1582  CZ  TYR B  29      -8.328 -23.039  38.635  1.00 24.77           C
ATOM   1583  OH  TYR B  29      -9.260 -23.391  37.691  1.00 28.47           O
ATOM   1584  CE2 TYR B  29      -8.198 -21.709  38.966  1.00 22.04           C
ATOM   1585  CD2 TYR B  29      -7.230 -21.325  39.910  1.00 22.37           C
ATOM   1586  C   TYR B  29      -3.656 -22.405  39.819  1.00 22.84           C
ATOM   1587  O   TYR B  29      -3.420 -23.523  39.351  1.00 23.75           O
ATOM   1588  N   ARG B  30      -3.668 -21.317  39.068  1.00 21.98           N
ATOM   1589  CA  ARG B  30      -3.484 -21.455  37.626  1.00 23.52           C
ATOM   1590  CB  ARG B  30      -3.722 -20.129  36.922  1.00 25.77           C
ATOM   1591  CG  ARG B  30      -5.199 -19.827  36.803  1.00 27.76           C
ATOM   1592  CD  ARG B  30      -5.727 -20.920  35.916  1.00 30.87           C
ATOM   1593  NE  ARG B  30      -7.109 -20.800  35.559  1.00 34.56           N
ATOM   1594  CZ  ARG B  30      -7.732 -21.712  34.829  1.00 40.92           C
ATOM   1595  NH1 ARG B  30      -7.035 -22.776  34.411  1.00 39.19           N
ATOM   1596  NH2 ARG B  30      -9.031 -21.556  34.513  1.00 34.41           N
ATOM   1597  C   ARG B  30      -2.112 -22.010  37.225  1.00 23.87           C
ATOM   1598  O   ARG B  30      -2.019 -22.772  36.267  1.00 25.92           O
ATOM   1599  N   MET B  31      -1.066 -21.621  37.932  1.00 21.03           N
ATOM   1600  CA  MET B  31       0.264 -22.197  37.698  1.00 21.37           C
ATOM   1601  CB  MET B  31       1.267 -21.425  38.529  1.00 20.77           C
ATOM   1602  CG  MET B  31       1.475 -19.975  37.994  1.00 23.87           C
ATOM   1603  SD  MET B  31       2.439 -18.980  39.169  1.00 29.61           S
ATOM   1604  CE  MET B  31       4.052 -19.731  38.815  1.00 23.05           C
ATOM   1605  C   MET B  31       0.353 -23.701  38.051  1.00 22.26           C
ATOM   1606  O   MET B  31       1.062 -24.467  37.384  1.00 20.45           O
ATOM   1607  N   LEU B  32      -0.344 -24.134  39.120  1.00 22.26           N
ATOM   1608  CA  LEU B  32      -0.312 -25.551  39.478  1.00 21.04           C
ATOM   1609  CB  LEU B  32      -0.973 -25.764  40.813  1.00 20.44           C
ATOM   1610  CG  LEU B  32      -0.152 -25.268  42.018  1.00 22.18           C
ATOM   1611  CD1 LEU B  32      -1.109 -25.069  43.192  1.00 19.28           C
ATOM   1612  CD2 LEU B  32       0.994 -26.250  42.360  1.00 23.16           C
ATOM   1613  C   LEU B  32      -1.057 -26.345  38.361  1.00 23.80           C
ATOM   1614  O   LEU B  32      -0.655 -27.443  37.998  1.00 22.35           O
ATOM   1615  N   GLU B  33      -2.115 -25.741  37.821  1.00 24.11           N
ATOM   1616  CA  GLU B  33      -2.888 -26.331  36.776  1.00 31.12           C
ATOM   1617  CB  GLU B  33      -4.159 -25.534  36.500  1.00 34.94           C
ATOM   1618  CG  GLU B  33      -4.932 -26.105  35.316  1.00 41.97           C
ATOM   1619  CD  GLU B  33      -6.216 -26.820  35.695  1.00 53.47           C
ATOM   1620  OE1 GLU B  33      -6.261 -27.529  36.735  1.00 51.41           O
ATOM   1621  OE2 GLU B  33      -7.196 -26.680  34.925  1.00 65.37           O
ATOM   1622  C   GLU B  33      -2.045 -26.466  35.504  1.00 32.43           C
ATOM   1623  O   GLU B  33      -1.993 -27.538  34.926  1.00 30.96           O
ATOM   1624  N   ASP B  34      -1.381 -25.381  35.119  1.00 29.73           N
ATOM   1625  CA  ASP B  34      -0.458 -25.363  34.014  1.00 31.64           C
ATOM   1626  CB  ASP B  34       0.063 -23.945  33.794  1.00 33.44           C
ATOM   1627  CG  ASP B  34       1.227 -23.907  32.805  1.00 38.44           C
ATOM   1628  OD1 ASP B  34       1.042 -24.243  31.609  1.00 38.92           O
ATOM   1629  OD2 ASP B  34       2.343 -23.555  33.221  1.00 40.87           O
ATOM   1630  C   ASP B  34       0.719 -26.358  34.134  1.00 30.81           C
ATOM   1631  O   ASP B  34       1.085 -27.014  33.137  1.00 29.41           O
ATOM   1632  N   TRP B  35       1.312 -26.475  35.326  1.00 28.15           N
ATOM   1633  CA  TRP B  35       2.302 -27.539  35.552  1.00 26.92           C
ATOM   1634  CB  TRP B  35       2.948 -27.360  36.916  1.00 26.28           C
ATOM   1635  CG  TRP B  35       3.817 -26.137  36.986  1.00 28.59           C
ATOM   1636  CD1 TRP B  35       4.508 -25.490  35.924  1.00 25.25           C
ATOM   1637  NE1 TRP B  35       5.212 -24.397  36.398  1.00 24.37           N
ATOM   1638  CE2 TRP B  35       5.031 -24.270  37.750  1.00 26.27           C
ATOM   1639  CD2 TRP B  35       4.123 -25.364  38.182  1.00 23.87           C
ATOM   1640  CE3 TRP B  35       3.795 -25.480  39.533  1.00 25.84           C
ATOM   1641  CZ3 TRP B  35       4.315 -24.519  40.443  1.00 24.32           C
ATOM   1642  CH2 TRP B  35       5.168 -23.482  40.017  1.00 24.12           C
ATOM   1643  CZ2 TRP B  35       5.563 -23.348  38.669  1.00 25.45           C
ATOM   1644  C   TRP B  35       1.723 -28.940  35.512  1.00 27.70           C
ATOM   1645  O   TRP B  35       2.463 -29.914  35.418  1.00 26.95           O
ATOM   1646  N   GLY B  36       0.406 -29.077  35.683  1.00 28.16           N
ATOM   1647  CA  GLY B  36      -0.221 -30.437  35.654  1.00 27.72           C
ATOM   1648  C   GLY B  36      -0.549 -31.102  36.993  1.00 26.61           C
ATOM   1649  O   GLY B  36      -0.841 -32.270  36.994  1.00 25.97           O
ATOM   1650  N   TYR B  37      -0.480 -30.377  38.118  1.00 23.27           N
ATOM   1651  CA  TYR B  37      -0.874 -30.930  39.433  1.00 23.62           C
ATOM   1652  CB  TYR B  37       0.061 -30.438  40.548  1.00 20.95           C
ATOM   1653  CG  TYR B  37       1.509 -30.725  40.189  1.00 22.25           C
ATOM   1654  CD1 TYR B  37       2.026 -32.020  40.268  1.00 21.04           C
ATOM   1655  CE1 TYR B  37       3.332 -32.289  39.885  1.00 25.01           C
ATOM   1656  CZ  TYR B  37       4.127 -31.256  39.421  1.00 25.01           C
ATOM   1657  OH  TYR B  37       5.426 -31.478  39.048  1.00 27.35           O
ATOM   1658  CE2 TYR B  37       3.632 -29.970  39.362  1.00 22.88           C
ATOM   1659  CD2 TYR B  37       2.336 -29.711  39.724  1.00 19.91           C
ATOM   1660  C   TYR B  37      -2.330 -30.586  39.752  1.00 23.76           C
ATOM   1661  O   TYR B  37      -2.607 -29.654  40.500  1.00 25.88           O
ATOM   1662  N   LYS B  38      -3.250 -31.355  39.200  1.00 23.83           N
ATOM   1663  CA  LYS B  38      -4.643 -30.963  39.167  1.00 26.97           C
ATOM   1664  CB  LYS B  38      -5.422 -31.763  38.097  1.00 31.42           C
ATOM   1665  CG  LYS B  38      -4.878 -31.434  36.686  1.00 37.43           C
ATOM   1666  CD  LYS B  38      -5.685 -31.973  35.508  1.00 44.27           C
ATOM   1667  CE  LYS B  38      -5.714 -30.983  34.342  1.00 50.78           C
ATOM   1668  NZ  LYS B  38      -4.529 -30.061  34.236  1.00 51.01           N
ATOM   1669  C   LYS B  38      -5.308 -31.019  40.513  1.00 27.92           C
ATOM   1670  O   LYS B  38      -6.193 -30.225  40.759  1.00 29.46           O
ATOM   1671  N   ASP B  39      -4.879 -31.940  41.382  1.00 27.57           N
ATOM   1672  CA  ASP B  39      -5.388 -31.974  42.765  1.00 28.38           C
ATOM   1673  CB  ASP B  39      -5.243 -33.372  43.399  1.00 31.97           C
ATOM   1674  CG  ASP B  39      -6.187 -34.453  42.689  1.00 39.77           C
ATOM   1675  OD1 ASP B  39      -6.977 -34.076  41.772  1.00 39.05           O
ATOM   1676  OD2 ASP B  39      -6.130 -35.676  43.044  1.00 42.66           O
ATOM   1677  C   ASP B  39      -4.829 -30.876  43.656  1.00 26.93           C
ATOM   1678  O   ASP B  39      -5.556 -30.313  44.478  1.00 28.45           O
ATOM   1679  N   LEU B  40      -3.568 -30.507  43.471  1.00 22.30           N
ATOM   1680  CA  LEU B  40      -3.109 -29.290  44.124  1.00 21.85           C
ATOM   1681  CB  LEU B  40      -1.605 -29.077  43.909  1.00 20.05           C
ATOM   1682  CG  LEU B  40      -0.714 -30.050  44.671  1.00 20.81           C
ATOM   1683  CD1 LEU B  40       0.781 -29.822  44.492  1.00 21.14           C
ATOM   1684  CD2 LEU B  40      -1.061 -30.013  46.157  1.00 22.08           C
ATOM   1685  C   LEU B  40      -3.855 -28.086  43.586  1.00 21.21           C
ATOM   1686  O   LEU B  40      -4.273 -27.231  44.357  1.00 22.72           O
ATOM   1687  N   ALA B  41      -3.999 -27.992  42.265  1.00 20.27           N
ATOM   1688  CA  ALA B  41      -4.706 -26.842  41.700  1.00 22.44           C
ATOM   1689  CB  ALA B  41      -4.775 -26.917  40.181  1.00 20.19           C
ATOM   1690  C   ALA B  41      -6.116 -26.680  42.303  1.00 23.05           C
ATOM   1691  O   ALA B  41      -6.477 -25.589  42.732  1.00 22.34           O
ATOM   1692  N   LYS B  42      -6.869 -27.771  42.391  1.00 26.05           N
ATOM   1693  CA  LYS B  42      -8.234 -27.755  42.991  1.00 32.42           C
ATOM   1694  CB  LYS B  42      -8.812 -29.184  43.030  1.00 37.20           C
ATOM   1695  CG  LYS B  42      -9.411 -29.679  41.733  1.00 48.18           C
ATOM   1696  CD  LYS B  42      -9.869 -31.145  41.821  1.00 54.85           C
ATOM   1697  CE  LYS B  42     -10.579 -31.461  43.137  1.00 62.64           C
ATOM   1698  NZ  LYS B  42     -11.724 -30.532  43.411  1.00 67.26           N
ATOM   1699  C   LYS B  42      -8.299 -27.198  44.441  1.00 29.21           C
ATOM   1700  O   LYS B  42      -9.209 -26.459  44.788  1.00 27.52           O
ATOM   1701  N   LYS B  43      -7.350 -27.591  45.285  1.00 29.20           N
ATOM   1702  CA  LYS B  43      -7.303 -27.090  46.640  1.00 27.54           C
ATOM   1703  CB  LYS B  43      -6.273 -27.896  47.438  1.00 30.84           C
ATOM   1704  CG  LYS B  43      -5.819 -27.236  48.760  1.00 28.97           C
ATOM   1705  CD  LYS B  43      -6.828 -27.522  49.860  1.00 27.84           C
ATOM   1706  CE  LYS B  43      -6.535 -26.659  51.075  1.00 29.43           C
ATOM   1707  NZ  LYS B  43      -7.627 -26.830  52.070  1.00 30.73           N
ATOM   1708  C   LYS B  43      -6.963 -25.573  46.620  1.00 26.63           C
ATOM   1709  O   LYS B  43      -7.528 -24.798  47.382  1.00 26.82           O
ATOM   1710  N   TRP B  44      -6.055 -25.157  45.741  1.00 24.28           N
ATOM   1711  CA  TRP B  44      -5.674 -23.745  45.681  1.00 24.16           C
ATOM   1712  CB  TRP B  44      -4.429 -23.516  44.802  1.00 22.62           C
ATOM   1713  CG  TRP B  44      -3.209 -23.333  45.635  1.00 21.66           C
ATOM   1714  CD1 TRP B  44      -2.465 -22.167  45.818  1.00 21.36           C
ATOM   1715  NE1 TRP B  44      -1.439 -22.400  46.691  1.00 21.55           N
ATOM   1716  CE2 TRP B  44      -1.467 -23.674  47.157  1.00 19.40           C
ATOM   1717  CD2 TRP B  44      -2.597 -24.336  46.517  1.00 19.55           C
ATOM   1718  CE3 TRP B  44      -2.837 -25.700  46.777  1.00 20.25           C
ATOM   1719  CZ3 TRP B  44      -1.983 -26.363  47.673  1.00 20.66           C
ATOM   1720  CH2 TRP B  44      -0.888 -25.694  48.272  1.00 21.71           C
ATOM   1721  CZ2 TRP B  44      -0.622 -24.335  48.032  1.00 19.55           C
ATOM   1722  C   TRP B  44      -6.794 -22.874  45.175  1.00 24.27           C
ATOM   1723  O   TRP B  44      -6.953 -21.722  45.628  1.00 24.20           O
ATOM   1724  N   ARG B  45      -7.540 -23.387  44.208  1.00 22.62           N
ATOM   1725  CA  ARG B  45      -8.767 -22.718  43.760  1.00 24.65           C
ATOM   1726  CB  ARG B  45      -9.539 -23.578  42.747  1.00 24.48           C
ATOM   1727  CG  ARG B  45     -10.615 -22.771  42.014  1.00 24.35           C
ATOM   1728  CD  ARG B  45     -11.291 -23.643  40.985  1.00 29.80           C
ATOM   1729  NE  ARG B  45     -11.898 -22.837  39.904  1.00 35.89           N
ATOM   1730  CZ  ARG B  45     -13.150 -22.404  39.943  1.00 33.28           C
ATOM   1731  NH1 ARG B  45     -13.655 -21.700  38.925  1.00 33.32           N
ATOM   1732  NH2 ARG B  45     -13.895 -22.705  41.008  1.00 29.90           N
ATOM   1733  C   ARG B  45      -9.693 -22.406  44.929  1.00 24.47           C
ATOM   1734  O   ARG B  45     -10.035 -21.231  45.183  1.00 21.82           O
ATOM   1735  N   ALA B  46     -10.042 -23.464  45.665  1.00 23.39           N
ATOM   1736  CA  ALA B  46     -10.932 -23.343  46.830  1.00 22.88           C
ATOM   1737  CB  ALA B  46     -11.298 -24.716  47.406  1.00 19.47           C
ATOM   1738  C   ALA B  46     -10.428 -22.384  47.925  1.00 21.61           C
ATOM   1739  O   ALA B  46     -11.219 -21.670  48.490  1.00 22.65           O
ATOM   1740  N   GLU B  47      -9.129 -22.349  48.203  1.00 23.11           N
ATOM   1741  CA  GLU B  47      -8.580 -21.486  49.253  1.00 22.68           C
ATOM   1742  CB  GLU B  47      -7.119 -21.856  49.569  1.00 27.34           C
ATOM   1743  CG  GLU B  47      -6.937 -22.849  50.715  1.00 39.24           C
ATOM   1744  CD  GLU B  47      -7.633 -22.423  52.008  1.00 45.68           C
ATOM   1745  OE1 GLU B  47      -7.501 -21.229  52.431  1.00 48.08           O
ATOM   1746  OE2 GLU B  47      -8.319 -23.299  52.603  1.00 51.73           O
ATOM   1747  C   GLU B  47      -8.639 -20.002  48.845  1.00 21.19           C
ATOM   1748  O   GLU B  47      -8.859 -19.128  49.685  1.00 20.21           O
ATOM   1749  N   SER B  48      -8.397 -19.738  47.565  1.00 20.48           N
ATOM   1750  CA  SER B  48      -8.523 -18.392  46.993  1.00 20.91           C
ATOM   1751  CB  SER B  48      -8.153 -18.466  45.478  1.00 20.40           C
ATOM   1752  OG  SER B  48      -8.277 -17.190  44.842  1.00 21.81           O
ATOM   1753  C   SER B  48      -9.955 -17.867  47.215  1.00 21.78           C
ATOM   1754  O   SER B  48     -10.168 -16.802  47.844  1.00 19.48           O
ATOM   1755  N   ILE B  49     -10.937 -18.680  46.783  1.00 23.05           N
ATOM   1756  CA  ILE B  49     -12.351 -18.422  47.048  1.00 23.27           C
ATOM   1757  CB  ILE B  49     -13.246 -19.483  46.366  1.00 22.67           C
ATOM   1758  CG1 ILE B  49     -13.143 -19.334  44.829  1.00 21.96           C
ATOM   1759  CD1 ILE B  49     -13.739 -20.542  44.090  1.00 19.90           C
ATOM   1760  CG2 ILE B  49     -14.731 -19.403  46.824  1.00 20.81           C
ATOM   1761  C   ILE B  49     -12.649 -18.194  48.561  1.00 26.12           C
ATOM   1762  O   ILE B  49     -13.384 -17.256  48.926  1.00 25.57           O
ATOM   1763  N   GLU B  50     -11.997 -18.957  49.430  1.00 27.05           N
ATOM   1764  CA  GLU B  50     -12.104 -18.686  50.880  1.00 29.05           C
ATOM   1765  CB  GLU B  50     -11.573 -19.842  51.737  1.00 31.97           C
ATOM   1766  CG  GLU B  50     -12.608 -20.986  51.806  1.00 46.78           C
ATOM   1767  CD  GLU B  50     -12.059 -22.268  52.448  1.00 64.86           C
ATOM   1768  OE1 GLU B  50     -11.249 -22.161  53.412  1.00 71.64           O
ATOM   1769  OE2 GLU B  50     -12.423 -23.392  51.997  1.00 61.38           O
ATOM   1770  C   GLU B  50     -11.511 -17.353  51.293  1.00 25.55           C
ATOM   1771  O   GLU B  50     -12.079 -16.677  52.112  1.00 25.50           O
ATOM   1772  N   GLU B  51     -10.423 -16.930  50.668  1.00 22.23           N
ATOM   1773  CA  GLU B  51      -9.901 -15.589  50.919  1.00 22.68           C
ATOM   1774  CB  GLU B  51      -8.468 -15.455  50.344  1.00 23.63           C
ATOM   1775  CG  GLU B  51      -7.507 -16.417  50.995  1.00 26.87           C
ATOM   1776  CD  GLU B  51      -7.443 -16.200  52.509  1.00 30.62           C
ATOM   1777  OE1 GLU B  51      -6.484 -15.605  52.974  1.00 34.83           O
ATOM   1778  OE2 GLU B  51      -8.373 -16.572  53.244  1.00 35.43           O
ATOM   1779  C   GLU B  51     -10.799 -14.489  50.353  1.00 23.08           C
ATOM   1780  O   GLU B  51     -10.920 -13.389  50.937  1.00 22.97           O
ATOM   1781  N   MET B  52     -11.448 -14.776  49.224  1.00 21.15           N
ATOM   1782  CA  MET B  52     -12.454 -13.847  48.721  1.00 22.34           C
ATOM   1783  CB  MET B  52     -13.065 -14.322  47.388  1.00 21.57           C
ATOM   1784  CG  MET B  52     -12.065 -14.397  46.248  1.00 19.01           C
ATOM   1785  SD  MET B  52     -12.845 -15.242  44.833  1.00 22.69           S
ATOM   1786  CE  MET B  52     -11.395 -16.012  44.091  1.00 22.22           C
ATOM   1787  C   MET B  52     -13.589 -13.586  49.730  1.00 21.86           C
ATOM   1788  O   MET B  52     -14.027 -12.452  49.855  1.00 19.37           O
ATOM   1789  N   ALA B  53     -14.039 -14.622  50.450  1.00 22.01           N
ATOM   1790  CA  ALA B  53     -15.105 -14.444  51.446  1.00 23.69           C
ATOM   1791  CB  ALA B  53     -15.684 -15.810  51.954  1.00 22.28           C
ATOM   1792  C   ALA B  53     -14.549 -13.585  52.626  1.00 23.72           C
ATOM   1793  O   ALA B  53     -15.258 -12.704  53.131  1.00 25.15           O
ATOM   1794  N   HIS B  54     -13.293 -13.833  53.028  1.00 22.46           N
ATOM   1795  CA  HIS B  54     -12.609 -13.012  54.070  1.00 22.84           C
ATOM   1796  CB  HIS B  54     -11.184 -13.520  54.256  1.00 22.05           C
ATOM   1797  CG  HIS B  54     -11.100 -14.808  55.034  1.00 24.67           C
ATOM   1798  ND1 HIS B  54      -9.902 -15.401  55.362  1.00 22.21           N
ATOM   1799  CE1 HIS B  54     -10.146 -16.502  56.073  1.00 24.31           C
ATOM   1800  NE2 HIS B  54     -11.494 -16.617  56.241  1.00 27.09           N
ATOM   1801  CD2 HIS B  54     -12.107 -15.605  55.594  1.00 24.44           C
ATOM   1802  C   HIS B  54     -12.528 -11.551  53.699  1.00 22.92           C
ATOM   1803  O   HIS B  54     -12.835 -10.680  54.488  1.00 23.85           O
ATOM   1804  N   ALA B  55     -12.057 -11.274  52.495  1.00 22.00           N
ATOM   1805  CA  ALA B  55     -11.993  -9.934  52.016  1.00 22.24           C
ATOM   1806  CB  ALA B  55     -11.395  -9.934  50.604  1.00 22.87           C
ATOM   1807  C   ALA B  55     -13.374  -9.262  52.050  1.00 24.24           C
ATOM   1808  O   ALA B  55     -13.519  -8.140  52.527  1.00 23.13           O
ATOM   1809  N   ASP B  56     -14.408  -9.958  51.581  1.00 23.36           N
ATOM   1810  CA  ASP B  56     -15.751  -9.374  51.589  1.00 23.72           C
ATOM   1811  CB  ASP B  56     -16.751 -10.323  50.855  1.00 24.37           C
ATOM   1812  CG  ASP B  56     -18.196  -9.853  50.955  1.00 26.61           C
ATOM   1813  OD1 ASP B  56     -18.527  -8.668  50.731  1.00 27.60           O
ATOM   1814  OD2 ASP B  56     -19.038 -10.686  51.259  1.00 30.54           O
ATOM   1815  C   ASP B  56     -16.225  -9.033  53.026  1.00 23.59           C
ATOM   1816  O   ASP B  56     -16.913  -8.046  53.223  1.00 20.53           O
ATOM   1817  N   LYS B  57     -15.873  -9.860  54.016  1.00 24.87           N
ATOM   1818  CA  LYS B  57     -16.239  -9.574  55.425  1.00 27.11           C
ATOM   1819  CB  LYS B  57     -15.841 -10.729  56.379  1.00 29.89           C
ATOM   1820  CG  LYS B  57     -16.701 -11.989  56.378  1.00 33.22           C
ATOM   1821  CD  LYS B  57     -16.071 -13.007  57.340  1.00 38.77           C
ATOM   1822  CE  LYS B  57     -16.874 -14.301  57.493  1.00 47.70           C
ATOM   1823  NZ  LYS B  57     -18.195 -14.082  58.154  1.00 56.03           N
ATOM   1824  C   LYS B  57     -15.558  -8.294  55.922  1.00 25.65           C
ATOM   1825  O   LYS B  57     -16.173  -7.549  56.623  1.00 24.12           O
ATOM   1826  N   PHE B  58     -14.283  -8.050  55.571  1.00 23.25           N
ATOM   1827  CA  PHE B  58     -13.720  -6.696  55.835  1.00 25.11           C
ATOM   1828  CB  PHE B  58     -12.238  -6.599  55.481  1.00 22.12           C
ATOM   1829  CG  PHE B  58     -11.368  -7.368  56.419  1.00 25.27           C
ATOM   1830  CD1 PHE B  58     -11.433  -7.151  57.780  1.00 24.95           C
ATOM   1831  CE1 PHE B  58     -10.634  -7.895  58.672  1.00 27.22           C
ATOM   1832  CZ  PHE B  58      -9.766  -8.839  58.183  1.00 26.91           C
ATOM   1833  CE2 PHE B  58      -9.706  -9.049  56.803  1.00 26.28           C
ATOM   1834  CD2 PHE B  58     -10.514  -8.341  55.944  1.00 23.19           C
ATOM   1835  C   PHE B  58     -14.446  -5.539  55.162  1.00 24.18           C
ATOM   1836  O   PHE B  58     -14.695  -4.506  55.792  1.00 24.22           O
ATOM   1837  N   VAL B  59     -14.756  -5.681  53.879  1.00 22.28           N
ATOM   1838  CA  VAL B  59     -15.517  -4.606  53.206  1.00 23.71           C
ATOM   1839  CB  VAL B  59     -15.813  -4.970  51.734  1.00 25.63           C
ATOM   1840  CG1 VAL B  59     -16.610  -3.837  51.077  1.00 24.73           C
ATOM   1841  CG2 VAL B  59     -14.486  -5.215  50.979  1.00 22.92           C
ATOM   1842  C   VAL B  59     -16.819  -4.281  53.944  1.00 24.84           C
ATOM   1843  O   VAL B  59     -17.102  -3.110  54.242  1.00 24.48           O
ATOM   1844  N   GLU B  60     -17.587  -5.315  54.288  1.00 23.28           N
ATOM   1845  CA  GLU B  60     -18.875  -5.114  54.970  1.00 26.70           C
ATOM   1846  CB  GLU B  60     -19.584  -6.479  55.204  1.00 29.11           C
ATOM   1847  CG  GLU B  60     -20.724  -6.349  56.216  1.00 39.12           C
ATOM   1848  CD  GLU B  60     -21.647  -7.552  56.314  1.00 52.32           C
ATOM   1849  OE1 GLU B  60     -21.248  -8.685  55.911  1.00 55.35           O
ATOM   1850  OE2 GLU B  60     -22.781  -7.349  56.820  1.00 60.34           O
ATOM   1851  C   GLU B  60     -18.753  -4.379  56.331  1.00 25.32           C
ATOM   1852  O   GLU B  60     -19.505  -3.468  56.622  1.00 24.75           O
ATOM   1853  N   ARG B  61     -17.837  -4.834  57.172  1.00 23.33           N
ATOM   1854  CA  ARG B  61     -17.571  -4.189  58.417  1.00 24.95           C
ATOM   1855  CB  ARG B  61     -16.613  -5.068  59.206  1.00 26.17           C
ATOM   1856  CG  ARG B  61     -16.385  -4.623  60.647  1.00 28.11           C
ATOM   1857  CD  ARG B  61     -17.562  -5.019  61.514  1.00 29.15           C
ATOM   1858  NE  ARG B  61     -17.384  -4.477  62.872  1.00 30.01           N
ATOM   1859  CZ  ARG B  61     -18.372  -4.274  63.737  1.00 27.32           C
ATOM   1860  NH1 ARG B  61     -19.632  -4.575  63.416  1.00 28.53           N
ATOM   1861  NH2 ARG B  61     -18.120  -3.751  64.917  1.00 22.63           N
ATOM   1862  C   ARG B  61     -17.012  -2.728  58.234  1.00 25.91           C
ATOM   1863  O   ARG B  61     -17.414  -1.815  58.933  1.00 23.84           O
ATOM   1864  N   ILE B  62     -16.132  -2.477  57.275  1.00 24.51           N
ATOM   1865  CA  ILE B  62     -15.655  -1.102  57.145  1.00 23.07           C
ATOM   1866  CB  ILE B  62     -14.499  -0.988  56.119  1.00 22.43           C
ATOM   1867  CG1 ILE B  62     -13.303  -1.767  56.653  1.00 22.69           C
ATOM   1868  CD1 ILE B  62     -12.230  -2.182  55.674  1.00 19.40           C
ATOM   1869  CG2 ILE B  62     -14.145   0.479  55.876  1.00 21.53           C
ATOM   1870  C   ILE B  62     -16.829  -0.154  56.829  1.00 24.50           C
ATOM   1871  O   ILE B  62     -17.008   0.875  57.487  1.00 22.86           O
ATOM   1872  N   LEU B  63     -17.659  -0.500  55.844  1.00 24.64           N
ATOM   1873  CA  LEU B  63     -18.845   0.349  55.531  1.00 24.54           C
ATOM   1874  CB  LEU B  63     -19.595  -0.285  54.382  1.00 24.92           C
ATOM   1875  CG  LEU B  63     -18.865  -0.085  53.062  1.00 26.59           C
ATOM   1876  CD1 LEU B  63     -19.475  -1.108  52.086  1.00 24.69           C
ATOM   1877  CD2 LEU B  63     -18.902   1.404  52.579  1.00 21.70           C
ATOM   1878  C   LEU B  63     -19.856   0.468  56.678  1.00 24.51           C
ATOM   1879  O   LEU B  63     -20.488   1.477  56.835  1.00 23.54           O
ATOM   1880  N   PHE B  64     -20.055  -0.605  57.434  1.00 25.56           N
ATOM   1881  CA  PHE B  64     -20.910  -0.535  58.611  1.00 25.34           C
ATOM   1882  CB  PHE B  64     -21.050  -1.893  59.345  1.00 26.85           C
ATOM   1883  CG  PHE B  64     -21.751  -1.757  60.689  1.00 30.12           C
ATOM   1884  CD1 PHE B  64     -23.012  -1.149  60.771  1.00 27.55           C
ATOM   1885  CE1 PHE B  64     -23.617  -0.947  62.002  1.00 29.99           C
ATOM   1886  CZ  PHE B  64     -22.990  -1.346  63.172  1.00 27.01           C
ATOM   1887  CE2 PHE B  64     -21.729  -1.908  63.103  1.00 27.21           C
ATOM   1888  CD2 PHE B  64     -21.112  -2.108  61.878  1.00 27.30           C
ATOM   1889  C   PHE B  64     -20.358   0.547  59.568  1.00 26.74           C
ATOM   1890  O   PHE B  64     -21.129   1.324  60.098  1.00 24.61           O
ATOM   1891  N   LEU B  65     -19.031   0.603  59.748  1.00 24.42           N
ATOM   1892  CA  LEU B  65     -18.392   1.570  60.637  1.00 26.42           C
ATOM   1893  CB  LEU B  65     -17.070   1.021  61.151  1.00 25.04           C
ATOM   1894  CG  LEU B  65     -17.174  -0.226  62.028  1.00 26.25           C
ATOM   1895  CD1 LEU B  65     -15.772  -0.732  62.392  1.00 23.61           C
ATOM   1896  CD2 LEU B  65     -18.033   0.010  63.270  1.00 24.06           C
ATOM   1897  C   LEU B  65     -18.143   2.955  60.026  1.00 27.73           C
ATOM   1898  O   LEU B  65     -17.492   3.811  60.669  1.00 27.15           O
ATOM   1899  N   GLU B  66     -18.635   3.138  58.785  1.00 29.26           N
ATOM   1900  CA  GLU B  66     -18.653   4.411  58.039  1.00 30.74           C
ATOM   1901  CB  GLU B  66     -19.382   5.557  58.797  1.00 34.35           C
ATOM   1902  CG  GLU B  66     -20.898   5.282  58.864  1.00 39.64           C
ATOM   1903  CD  GLU B  66     -21.680   6.279  59.726  1.00 45.01           C
ATOM   1904  OE1 GLU B  66     -21.405   7.488  59.628  1.00 49.00           O
ATOM   1905  OE2 GLU B  66     -22.601   5.857  60.481  1.00 47.99           O
ATOM   1906  C   GLU B  66     -17.275   4.811  57.589  1.00 32.22           C
ATOM   1907  O   GLU B  66     -17.022   5.981  57.324  1.00 31.02           O
ATOM   1908  N   GLY B  67     -16.395   3.827  57.426  1.00 30.01           N
ATOM   1909  CA  GLY B  67     -15.125   4.063  56.740  1.00 28.49           C
ATOM   1910  C   GLY B  67     -15.192   3.866  55.241  1.00 26.67           C
ATOM   1911  O   GLY B  67     -16.269   3.563  54.660  1.00 28.66           O
ATOM   1912  N   LEU B  68     -14.031   4.004  54.605  1.00 26.92           N
ATOM   1913  CA  LEU B  68     -13.924   3.877  53.139  1.00 26.66           C
ATOM   1914  CB  LEU B  68     -13.255   5.104  52.497  1.00 26.27           C
ATOM   1915  CG  LEU B  68     -14.030   6.430  52.730  1.00 35.85           C
ATOM   1916  CD1 LEU B  68     -13.266   7.664  52.151  1.00 36.76           C
ATOM   1917  CD2 LEU B  68     -15.487   6.361  52.184  1.00 34.12           C
ATOM   1918  C   LEU B  68     -13.106   2.654  52.890  1.00 26.70           C
ATOM   1919  O   LEU B  68     -11.892   2.666  53.115  1.00 29.04           O
ATOM   1920  N   PRO B  69     -13.752   1.566  52.455  1.00 24.88           N
ATOM   1921  CA  PRO B  69     -12.899   0.435  52.156  1.00 26.02           C
ATOM   1922  CB  PRO B  69     -13.895  -0.654  51.711  1.00 25.87           C
ATOM   1923  CG  PRO B  69     -15.274  -0.121  52.065  1.00 25.69           C
ATOM   1924  CD  PRO B  69     -15.119   1.366  51.956  1.00 25.03           C
ATOM   1925  C   PRO B  69     -11.958   0.799  51.028  1.00 25.89           C
ATOM   1926  O   PRO B  69     -12.347   1.506  50.061  1.00 26.79           O
ATOM   1927  N   ASN B  70     -10.733   0.305  51.112  1.00 26.42           N
ATOM   1928  CA  ASN B  70      -9.758   0.688  50.094  1.00 27.19           C
ATOM   1929  CB  ASN B  70      -8.591   1.442  50.736  1.00 27.16           C
ATOM   1930  CG  ASN B  70      -7.485   1.837  49.738  1.00 35.03           C
ATOM   1931  OD1 ASN B  70      -7.504   1.520  48.499  1.00 33.44           O
ATOM   1932  ND2 ASN B  70      -6.498   2.574  50.279  1.00 30.02           N
ATOM   1933  C   ASN B  70      -9.274  -0.546  49.380  1.00 26.11           C
ATOM   1934  O   ASN B  70      -8.473  -1.290  49.920  1.00 25.19           O
ATOM   1935  N   LEU B  71      -9.739  -0.727  48.140  1.00 25.05           N
ATOM   1936  CA  LEU B  71      -9.416  -1.905  47.352  1.00 24.50           C
ATOM   1937  CB  LEU B  71     -10.698  -2.480  46.690  1.00 22.52           C
ATOM   1938  CG  LEU B  71     -11.677  -3.116  47.705  1.00 24.87           C
ATOM   1939  CD1 LEU B  71     -12.646  -2.081  48.383  1.00 19.90           C
ATOM   1940  CD2 LEU B  71     -12.424  -4.270  47.004  1.00 21.63           C
ATOM   1941  C   LEU B  71      -8.361  -1.643  46.290  1.00 24.29           C
ATOM   1942  O   LEU B  71      -8.126  -2.492  45.410  1.00 24.27           O
ATOM   1943  N   GLN B  72      -7.720  -0.479  46.356  1.00 25.09           N
ATOM   1944  CA  GLN B  72      -6.888   0.003  45.230  1.00 22.29           C
ATOM   1945  CB  GLN B  72      -6.584   1.552  45.404  1.00 24.98           C
ATOM   1946  CG  GLN B  72      -5.843   2.240  44.237  1.00 24.14           C
ATOM   1947  CD  GLN B  72      -6.689   2.242  42.977  1.00 26.24           C
ATOM   1948  OE1 GLN B  72      -7.588   3.053  42.838  1.00 30.00           O
ATOM   1949  NE2 GLN B  72      -6.439   1.301  42.078  1.00 26.94           N
ATOM   1950  C   GLN B  72      -5.605  -0.780  45.094  1.00 24.36           C
ATOM   1951  O   GLN B  72      -5.135  -1.031  43.979  1.00 25.75           O
ATOM   1952  N   THR B  73      -4.982  -1.105  46.226  1.00 26.21           N
ATOM   1953  CA  THR B  73      -3.608  -1.616  46.202  1.00 31.08           C
ATOM   1954  CB  THR B  73      -2.536  -0.534  46.608  1.00 34.06           C
ATOM   1955  OG1 THR B  73      -2.514  -0.390  48.026  1.00 40.14           O
ATOM   1956  CG2 THR B  73      -2.847   0.842  45.968  1.00 31.21           C
ATOM   1957  C   THR B  73      -3.404  -2.886  47.018  1.00 29.80           C
ATOM   1958  O   THR B  73      -4.101  -3.135  48.004  1.00 28.83           O
ATOM   1959  N   LEU B  74      -2.444  -3.682  46.561  1.00 30.99           N
ATOM   1960  CA  LEU B  74      -2.115  -4.962  47.146  1.00 29.70           C
ATOM   1961  CB  LEU B  74      -2.075  -6.027  46.043  1.00 32.59           C
ATOM   1962  CG  LEU B  74      -3.391  -6.714  45.675  1.00 38.34           C
ATOM   1963  CD1 LEU B  74      -4.512  -5.743  45.332  1.00 34.62           C
ATOM   1964  CD2 LEU B  74      -3.094  -7.653  44.524  1.00 36.88           C
ATOM   1965  C   LEU B  74      -0.722  -4.863  47.756  1.00 31.20           C
ATOM   1966  O   LEU B  74       0.163  -4.112  47.260  1.00 24.42           O
ATOM   1967  N   ASP B  75      -0.529  -5.641  48.816  1.00 28.47           N
ATOM   1968  CA  ASP B  75       0.797  -5.938  49.304  1.00 32.32           C
ATOM   1969  CB  ASP B  75       0.705  -6.775  50.589  1.00 32.02           C
ATOM   1970  CG  ASP B  75       0.170  -5.951  51.764  1.00 39.24           C
ATOM   1971  OD1 ASP B  75       0.535  -4.739  51.853  1.00 30.05           O
ATOM   1972  OD2 ASP B  75      -0.627  -6.514  52.586  1.00 44.09           O
ATOM   1973  C   ASP B  75       1.555  -6.686  48.201  1.00 32.45           C
ATOM   1974  O   ASP B  75       0.936  -7.076  47.195  1.00 33.02           O
ATOM   1975  N   PRO B  76       2.888  -6.811  48.347  1.00 32.61           N
ATOM   1976  CA  PRO B  76       3.727  -7.510  47.347  1.00 34.91           C
ATOM   1977  CB  PRO B  76       5.192  -7.285  47.858  1.00 33.40           C
ATOM   1978  CG  PRO B  76       5.092  -6.053  48.721  1.00 35.05           C
ATOM   1979  CD  PRO B  76       3.699  -6.089  49.358  1.00 31.49           C
ATOM   1980  C   PRO B  76       3.405  -9.008  47.247  1.00 35.45           C
ATOM   1981  O   PRO B  76       3.321  -9.700  48.264  1.00 29.53           O
ATOM   1982  N   LEU B  77       3.220  -9.488  46.018  1.00 33.98           N
ATOM   1983  CA  LEU B  77       2.868 -10.878  45.800  1.00 34.16           C
ATOM   1984  CB  LEU B  77       2.234 -11.036  44.421  1.00 35.89           C
ATOM   1985  CG  LEU B  77       0.836 -10.435  44.261  1.00 38.80           C
ATOM   1986  CD1 LEU B  77      -0.242 -11.199  45.014  1.00 31.87           C
ATOM   1987  CD2 LEU B  77       0.508 -10.337  42.779  1.00 36.76           C
ATOM   1988  C   LEU B  77       4.151 -11.695  45.865  1.00 34.58           C
ATOM   1989  O   LEU B  77       5.206 -11.269  45.375  1.00 31.78           O
ATOM   1990  N   ARG B  78       4.081 -12.883  46.442  1.00 35.33           N
ATOM   1991  CA  ARG B  78       5.265 -13.741  46.386  1.00 34.60           C
ATOM   1992  CB  ARG B  78       5.644 -14.272  47.740  1.00 32.65           C
ATOM   1993  CG  ARG B  78       5.809 -13.242  48.814  1.00 36.08           C
ATOM   1994  CD  ARG B  78       5.475 -13.954  50.101  1.00 38.70           C
ATOM   1995  NE  ARG B  78       6.143 -13.334  51.218  1.00 39.98           N
ATOM   1996  CZ  ARG B  78       5.569 -12.521  52.094  1.00 39.16           C
ATOM   1997  NH1 ARG B  78       4.282 -12.199  51.990  1.00 31.31           N
ATOM   1998  NH2 ARG B  78       6.312 -12.051  53.097  1.00 41.85           N
ATOM   1999  C   ARG B  78       4.899 -14.886  45.508  1.00 32.81           C
ATOM   2000  O   ARG B  78       4.005 -15.679  45.830  1.00 33.98           O
ATOM   2001  N   ILE B  79       5.599 -14.992  44.400  1.00 34.42           N
ATOM   2002  CA  ILE B  79       5.242 -15.977  43.413  1.00 36.69           C
ATOM   2003  CB  ILE B  79       5.010 -15.315  42.061  1.00 35.50           C
ATOM   2004  CG1 ILE B  79       4.045 -14.139  42.267  1.00 38.01           C
ATOM   2005  CD1 ILE B  79       3.815 -13.314  41.022  1.00 43.89           C
ATOM   2006  CG2 ILE B  79       4.471 -16.370  41.077  1.00 34.75           C
ATOM   2007  C   ILE B  79       6.298 -17.053  43.313  1.00 38.29           C
ATOM   2008  O   ILE B  79       7.455 -16.759  43.045  1.00 42.14           O
ATOM   2009  N   GLY B  80       5.889 -18.300  43.505  1.00 36.32           N
ATOM   2010  CA  GLY B  80       6.824 -19.431  43.472  1.00 36.15           C
ATOM   2011  C   GLY B  80       6.932 -20.045  42.083  1.00 37.29           C
ATOM   2012  O   GLY B  80       5.982 -20.017  41.281  1.00 34.76           O
ATOM   2013  N   GLN B  81       8.073 -20.647  41.800  1.00 36.65           N
ATOM   2014  CA  GLN B  81       8.291 -21.256  40.482  1.00 36.86           C
ATOM   2015  CB  GLN B  81       9.466 -20.594  39.781  1.00 40.23           C
ATOM   2016  CG  GLN B  81       9.219 -19.142  39.362  1.00 44.93           C
ATOM   2017  CD  GLN B  81      10.493 -18.332  39.584  1.00 66.92           C
ATOM   2018  OE1 GLN B  81      11.588 -18.671  39.074  1.00 67.84           O
ATOM   2019  NE2 GLN B  81      10.377 -17.280  40.385  1.00 72.40           N
ATOM   2020  C   GLN B  81       8.505 -22.773  40.573  1.00 34.80           C
ATOM   2021  O   GLN B  81       8.803 -23.401  39.574  1.00 33.24           O
ATOM   2022  N   THR B  82       8.373 -23.349  41.774  1.00 30.22           N
ATOM   2023  CA  THR B  82       8.287 -24.812  41.911  1.00 28.51           C
ATOM   2024  CB  THR B  82       9.585 -25.434  42.497  1.00 31.73           C
ATOM   2025  OG1 THR B  82       9.642 -25.196  43.918  1.00 35.57           O
ATOM   2026  CG2 THR B  82      10.921 -24.870  41.782  1.00 30.84           C
ATOM   2027  C   THR B  82       7.111 -25.019  42.887  1.00 29.01           C
ATOM   2028  O   THR B  82       6.631 -24.033  43.557  1.00 26.39           O
ATOM   2029  N   VAL B  83       6.655 -26.267  42.977  1.00 24.41           N
ATOM   2030  CA  VAL B  83       5.652 -26.675  43.953  1.00 24.41           C
ATOM   2031  CB  VAL B  83       5.359 -28.179  43.813  1.00 24.93           C
ATOM   2032  CG1 VAL B  83       4.560 -28.726  45.014  1.00 24.14           C
ATOM   2033  CG2 VAL B  83       4.665 -28.445  42.471  1.00 23.50           C
ATOM   2034  C   VAL B  83       6.044 -26.293  45.389  1.00 25.16           C
ATOM   2035  O   VAL B  83       5.213 -25.758  46.158  1.00 24.45           O
ATOM   2036  N   LYS B  84       7.305 -26.518  45.734  1.00 24.64           N
ATOM   2037  CA  LYS B  84       7.826 -26.169  47.054  1.00 28.43           C
ATOM   2038  CB  LYS B  84       9.284 -26.683  47.190  1.00 30.91           C
ATOM   2039  CG  LYS B  84       9.768 -26.660  48.608  1.00 33.67           C
ATOM   2040  CD  LYS B  84      11.171 -27.212  48.734  1.00 39.74           C
ATOM   2041  CE  LYS B  84      11.649 -26.990  50.163  1.00 43.54           C
ATOM   2042  NZ  LYS B  84      13.136 -27.090  50.180  1.00 47.96           N
ATOM   2043  C   LYS B  84       7.837 -24.643  47.321  1.00 27.08           C
ATOM   2044  O   LYS B  84       7.465 -24.217  48.400  1.00 24.94           O
ATOM   2045  N   GLU B  85       8.299 -23.847  46.349  1.00 25.07           N
ATOM   2046  CA  GLU B  85       8.275 -22.394  46.525  1.00 27.65           C
ATOM   2047  CB  GLU B  85       9.046 -21.706  45.413  1.00 29.88           C
ATOM   2048  CG  GLU B  85      10.524 -22.017  45.386  1.00 33.79           C
ATOM   2049  CD  GLU B  85      11.255 -21.284  44.255  1.00 43.12           C
ATOM   2050  OE1 GLU B  85      10.641 -20.825  43.254  1.00 45.58           O
ATOM   2051  OE2 GLU B  85      12.484 -21.162  44.359  1.00 51.30           O
ATOM   2052  C   GLU B  85       6.838 -21.814  46.650  1.00 27.56           C
ATOM   2053  O   GLU B  85       6.605 -20.852  47.396  1.00 25.39           O
ATOM   2054  N   VAL B  86       5.872 -22.397  45.927  1.00 25.72           N
ATOM   2055  CA  VAL B  86       4.469 -21.996  46.092  1.00 24.14           C
ATOM   2056  CB  VAL B  86       3.536 -22.823  45.154  1.00 25.12           C
ATOM   2057  CG1 VAL B  86       2.086 -22.646  45.567  1.00 22.46           C
ATOM   2058  CG2 VAL B  86       3.758 -22.460  43.672  1.00 24.18           C
ATOM   2059  C   VAL B  86       3.986 -22.235  47.558  1.00 23.96           C
ATOM   2060  O   VAL B  86       3.261 -21.385  48.118  1.00 23.68           O
ATOM   2061  N   LEU B  87       4.357 -23.387  48.148  1.00 21.88           N
ATOM   2062  CA  LEU B  87       3.992 -23.720  49.548  1.00 23.44           C
ATOM   2063  CB  LEU B  87       4.403 -25.140  49.995  1.00 20.38           C
ATOM   2064  CG  LEU B  87       3.719 -26.302  49.228  1.00 22.55           C
ATOM   2065  CD1 LEU B  87       4.490 -27.623  49.394  1.00 19.36           C
ATOM   2066  CD2 LEU B  87       2.228 -26.458  49.595  1.00 20.36           C
ATOM   2067  C   LEU B  87       4.624 -22.702  50.477  1.00 24.45           C
ATOM   2068  O   LEU B  87       3.901 -22.134  51.334  1.00 22.51           O
ATOM   2069  N   GLU B  88       5.925 -22.421  50.240  1.00 24.14           N
ATOM   2070  CA  GLU B  88       6.694 -21.522  51.108  1.00 28.33           C
ATOM   2071  CB  GLU B  88       8.205 -21.568  50.831  1.00 30.90           C
ATOM   2072  CG  GLU B  88       8.866 -22.886  51.255  1.00 37.18           C
ATOM   2073  CD  GLU B  88      10.301 -23.100  50.687  1.00 47.11           C
ATOM   2074  OE1 GLU B  88      10.658 -22.582  49.576  1.00 45.69           O
ATOM   2075  OE2 GLU B  88      11.084 -23.828  51.359  1.00 52.59           O
ATOM   2076  C   GLU B  88       6.187 -20.085  50.991  1.00 26.49           C
ATOM   2077  O   GLU B  88       6.019 -19.418  51.999  1.00 27.14           O
ATOM   2078  N   SER B  89       5.956 -19.616  49.768  1.00 27.72           N
ATOM   2079  CA  SER B  89       5.382 -18.263  49.552  1.00 28.91           C
ATOM   2080  CB  SER B  89       5.131 -17.999  48.075  1.00 25.41           C
ATOM   2081  OG  SER B  89       6.330 -18.061  47.416  1.00 25.39           O
ATOM   2082  C   SER B  89       4.045 -18.097  50.263  1.00 25.67           C
ATOM   2083  O   SER B  89       3.837 -17.129  50.923  1.00 25.47           O
ATOM   2084  N   ASP B  90       3.131 -19.042  50.090  1.00 27.67           N
ATOM   2085  CA  ASP B  90       1.819 -18.926  50.754  1.00 27.46           C
ATOM   2086  CB  ASP B  90       0.896 -20.017  50.216  1.00 28.00           C
ATOM   2087  CG  ASP B  90       0.531 -19.800  48.735  1.00 37.50           C
ATOM   2088  OD1 ASP B  90      -0.093 -20.735  48.163  1.00 35.11           O
ATOM   2089  OD2 ASP B  90       0.842 -18.695  48.153  1.00 36.32           O
ATOM   2090  C   ASP B  90       1.896 -18.996  52.297  1.00 27.96           C
ATOM   2091  O   ASP B  90       1.068 -18.420  52.996  1.00 38.97           O
ATOM   2092  N   LEU B  91       2.846 -19.746  52.804  1.00 26.15           N
ATOM   2093  CA  LEU B  91       3.053 -19.958  54.230  1.00 29.41           C
ATOM   2094  CB  LEU B  91       4.090 -21.083  54.452  1.00 26.41           C
ATOM   2095  CG  LEU B  91       4.502 -21.181  55.923  1.00 31.91           C
ATOM   2096  CD1 LEU B  91       3.283 -21.532  56.797  1.00 26.34           C
ATOM   2097  CD2 LEU B  91       5.725 -22.103  56.196  1.00 29.72           C
ATOM   2098  C   LEU B  91       3.544 -18.642  54.892  1.00 29.62           C
ATOM   2099  O   LEU B  91       2.987 -18.163  55.909  1.00 26.78           O
ATOM   2100  N   ALA B  92       4.532 -18.029  54.260  1.00 27.63           N
ATOM   2101  CA  ALA B  92       5.044 -16.751  54.744  1.00 26.63           C
ATOM   2102  CB  ALA B  92       6.292 -16.340  53.977  1.00 27.63           C
ATOM   2103  C   ALA B  92       3.967 -15.674  54.669  1.00 28.38           C
ATOM   2104  O   ALA B  92       3.906 -14.844  55.581  1.00 30.23           O
ATOM   2105  N   ALA B  93       3.098 -15.667  53.640  1.00 25.67           N
ATOM   2106  CA  ALA B  93       2.005 -14.639  53.634  1.00 26.48           C
ATOM   2107  CB  ALA B  93       1.290 -14.533  52.288  1.00 24.63           C
ATOM   2108  C   ALA B  93       0.972 -14.888  54.725  1.00 26.26           C
ATOM   2109  O   ALA B  93       0.439 -13.938  55.329  1.00 26.33           O
ATOM   2110  N   GLU B  94       0.664 -16.155  54.967  1.00 25.47           N
ATOM   2111  CA  GLU B  94      -0.260 -16.457  56.060  1.00 28.60           C
ATOM   2112  CB  GLU B  94      -0.704 -17.928  56.021  1.00 33.34           C
ATOM   2113  CG  GLU B  94      -1.597 -18.287  54.848  1.00 40.82           C
ATOM   2114  CD  GLU B  94      -3.027 -17.775  54.942  1.00 43.82           C
ATOM   2115  OE1 GLU B  94      -3.490 -17.304  56.008  1.00 45.39           O
ATOM   2116  OE2 GLU B  94      -3.729 -17.885  53.915  1.00 52.30           O
ATOM   2117  C   GLU B  94       0.302 -16.142  57.466  1.00 27.31           C
ATOM   2118  O   GLU B  94      -0.477 -15.760  58.329  1.00 28.35           O
ATOM   2119  N   ARG B  95       1.607 -16.362  57.715  1.00 26.73           N
ATOM   2120  CA  ARG B  95       2.258 -15.923  58.974  1.00 30.12           C
ATOM   2121  CB  ARG B  95       3.732 -16.309  59.003  1.00 37.09           C
ATOM   2122  CG  ARG B  95       3.923 -17.818  59.069  1.00 46.02           C
ATOM   2123  CD  ARG B  95       5.159 -18.210  59.865  1.00 56.86           C
ATOM   2124  NE  ARG B  95       5.723 -19.511  59.460  1.00 62.73           N
ATOM   2125  CZ  ARG B  95       5.461 -20.699  60.039  1.00 62.60           C
ATOM   2126  NH1 ARG B  95       4.634 -20.834  61.092  1.00 40.54           N
ATOM   2127  NH2 ARG B  95       6.060 -21.780  59.551  1.00 65.60           N
ATOM   2128  C   ARG B  95       2.114 -14.412  59.179  1.00 28.22           C
ATOM   2129  O   ARG B  95       1.733 -13.974  60.258  1.00 31.60           O
ATOM   2130  N   GLU B  96       2.306 -13.629  58.127  1.00 26.96           N
ATOM   2131  CA  GLU B  96       2.030 -12.176  58.231  1.00 34.94           C
ATOM   2132  CB  GLU B  96       2.544 -11.447  57.004  1.00 35.33           C
ATOM   2133  CG  GLU B  96       4.029 -11.660  56.828  1.00 38.90           C
ATOM   2134  CD  GLU B  96       4.582 -10.877  55.643  1.00 52.71           C
ATOM   2135  OE1 GLU B  96       3.883 -10.749  54.588  1.00 49.43           O
ATOM   2136  OE2 GLU B  96       5.726 -10.378  55.778  1.00 54.91           O
ATOM   2137  C   GLU B  96       0.561 -11.800  58.475  1.00 30.86           C
ATOM   2138  O   GLU B  96       0.263 -10.932  59.279  1.00 31.55           O
ATOM   2139  N   ALA B  97      -0.358 -12.473  57.805  1.00 29.35           N
ATOM   2140  CA  ALA B  97      -1.784 -12.229  58.025  1.00 27.11           C
ATOM   2141  CB  ALA B  97      -2.618 -13.013  57.010  1.00 28.84           C
ATOM   2142  C   ALA B  97      -2.189 -12.588  59.460  1.00 28.23           C
ATOM   2143  O   ALA B  97      -2.928 -11.845  60.111  1.00 27.91           O
ATOM   2144  N   ARG B  98      -1.690 -13.720  59.954  1.00 28.23           N
ATOM   2145  CA  ARG B  98      -1.975 -14.168  61.325  1.00 29.05           C
ATOM   2146  CB  ARG B  98      -1.280 -15.539  61.648  1.00 26.62           C
ATOM   2147  CG  ARG B  98      -1.373 -15.996  63.101  1.00 25.40           C
ATOM   2148  CD  ARG B  98      -0.371 -17.110  63.459  1.00 27.16           C
ATOM   2149  NE  ARG B  98      -0.390 -17.415  64.912  1.00 29.93           N
ATOM   2150  CZ  ARG B  98       0.222 -16.643  65.835  1.00 34.63           C
ATOM   2151  NH1 ARG B  98       0.907 -15.547  65.437  1.00 29.81           N
ATOM   2152  NH2 ARG B  98       0.158 -16.926  67.147  1.00 27.49           N
ATOM   2153  C   ARG B  98      -1.529 -13.067  62.312  1.00 27.91           C
ATOM   2154  O   ARG B  98      -2.299 -12.651  63.187  1.00 27.77           O
ATOM   2155  N   ALA B  99      -0.301 -12.586  62.146  1.00 26.72           N
ATOM   2156  CA  ALA B  99       0.266 -11.597  63.083  1.00 27.22           C
ATOM   2157  CB  ALA B  99       1.773 -11.402  62.810  1.00 27.94           C
ATOM   2158  C   ALA B  99      -0.505 -10.247  63.042  1.00 24.81           C
ATOM   2159  O   ALA B  99      -0.702  -9.593  64.066  1.00 22.57           O
ATOM   2160  N   LEU B 100      -0.952  -9.840  61.871  1.00 23.20           N
ATOM   2161  CA  LEU B 100      -1.838  -8.668  61.761  1.00 23.95           C
ATOM   2162  CB  LEU B 100      -2.053  -8.370  60.287  1.00 25.85           C
ATOM   2163  CG  LEU B 100      -2.996  -7.270  59.823  1.00 28.98           C
ATOM   2164  CD1 LEU B 100      -2.467  -5.909  60.352  1.00 26.46           C
ATOM   2165  CD2 LEU B 100      -2.962  -7.307  58.288  1.00 26.86           C
ATOM   2166  C   LEU B 100      -3.218  -8.861  62.391  1.00 24.82           C
ATOM   2167  O   LEU B 100      -3.762  -7.912  62.984  1.00 23.01           O
ATOM   2168  N   TYR B 101      -3.801 -10.068  62.270  1.00 22.20           N
ATOM   2169  CA  TYR B 101      -5.128 -10.247  62.876  1.00 25.50           C
ATOM   2170  CB  TYR B 101      -5.877 -11.485  62.301  1.00 24.85           C
ATOM   2171  CG  TYR B 101      -6.097 -11.390  60.784  1.00 29.52           C
ATOM   2172  CD1 TYR B 101      -6.060 -10.133  60.114  1.00 27.53           C
ATOM   2173  CE1 TYR B 101      -6.205 -10.041  58.753  1.00 28.26           C
ATOM   2174  CZ  TYR B 101      -6.424 -11.220  58.015  1.00 34.32           C
ATOM   2175  OH  TYR B 101      -6.596 -11.161  56.655  1.00 35.82           O
ATOM   2176  CE2 TYR B 101      -6.456 -12.455  58.633  1.00 30.06           C
ATOM   2177  CD2 TYR B 101      -6.278 -12.542  60.012  1.00 28.00           C
ATOM   2178  C   TYR B 101      -5.001 -10.301  64.413  1.00 25.44           C
ATOM   2179  O   TYR B 101      -5.892  -9.815  65.154  1.00 22.91           O
ATOM   2180  N   GLN B 102      -3.889 -10.896  64.879  1.00 24.82           N
ATOM   2181  CA  GLN B 102      -3.581 -10.916  66.319  1.00 26.75           C
ATOM   2182  CB  GLN B 102      -2.243 -11.576  66.548  1.00 24.43           C
ATOM   2183  CG  GLN B 102      -1.903 -11.723  68.013  1.00 26.56           C
ATOM   2184  CD  GLN B 102      -0.547 -12.361  68.192  1.00 27.41           C
ATOM   2185  OE1 GLN B 102       0.427 -11.847  67.665  1.00 29.45           O
ATOM   2186  NE2 GLN B 102      -0.466 -13.468  68.960  1.00 24.08           N
ATOM   2187  C   GLN B 102      -3.533  -9.469  66.847  1.00 26.24           C
ATOM   2188  O   GLN B 102      -4.185  -9.112  67.818  1.00 26.99           O
ATOM   2189  N   GLU B 103      -2.810  -8.623  66.151  1.00 25.42           N
ATOM   2190  CA  GLU B 103      -2.779  -7.206  66.527  1.00 27.84           C
ATOM   2191  CB  GLU B 103      -1.686  -6.521  65.726  1.00 28.02           C
ATOM   2192  CG  GLU B 103      -1.338  -5.130  66.204  1.00 37.56           C
ATOM   2193  CD  GLU B 103      -0.239  -4.489  65.332  1.00 45.74           C
ATOM   2194  OE1 GLU B 103       0.433  -5.220  64.554  1.00 43.71           O
ATOM   2195  OE2 GLU B 103      -0.069  -3.252  65.414  1.00 44.63           O
ATOM   2196  C   GLU B 103      -4.097  -6.430  66.393  1.00 25.00           C
ATOM   2197  O   GLU B 103      -4.418  -5.582  67.207  1.00 24.21           O
ATOM   2198  N   GLY B 104      -4.843  -6.647  65.332  1.00 23.74           N
ATOM   2199  CA  GLY B 104      -6.091  -5.885  65.210  1.00 24.12           C
ATOM   2200  C   GLY B 104      -7.096  -6.356  66.263  1.00 23.27           C
ATOM   2201  O   GLY B 104      -7.845  -5.548  66.831  1.00 21.71           O
ATOM   2202  N   ALA B 105      -7.100  -7.655  66.555  1.00 21.67           N
ATOM   2203  CA  ALA B 105      -7.961  -8.146  67.661  1.00 23.80           C
ATOM   2204  CB  ALA B 105      -7.931  -9.658  67.766  1.00 21.82           C
ATOM   2205  C   ALA B 105      -7.583  -7.535  69.013  1.00 25.04           C
ATOM   2206  O   ALA B 105      -8.485  -7.175  69.809  1.00 25.99           O
ATOM   2207  N   ALA B 106      -6.286  -7.417  69.297  1.00 23.38           N
ATOM   2208  CA  ALA B 106      -5.897  -6.850  70.615  1.00 27.24           C
ATOM   2209  CB  ALA B 106      -4.389  -7.010  70.893  1.00 25.01           C
ATOM   2210  C   ALA B 106      -6.286  -5.363  70.707  1.00 26.81           C
ATOM   2211  O   ALA B 106      -6.728  -4.874  71.757  1.00 30.82           O
ATOM   2212  N   TYR B 107      -6.111  -4.652  69.615  1.00 23.79           N
ATOM   2213  CA  TYR B 107      -6.458  -3.268  69.603  1.00 25.89           C
ATOM   2214  CB  TYR B 107      -5.907  -2.577  68.380  1.00 25.93           C
ATOM   2215  CG  TYR B 107      -6.109  -1.074  68.535  1.00 33.18           C
ATOM   2216  CD1 TYR B 107      -5.144  -0.248  69.202  1.00 34.28           C
ATOM   2217  CE1 TYR B 107      -5.391   1.136  69.367  1.00 34.70           C
ATOM   2218  CZ  TYR B 107      -6.589   1.673  68.887  1.00 33.21           C
ATOM   2219  OH  TYR B 107      -6.931   3.035  68.977  1.00 35.04           O
ATOM   2220  CE2 TYR B 107      -7.511   0.852  68.246  1.00 31.31           C
ATOM   2221  CD2 TYR B 107      -7.276  -0.480  68.081  1.00 29.44           C
ATOM   2222  C   TYR B 107      -7.981  -3.014  69.668  1.00 27.62           C
ATOM   2223  O   TYR B 107      -8.440  -2.066  70.352  1.00 23.14           O
ATOM   2224  N   ALA B 108      -8.739  -3.802  68.899  1.00 24.78           N
ATOM   2225  CA  ALA B 108     -10.202  -3.692  68.872  1.00 25.51           C
ATOM   2226  CB  ALA B 108     -10.784  -4.668  67.842  1.00 23.78           C
ATOM   2227  C   ALA B 108     -10.762  -3.982  70.269  1.00 27.34           C
ATOM   2228  O   ALA B 108     -11.667  -3.251  70.747  1.00 26.50           O
ATOM   2229  N   ALA B 109     -10.193  -5.009  70.921  1.00 24.76           N
ATOM   2230  CA  ALA B 109     -10.470  -5.310  72.348  1.00 31.78           C
ATOM   2231  CB  ALA B 109      -9.627  -6.506  72.872  1.00 28.03           C
ATOM   2232  C   ALA B 109     -10.256  -4.100  73.268  1.00 32.88           C
ATOM   2233  O   ALA B 109     -11.108  -3.808  74.095  1.00 32.29           O
ATOM   2234  N   SER B 110      -9.121  -3.417  73.120  1.00 32.11           N
ATOM   2235  CA  SER B 110      -8.742  -2.338  74.025  1.00 31.56           C
ATOM   2236  CB  SER B 110      -7.282  -1.956  73.783  1.00 31.06           C
ATOM   2237  OG  SER B 110      -7.244  -1.005  72.724  1.00 34.61           O
ATOM   2238  C   SER B 110      -9.630  -1.088  73.835  1.00 31.67           C
ATOM   2239  O   SER B 110      -9.615  -0.201  74.657  1.00 33.87           O
ATOM   2240  N   VAL B 111     -10.392  -0.981  72.754  1.00 30.15           N
ATOM   2241  CA  VAL B 111     -11.344   0.132  72.681  1.00 27.60           C
ATOM   2242  CB  VAL B 111     -11.211   1.017  71.392  1.00 31.14           C
ATOM   2243  CG1 VAL B 111      -9.945   1.931  71.450  1.00 30.58           C
ATOM   2244  CG2 VAL B 111     -11.244   0.153  70.126  1.00 24.75           C
ATOM   2245  C   VAL B 111     -12.781  -0.347  72.838  1.00 29.61           C
ATOM   2246  O   VAL B 111     -13.683   0.396  72.557  1.00 30.36           O
ATOM   2247  N   GLY B 112     -13.000  -1.587  73.280  1.00 30.57           N
ATOM   2248  CA  GLY B 112     -14.378  -2.123  73.337  1.00 32.78           C
ATOM   2249  C   GLY B 112     -15.118  -2.416  72.010  1.00 31.11           C
ATOM   2250  O   GLY B 112     -16.350  -2.581  72.013  1.00 34.33           O
ATOM   2251  N   ASP B 113     -14.435  -2.435  70.863  1.00 28.88           N
ATOM   2252  CA  ASP B 113     -15.141  -2.859  69.626  1.00 26.73           C
ATOM   2253  CB  ASP B 113     -14.500  -2.234  68.366  1.00 28.33           C
ATOM   2254  CG  ASP B 113     -15.309  -2.536  67.041  1.00 34.19           C
ATOM   2255  OD1 ASP B 113     -14.944  -1.979  65.962  1.00 32.49           O
ATOM   2256  OD2 ASP B 113     -16.279  -3.343  67.065  1.00 30.84           O
ATOM   2257  C   ASP B 113     -15.155  -4.416  69.569  1.00 26.09           C
ATOM   2258  O   ASP B 113     -14.389  -5.008  68.811  1.00 26.71           O
ATOM   2259  N   PHE B 114     -16.008  -5.070  70.371  1.00 24.89           N
ATOM   2260  CA  PHE B 114     -15.936  -6.551  70.515  1.00 25.25           C
ATOM   2261  CB  PHE B 114     -16.614  -7.033  71.800  1.00 24.31           C
ATOM   2262  CG  PHE B 114     -16.105  -6.343  73.078  1.00 25.37           C
ATOM   2263  CD1 PHE B 114     -14.716  -6.350  73.415  1.00 25.88           C
ATOM   2264  CE1 PHE B 114     -14.241  -5.748  74.592  1.00 26.09           C
ATOM   2265  CZ  PHE B 114     -15.154  -5.140  75.480  1.00 28.53           C
ATOM   2266  CE2 PHE B 114     -16.531  -5.133  75.176  1.00 25.75           C
ATOM   2267  CD2 PHE B 114     -16.999  -5.747  73.990  1.00 25.62           C
ATOM   2268  C   PHE B 114     -16.363  -7.349  69.241  1.00 24.78           C
ATOM   2269  O   PHE B 114     -15.779  -8.428  68.926  1.00 26.77           O
ATOM   2270  N   PRO B 115     -17.290  -6.804  68.446  1.00 24.18           N
ATOM   2271  CA  PRO B 115     -17.537  -7.564  67.178  1.00 24.90           C
ATOM   2272  CB  PRO B 115     -18.799  -6.896  66.601  1.00 23.36           C
ATOM   2273  CG  PRO B 115     -19.463  -6.262  67.816  1.00 22.94           C
ATOM   2274  CD  PRO B 115     -18.296  -5.735  68.632  1.00 23.02           C
ATOM   2275  C   PRO B 115     -16.421  -7.461  66.164  1.00 26.39           C
ATOM   2276  O   PRO B 115     -16.184  -8.437  65.406  1.00 29.67           O
ATOM   2277  N   SER B 116     -15.740  -6.313  66.116  1.00 23.77           N
ATOM   2278  CA  SER B 116     -14.535  -6.263  65.312  1.00 24.68           C
ATOM   2279  CB  SER B 116     -13.980  -4.847  65.072  1.00 24.52           C
ATOM   2280  OG  SER B 116     -14.908  -4.117  64.309  1.00 27.20           O
ATOM   2281  C   SER B 116     -13.438  -7.145  65.848  1.00 21.07           C
ATOM   2282  O   SER B 116     -12.720  -7.712  65.064  1.00 21.01           O
ATOM   2283  N   LYS B 117     -13.293  -7.213  67.167  1.00 21.13           N
ATOM   2284  CA  LYS B 117     -12.342  -8.130  67.797  1.00 21.62           C
ATOM   2285  CB  LYS B 117     -12.418  -7.986  69.326  1.00 20.51           C
ATOM   2286  CG  LYS B 117     -11.566  -9.041  70.036  1.00 22.85           C
ATOM   2287  CD  LYS B 117     -11.890  -9.231  71.519  1.00 24.31           C
ATOM   2288  CE  LYS B 117     -13.360  -9.599  71.736  1.00 25.72           C
ATOM   2289  NZ  LYS B 117     -13.702 -11.068  71.761  1.00 29.26           N
ATOM   2290  C   LYS B 117     -12.637  -9.594  67.401  1.00 21.91           C
ATOM   2291  O   LYS B 117     -11.726 -10.334  67.078  1.00 22.86           O
ATOM   2292  N   ASN B 118     -13.922  -9.989  67.456  1.00 23.18           N
ATOM   2293  CA  ASN B 118     -14.361 -11.376  67.145  1.00 24.43           C
ATOM   2294  CB  ASN B 118     -15.803 -11.650  67.622  1.00 25.49           C
ATOM   2295  CG  ASN B 118     -15.860 -11.735  69.143  1.00 27.94           C
ATOM   2296  OD1 ASN B 118     -14.876 -12.136  69.758  1.00 27.60           O
ATOM   2297  ND2 ASN B 118     -16.960 -11.301  69.754  1.00 27.63           N
ATOM   2298  C   ASN B 118     -14.192 -11.693  65.679  1.00 24.14           C
ATOM   2299  O   ASN B 118     -13.798 -12.805  65.346  1.00 27.38           O
ATOM   2300  N   LEU B 119     -14.362 -10.698  64.824  1.00 20.38           N
ATOM   2301  CA  LEU B 119     -13.978 -10.890  63.414  1.00 23.13           C
ATOM   2302  CB  LEU B 119     -14.447  -9.744  62.504  1.00 21.16           C
ATOM   2303  CG  LEU B 119     -14.000  -9.865  61.029  1.00 24.37           C
ATOM   2304  CD1 LEU B 119     -14.779 -10.993  60.260  1.00 21.35           C
ATOM   2305  CD2 LEU B 119     -14.277  -8.485  60.411  1.00 25.61           C
ATOM   2306  C   LEU B 119     -12.453 -11.148  63.254  1.00 23.92           C
ATOM   2307  O   LEU B 119     -12.073 -12.129  62.620  1.00 23.54           O
ATOM   2308  N   PHE B 120     -11.586 -10.301  63.820  1.00 21.25           N
ATOM   2309  CA  PHE B 120     -10.140 -10.593  63.731  1.00 23.94           C
ATOM   2310  CB  PHE B 120      -9.320  -9.468  64.402  1.00 22.31           C
ATOM   2311  CG  PHE B 120      -9.139  -8.248  63.562  1.00 21.63           C
ATOM   2312  CD1 PHE B 120      -8.521  -8.333  62.313  1.00 22.94           C
ATOM   2313  CE1 PHE B 120      -8.316  -7.190  61.551  1.00 23.70           C
ATOM   2314  CZ  PHE B 120      -8.784  -5.958  61.988  1.00 22.37           C
ATOM   2315  CE2 PHE B 120      -9.418  -5.874  63.230  1.00 22.54           C
ATOM   2316  CD2 PHE B 120      -9.590  -7.036  63.995  1.00 21.18           C
ATOM   2317  C   PHE B 120      -9.751 -11.995  64.350  1.00 25.78           C
ATOM   2318  O   PHE B 120      -8.836 -12.664  63.851  1.00 27.17           O
ATOM   2319  N   GLU B 121     -10.436 -12.426  65.416  1.00 24.51           N
ATOM   2320  CA  GLU B 121     -10.085 -13.696  66.068  1.00 26.68           C
ATOM   2321  CB  GLU B 121     -10.693 -13.844  67.469  1.00 27.32           C
ATOM   2322  CG  GLU B 121     -10.034 -12.939  68.523  1.00 33.27           C
ATOM   2323  CD  GLU B 121     -10.630 -13.124  69.944  1.00 39.55           C
ATOM   2324  OE1 GLU B 121     -11.569 -13.937  70.142  1.00 46.25           O
ATOM   2325  OE2 GLU B 121     -10.171 -12.450  70.885  1.00 44.59           O
ATOM   2326  C   GLU B 121     -10.522 -14.857  65.270  1.00 26.15           C
ATOM   2327  O   GLU B 121      -9.806 -15.863  65.194  1.00 29.95           O
ATOM   2328  N   GLU B 122     -11.697 -14.732  64.664  1.00 28.85           N
ATOM   2329  CA  GLU B 122     -12.199 -15.741  63.760  1.00 27.99           C
ATOM   2330  CB  GLU B 122     -13.659 -15.459  63.336  1.00 32.13           C
ATOM   2331  CG  GLU B 122     -14.139 -16.209  62.072  1.00 37.60           C
ATOM   2332  CD  GLU B 122     -15.487 -15.714  61.460  1.00 48.65           C
ATOM   2333  OE1 GLU B 122     -16.258 -16.593  60.981  1.00 53.90           O
ATOM   2334  OE2 GLU B 122     -15.799 -14.477  61.406  1.00 46.38           O
ATOM   2335  C   GLU B 122     -11.259 -15.911  62.550  1.00 26.83           C
ATOM   2336  O   GLU B 122     -10.975 -17.048  62.194  1.00 24.47           O
ATOM   2337  N   LEU B 123     -10.815 -14.817  61.910  1.00 24.75           N
ATOM   2338  CA  LEU B 123      -9.911 -14.917  60.756  1.00 25.26           C
ATOM   2339  CB  LEU B 123      -9.734 -13.586  60.013  1.00 27.43           C
ATOM   2340  CG  LEU B 123     -10.992 -13.021  59.318  1.00 33.89           C
ATOM   2341  CD1 LEU B 123     -10.712 -11.931  58.306  1.00 30.62           C
ATOM   2342  CD2 LEU B 123     -11.800 -14.125  58.692  1.00 30.63           C
ATOM   2343  C   LEU B 123      -8.527 -15.429  61.161  1.00 26.33           C
ATOM   2344  O   LEU B 123      -7.882 -16.147  60.385  1.00 28.35           O
ATOM   2345  N   MET B 124      -8.088 -15.073  62.372  1.00 25.52           N
ATOM   2346  CA  MET B 124      -6.831 -15.543  62.888  1.00 25.72           C
ATOM   2347  CB  MET B 124      -6.510 -14.859  64.235  1.00 25.61           C
ATOM   2348  CG  MET B 124      -5.035 -14.974  64.681  1.00 24.97           C
ATOM   2349  SD  MET B 124      -4.835 -14.556  66.452  1.00 25.05           S
ATOM   2350  CE  MET B 124      -3.275 -15.340  66.909  1.00 22.73           C
ATOM   2351  C   MET B 124      -6.867 -17.072  63.035  1.00 26.98           C
ATOM   2352  O   MET B 124      -5.926 -17.751  62.629  1.00 26.36           O
ATOM   2353  N   GLY B 125      -7.969 -17.590  63.591  1.00 27.13           N
ATOM   2354  CA  GLY B 125      -8.211 -19.037  63.655  1.00 27.28           C
ATOM   2355  C   GLY B 125      -8.264 -19.705  62.267  1.00 26.59           C
ATOM   2356  O   GLY B 125      -7.584 -20.673  62.055  1.00 26.44           O
ATOM   2357  N   ASP B 126      -9.048 -19.188  61.315  1.00 25.73           N
ATOM   2358  CA  ASP B 126      -8.935 -19.674  59.912  1.00 29.24           C
ATOM   2359  CB  ASP B 126      -9.880 -18.961  58.924  1.00 31.63           C
ATOM   2360  CG  ASP B 126     -11.418 -19.037  59.326  1.00 40.06           C
ATOM   2361  OD1 ASP B 126     -11.883 -19.969  60.042  1.00 39.08           O
ATOM   2362  OD2 ASP B 126     -12.181 -18.119  58.886  1.00 46.99           O
ATOM   2363  C   ASP B 126      -7.490 -19.623  59.331  1.00 29.36           C
ATOM   2364  O   ASP B 126      -7.095 -20.559  58.643  1.00 27.53           O
ATOM   2365  N   GLU B 127      -6.713 -18.548  59.565  1.00 26.05           N
ATOM   2366  CA  GLU B 127      -5.395 -18.528  58.931  1.00 27.82           C
ATOM   2367  CB  GLU B 127      -4.726 -17.127  58.955  1.00 28.38           C
ATOM   2368  CG  GLU B 127      -5.572 -15.925  58.503  1.00 33.08           C
ATOM   2369  CD  GLU B 127      -6.316 -16.084  57.161  1.00 39.56           C
ATOM   2370  OE1 GLU B 127      -6.117 -17.057  56.431  1.00 45.35           O
ATOM   2371  OE2 GLU B 127      -7.137 -15.229  56.826  1.00 39.50           O
ATOM   2372  C   GLU B 127      -4.479 -19.605  59.571  1.00 27.43           C
ATOM   2373  O   GLU B 127      -3.649 -20.203  58.894  1.00 28.34           O
ATOM   2374  N   GLU B 128      -4.661 -19.850  60.862  1.00 25.06           N
ATOM   2375  CA  GLU B 128      -3.979 -20.944  61.537  1.00 26.88           C
ATOM   2376  CB  GLU B 128      -4.140 -20.883  63.071  1.00 25.24           C
ATOM   2377  CG  GLU B 128      -3.341 -19.734  63.683  1.00 29.54           C
ATOM   2378  CD  GLU B 128      -3.222 -19.753  65.223  1.00 31.36           C
ATOM   2379  OE1 GLU B 128      -3.821 -20.600  65.913  1.00 34.92           O
ATOM   2380  OE2 GLU B 128      -2.501 -18.900  65.758  1.00 34.90           O
ATOM   2381  C   GLU B 128      -4.317 -22.337  60.976  1.00 25.02           C
ATOM   2382  O   GLU B 128      -3.431 -23.152  60.886  1.00 24.67           O
ATOM   2383  N   HIS B 129      -5.557 -22.595  60.586  1.00 27.53           N
ATOM   2384  CA  HIS B 129      -5.904 -23.858  59.908  1.00 33.69           C
ATOM   2385  CB  HIS B 129      -7.419 -23.990  59.720  1.00 37.11           C
ATOM   2386  CG  HIS B 129      -8.143 -24.385  60.986  1.00 52.24           C
ATOM   2387  ND1 HIS B 129      -7.926 -25.567  61.606  1.00 57.77           N
ATOM   2388  CE1 HIS B 129      -8.700 -25.639  62.720  1.00 57.46           C
ATOM   2389  NE2 HIS B 129      -9.404 -24.495  62.812  1.00 54.41           N
ATOM   2390  CD2 HIS B 129      -9.091 -23.703  61.761  1.00 53.41           C
ATOM   2391  C   HIS B 129      -5.220 -23.963  58.572  1.00 36.14           C
ATOM   2392  O   HIS B 129      -4.789 -25.031  58.161  1.00 37.78           O
ATOM   2393  N   HIS B 130      -5.110 -22.856  57.857  1.00 30.05           N
ATOM   2394  CA  HIS B 130      -4.397 -22.939  56.635  1.00 30.31           C
ATOM   2395  CB  HIS B 130      -4.772 -21.778  55.720  1.00 28.78           C
ATOM   2396  CG  HIS B 130      -4.378 -22.042  54.305  1.00 33.43           C
ATOM   2397  ND1 HIS B 130      -3.718 -21.142  53.538  1.00 36.30           N
ATOM   2398  CE1 HIS B 130      -3.484 -21.680  52.332  1.00 33.61           C
ATOM   2399  NE2 HIS B 130      -3.953 -22.949  52.345  1.00 33.29           N
ATOM   2400  CD2 HIS B 130      -4.505 -23.203  53.537  1.00 29.99           C
ATOM   2401  C   HIS B 130      -2.870 -23.073  56.794  1.00 27.57           C
ATOM   2402  O   HIS B 130      -2.185 -23.746  55.982  1.00 22.47           O
ATOM   2403  N   ILE B 131      -2.339 -22.404  57.812  1.00 24.78           N
ATOM   2404  CA  ILE B 131      -0.936 -22.532  58.163  1.00 28.81           C
ATOM   2405  CB  ILE B 131      -0.536 -21.591  59.346  1.00 26.98           C
ATOM   2406  CG1 ILE B 131      -0.251 -20.192  58.836  1.00 27.54           C
ATOM   2407  CD1 ILE B 131      -0.281 -19.166  59.956  1.00 27.76           C
ATOM   2408  CG2 ILE B 131       0.762 -22.034  60.041  1.00 25.11           C
ATOM   2409  C   ILE B 131      -0.651 -23.993  58.530  1.00 26.80           C
ATOM   2410  O   ILE B 131       0.400 -24.522  58.224  1.00 26.28           O
ATOM   2411  N   ASP B 132      -1.593 -24.640  59.202  1.00 27.97           N
ATOM   2412  CA  ASP B 132      -1.409 -26.036  59.602  1.00 29.05           C
ATOM   2413  CB  ASP B 132      -2.573 -26.439  60.485  1.00 33.26           C
ATOM   2414  CG  ASP B 132      -2.479 -27.920  60.965  1.00 39.76           C
ATOM   2415  OD1 ASP B 132      -1.349 -28.392  61.263  1.00 37.70           O
ATOM   2416  OD2 ASP B 132      -3.541 -28.583  61.070  1.00 38.34           O
ATOM   2417  C   ASP B 132      -1.325 -26.953  58.341  1.00 28.59           C
ATOM   2418  O   ASP B 132      -0.390 -27.781  58.177  1.00 25.35           O
ATOM   2419  N   PHE B 133      -2.289 -26.758  57.435  1.00 26.08           N
ATOM   2420  CA  PHE B 133      -2.250 -27.365  56.105  1.00 23.84           C
ATOM   2421  CB  PHE B 133      -3.459 -26.889  55.268  1.00 22.05           C
ATOM   2422  CG  PHE B 133      -3.360 -27.321  53.822  1.00 22.23           C
ATOM   2423  CD1 PHE B 133      -3.661 -28.663  53.452  1.00 21.46           C
ATOM   2424  CE1 PHE B 133      -3.514 -29.095  52.123  1.00 22.86           C
ATOM   2425  CZ  PHE B 133      -3.027 -28.200  51.162  1.00 22.67           C
ATOM   2426  CE2 PHE B 133      -2.691 -26.882  51.534  1.00 23.86           C
ATOM   2427  CD2 PHE B 133      -2.875 -26.456  52.861  1.00 20.51           C
ATOM   2428  C   PHE B 133      -0.902 -27.164  55.337  1.00 25.09           C
ATOM   2429  O   PHE B 133      -0.273 -28.117  54.862  1.00 31.14           O
ATOM   2430  N   LEU B 134      -0.436 -25.937  55.190  1.00 27.78           N
ATOM   2431  CA  LEU B 134       0.754 -25.678  54.351  1.00 25.24           C
ATOM   2432  CB  LEU B 134       0.923 -24.157  54.113  1.00 23.11           C
ATOM   2433  CG  LEU B 134      -0.156 -23.429  53.314  1.00 22.98           C
ATOM   2434  CD1 LEU B 134      -0.131 -21.901  53.512  1.00 20.69           C
ATOM   2435  CD2 LEU B 134      -0.109 -23.780  51.807  1.00 21.81           C
ATOM   2436  C   LEU B 134       2.052 -26.301  54.969  1.00 26.72           C
ATOM   2437  O   LEU B 134       2.886 -26.827  54.227  1.00 27.40           O
ATOM   2438  N   GLU B 135       2.208 -26.225  56.295  1.00 23.92           N
ATOM   2439  CA  GLU B 135       3.298 -26.883  57.030  1.00 28.25           C
ATOM   2440  CB  GLU B 135       3.279 -26.521  58.527  1.00 30.95           C
ATOM   2441  CG  GLU B 135       3.634 -25.076  58.855  1.00 34.71           C
ATOM   2442  CD  GLU B 135       3.486 -24.745  60.369  1.00 41.54           C
ATOM   2443  OE1 GLU B 135       2.606 -25.338  61.092  1.00 38.87           O
ATOM   2444  OE2 GLU B 135       4.247 -23.862  60.851  1.00 40.21           O
ATOM   2445  C   GLU B 135       3.239 -28.415  56.976  1.00 27.50           C
ATOM   2446  O   GLU B 135       4.285 -29.052  56.894  1.00 27.79           O
ATOM   2447  N   THR B 136       2.036 -29.002  57.026  1.00 23.34           N
ATOM   2448  CA  THR B 136       1.895 -30.409  56.757  1.00 22.51           C
ATOM   2449  CB  THR B 136       0.412 -30.808  56.967  1.00 25.03           C
ATOM   2450  OG1 THR B 136       0.062 -30.668  58.346  1.00 24.59           O
ATOM   2451  CG2 THR B 136       0.101 -32.257  56.541  1.00 23.32           C
ATOM   2452  C   THR B 136       2.405 -30.716  55.306  1.00 24.43           C
ATOM   2453  O   THR B 136       3.131 -31.679  55.084  1.00 23.01           O
ATOM   2454  N   GLN B 137       2.041 -29.903  54.311  1.00 24.79           N
ATOM   2455  CA  GLN B 137       2.515 -30.199  52.953  1.00 26.15           C
ATOM   2456  CB  GLN B 137       1.920 -29.292  51.848  1.00 23.71           C
ATOM   2457  CG  GLN B 137       0.394 -29.233  51.760  1.00 25.86           C
ATOM   2458  CD  GLN B 137      -0.323 -30.594  52.030  1.00 29.06           C
ATOM   2459  OE1 GLN B 137      -0.929 -30.786  53.104  1.00 29.63           O
ATOM   2460  NE2 GLN B 137      -0.260 -31.522  51.068  1.00 22.33           N
ATOM   2461  C   GLN B 137       4.048 -30.110  52.924  1.00 28.04           C
ATOM   2462  O   GLN B 137       4.716 -30.959  52.321  1.00 25.40           O
ATOM   2463  N   LEU B 138       4.602 -29.072  53.554  1.00 29.63           N
ATOM   2464  CA  LEU B 138       6.043 -28.894  53.539  1.00 30.13           C
ATOM   2465  CB  LEU B 138       6.472 -27.563  54.199  1.00 31.78           C
ATOM   2466  CG  LEU B 138       6.387 -26.442  53.120  1.00 36.66           C
ATOM   2467  CD1 LEU B 138       6.350 -25.084  53.794  1.00 33.52           C
ATOM   2468  CD2 LEU B 138       7.489 -26.492  52.026  1.00 27.73           C
ATOM   2469  C   LEU B 138       6.711 -30.066  54.251  1.00 28.17           C
ATOM   2470  O   LEU B 138       7.754 -30.493  53.869  1.00 28.46           O
ATOM   2471  N   ASP B 139       6.090 -30.575  55.294  1.00 30.27           N
ATOM   2472  CA  ASP B 139       6.644 -31.680  55.993  1.00 30.83           C
ATOM   2473  CB  ASP B 139       5.938 -31.898  57.331  1.00 32.77           C
ATOM   2474  CG  ASP B 139       6.633 -32.990  58.164  1.00 39.93           C
ATOM   2475  OD1 ASP B 139       7.812 -32.752  58.513  1.00 45.78           O
ATOM   2476  OD2 ASP B 139       6.057 -34.094  58.408  1.00 39.69           O
ATOM   2477  C   ASP B 139       6.581 -32.941  55.093  1.00 29.21           C
ATOM   2478  O   ASP B 139       7.500 -33.772  55.111  1.00 30.84           O
ATOM   2479  N   LEU B 140       5.541 -33.073  54.270  1.00 27.72           N
ATOM   2480  CA  LEU B 140       5.528 -34.179  53.294  1.00 26.25           C
ATOM   2481  CB  LEU B 140       4.220 -34.280  52.534  1.00 26.31           C
ATOM   2482  CG  LEU B 140       3.047 -34.883  53.317  1.00 26.94           C
ATOM   2483  CD1 LEU B 140       3.325 -36.348  53.562  1.00 25.89           C
ATOM   2484  CD2 LEU B 140       1.770 -34.745  52.524  1.00 23.68           C
ATOM   2485  C   LEU B 140       6.679 -34.054  52.310  1.00 26.04           C
ATOM   2486  O   LEU B 140       7.347 -35.046  51.988  1.00 25.62           O
ATOM   2487  N   VAL B 141       6.904 -32.852  51.817  1.00 23.50           N
ATOM   2488  CA  VAL B 141       8.046 -32.643  50.962  1.00 24.77           C
ATOM   2489  CB  VAL B 141       8.111 -31.195  50.391  1.00 23.50           C
ATOM   2490  CG1 VAL B 141       9.510 -30.941  49.766  1.00 19.29           C
ATOM   2491  CG2 VAL B 141       6.924 -30.963  49.450  1.00 19.56           C
ATOM   2492  C   VAL B 141       9.389 -33.002  51.629  1.00 24.63           C
ATOM   2493  O   VAL B 141      10.184 -33.602  50.962  1.00 27.00           O
ATOM   2494  N   SER B 142       9.645 -32.646  52.893  1.00 26.69           N
ATOM   2495  CA  SER B 142      10.941 -33.062  53.549  1.00 33.69           C
ATOM   2496  CB  SER B 142      11.191 -32.520  55.001  1.00 31.30           C
ATOM   2497  OG  SER B 142      10.682 -31.235  55.167  1.00 43.05           O
ATOM   2498  C   SER B 142      11.072 -34.558  53.689  1.00 29.94           C
ATOM   2499  O   SER B 142      12.151 -35.057  53.575  1.00 35.62           O
ATOM   2500  N   LYS B 143      10.028 -35.251  54.082  1.00 31.49           N
ATOM   2501  CA  LYS B 143      10.182 -36.695  54.363  1.00 35.58           C
ATOM   2502  CB  LYS B 143       9.154 -37.215  55.374  1.00 39.54           C
ATOM   2503  CG  LYS B 143       9.507 -36.931  56.843  1.00 43.77           C
ATOM   2504  CD  LYS B 143       9.640 -35.424  57.089  1.00 46.46           C
ATOM   2505  CE  LYS B 143      10.285 -35.112  58.448  1.00 58.87           C
ATOM   2506  NZ  LYS B 143       9.329 -35.430  59.556  1.00 55.23           N
ATOM   2507  C   LYS B 143      10.150 -37.559  53.105  1.00 34.37           C
ATOM   2508  O   LYS B 143      10.761 -38.633  53.105  1.00 32.05           O
ATOM   2509  N   LEU B 144       9.476 -37.081  52.041  1.00 31.35           N
ATOM   2510  CA  LEU B 144       9.313 -37.868  50.800  1.00 30.93           C
ATOM   2511  CB  LEU B 144       7.832 -37.971  50.374  1.00 29.85           C
ATOM   2512  CG  LEU B 144       6.814 -38.460  51.402  1.00 32.36           C
ATOM   2513  CD1 LEU B 144       5.381 -38.303  50.865  1.00 26.55           C
ATOM   2514  CD2 LEU B 144       7.139 -39.868  51.955  1.00 26.81           C
ATOM   2515  C   LEU B 144      10.134 -37.356  49.619  1.00 28.62           C
ATOM   2516  O   LEU B 144      10.369 -38.095  48.679  1.00 30.28           O
ATOM   2517  N   GLY B 145      10.555 -36.095  49.656  1.00 28.51           N
ATOM   2518  CA  GLY B 145      11.153 -35.471  48.472  1.00 26.44           C
ATOM   2519  C   GLY B 145      10.019 -34.780  47.708  1.00 29.03           C
ATOM   2520  O   GLY B 145       8.799 -35.143  47.851  1.00 26.80           O
ATOM   2521  N   LEU B 146      10.403 -33.808  46.884  1.00 25.83           N
ATOM   2522  CA  LEU B 146       9.437 -33.001  46.165  1.00 27.61           C
ATOM   2523  CB  LEU B 146      10.095 -31.750  45.555  1.00 26.51           C
ATOM   2524  CG  LEU B 146       9.064 -30.976  44.678  1.00 30.28           C
ATOM   2525  CD1 LEU B 146       7.871 -30.541  45.547  1.00 27.28           C
ATOM   2526  CD2 LEU B 146       9.665 -29.768  43.936  1.00 28.08           C
ATOM   2527  C   LEU B 146       8.675 -33.841  45.099  1.00 27.27           C
ATOM   2528  O   LEU B 146       7.447 -33.700  44.912  1.00 27.54           O
ATOM   2529  N   GLU B 147       9.398 -34.753  44.458  1.00 26.92           N
ATOM   2530  CA  GLU B 147       8.851 -35.496  43.307  1.00 27.50           C
ATOM   2531  CB  GLU B 147       9.950 -36.247  42.550  1.00 27.69           C
ATOM   2532  CG  GLU B 147      10.936 -35.379  41.788  1.00 31.42           C
ATOM   2533  CD  GLU B 147      11.880 -34.565  42.688  1.00 40.90           C
ATOM   2534  OE1 GLU B 147      12.300 -35.048  43.801  1.00 36.85           O
ATOM   2535  OE2 GLU B 147      12.194 -33.412  42.264  1.00 41.77           O
ATOM   2536  C   GLU B 147       7.766 -36.484  43.743  1.00 26.60           C
ATOM   2537  O   GLU B 147       6.730 -36.545  43.092  1.00 26.94           O
ATOM   2538  N   LEU B 148       8.009 -37.271  44.816  1.00 24.44           N
ATOM   2539  CA  LEU B 148       6.992 -38.186  45.327  1.00 22.99           C
ATOM   2540  CB  LEU B 148       7.490 -39.099  46.439  1.00 22.62           C
ATOM   2541  CG  LEU B 148       8.348 -40.281  45.957  1.00 27.11           C
ATOM   2542  CD1 LEU B 148       8.655 -41.181  47.145  1.00 29.32           C
ATOM   2543  CD2 LEU B 148       7.713 -41.119  44.845  1.00 24.14           C
ATOM   2544  C   LEU B 148       5.819 -37.341  45.814  1.00 24.73           C
ATOM   2545  O   LEU B 148       4.667 -37.653  45.549  1.00 24.87           O
ATOM   2546  N   TYR B 149       6.107 -36.236  46.477  1.00 23.41           N
ATOM   2547  CA  TYR B 149       5.007 -35.471  46.982  1.00 24.49           C
ATOM   2548  CB  TYR B 149       5.497 -34.277  47.771  1.00 22.09           C
ATOM   2549  CG  TYR B 149       4.399 -33.342  48.036  1.00 23.18           C
ATOM   2550  CD1 TYR B 149       3.472 -33.632  49.066  1.00 23.80           C
ATOM   2551  CE1 TYR B 149       2.432 -32.775  49.363  1.00 23.94           C
ATOM   2552  CZ  TYR B 149       2.265 -31.622  48.633  1.00 27.05           C
ATOM   2553  OH  TYR B 149       1.171 -30.831  48.987  1.00 27.78           O
ATOM   2554  CE2 TYR B 149       3.170 -31.282  47.591  1.00 24.82           C
ATOM   2555  CD2 TYR B 149       4.233 -32.154  47.284  1.00 21.79           C
ATOM   2556  C   TYR B 149       4.100 -35.005  45.830  1.00 25.04           C
ATOM   2557  O   TYR B 149       2.893 -35.276  45.787  1.00 26.65           O
ATOM   2558  N   ALA B 150       4.711 -34.350  44.876  1.00 24.30           N
ATOM   2559  CA  ALA B 150       3.972 -33.685  43.833  1.00 22.98           C
ATOM   2560  CB  ALA B 150       4.959 -32.837  43.040  1.00 21.27           C
ATOM   2561  C   ALA B 150       3.234 -34.710  42.927  1.00 24.01           C
ATOM   2562  O   ALA B 150       2.074 -34.472  42.513  1.00 25.15           O
ATOM   2563  N   GLN B 151       3.899 -35.832  42.633  1.00 21.58           N
ATOM   2564  CA  GLN B 151       3.332 -36.864  41.768  1.00 22.98           C
ATOM   2565  CB  GLN B 151       4.334 -38.007  41.594  1.00 22.03           C
ATOM   2566  CG  GLN B 151       3.864 -39.069  40.620  1.00 23.88           C
ATOM   2567  CD  GLN B 151       3.508 -40.378  41.298  1.00 26.08           C
ATOM   2568  OE1 GLN B 151       3.161 -40.407  42.504  1.00 27.56           O
ATOM   2569  NE2 GLN B 151       3.562 -41.479  40.531  1.00 22.71           N
ATOM   2570  C   GLN B 151       1.989 -37.409  42.270  1.00 26.16           C
ATOM   2571  O   GLN B 151       1.072 -37.792  41.461  1.00 24.80           O
ATOM   2572  N   HIS B 152       1.878 -37.465  43.598  1.00 25.81           N
ATOM   2573  CA  HIS B 152       0.712 -38.060  44.212  1.00 28.68           C
ATOM   2574  CB  HIS B 152       0.860 -38.170  45.753  1.00 26.17           C
ATOM   2575  CG  HIS B 152      -0.390 -38.700  46.440  1.00 27.63           C
ATOM   2576  ND1 HIS B 152      -0.708 -40.022  46.463  1.00 25.93           N
ATOM   2577  CE1 HIS B 152      -1.888 -40.210  47.099  1.00 26.01           C
ATOM   2578  NE2 HIS B 152      -2.366 -38.989  47.469  1.00 29.57           N
ATOM   2579  CD2 HIS B 152      -1.466 -38.025  47.066  1.00 28.72           C
ATOM   2580  C   HIS B 152      -0.430 -37.163  43.869  1.00 27.59           C
ATOM   2581  O   HIS B 152      -1.600 -37.597  43.841  1.00 25.98           O
ATOM   2582  N   HIS B 153      -0.143 -35.889  43.623  1.00 24.77           N
ATOM   2583  CA  HIS B 153      -1.293 -34.976  43.442  1.00 26.48           C
ATOM   2584  CB  HIS B 153      -1.181 -33.761  44.338  1.00 25.00           C
ATOM   2585  CG  HIS B 153      -1.288 -34.075  45.804  1.00 28.42           C
ATOM   2586  ND1 HIS B 153      -2.411 -34.588  46.359  1.00 26.83           N
ATOM   2587  CE1 HIS B 153      -2.210 -34.755  47.694  1.00 29.42           C
ATOM   2588  NE2 HIS B 153      -0.965 -34.330  47.984  1.00 27.92           N
ATOM   2589  CD2 HIS B 153      -0.357 -33.937  46.846  1.00 26.30           C
ATOM   2590  C   HIS B 153      -1.505 -34.542  42.009  1.00 25.74           C
ATOM   2591  O   HIS B 153      -2.109 -33.516  41.731  1.00 23.52           O
ATOM   2592  N   ILE B 154      -1.011 -35.334  41.083  1.00 24.26           N
ATOM   2593  CA  ILE B 154      -1.236 -35.031  39.697  1.00 25.93           C
ATOM   2594  CB  ILE B 154      -0.470 -36.012  38.807  1.00 22.91           C
ATOM   2595  CG1 ILE B 154       1.046 -35.775  38.897  1.00 20.14           C
ATOM   2596  CD1 ILE B 154       1.802 -36.828  38.023  1.00 19.00           C
ATOM   2597  CG2 ILE B 154      -1.065 -36.043  37.370  1.00 21.00           C
ATOM   2598  C   ILE B 154      -2.743 -35.007  39.327  1.00 24.43           C
ATOM   2599  O   ILE B 154      -3.181 -34.186  38.518  1.00 25.75           O
ATOM   2600  N   GLY B 155      -3.494 -35.934  39.908  1.00 25.82           N
ATOM   2601  CA  GLY B 155      -4.918 -36.107  39.663  1.00 23.52           C
ATOM   2602  C   GLY B 155      -5.235 -36.967  38.433  1.00 29.65           C
ATOM   2603  O   GLY B 155      -4.397 -37.757  37.922  1.00 24.38           O
ATOM   2604  N   LYS B 156      -6.454 -36.803  37.927  1.00 31.29           N
ATOM   2605  CA  LYS B 156      -6.884 -37.593  36.790  1.00 35.48           C
ATOM   2606  CB  LYS B 156      -8.216 -38.267  37.117  1.00 41.17           C
ATOM   2607  CG  LYS B 156      -8.104 -39.275  38.260  1.00 48.16           C
ATOM   2608  CD  LYS B 156      -9.362 -40.127  38.400  1.00 60.71           C
ATOM   2609  CE  LYS B 156     -10.622 -39.307  38.155  1.00 62.82           C
ATOM   2610  NZ  LYS B 156     -10.601 -38.049  38.953  1.00 63.05           N
ATOM   2611  C   LYS B 156      -6.992 -36.705  35.576  1.00 35.32           C
ATOM   2612  O   LYS B 156      -7.089 -35.492  35.709  1.00 35.41           O
ATOM   2613  N   LEU B 157      -6.944 -37.316  34.397  1.00 38.64           N
ATOM   2614  CA  LEU B 157      -6.970 -36.571  33.133  1.00 46.81           C
ATOM   2615  CB  LEU B 157      -6.334 -37.391  32.007  1.00 40.96           C
ATOM   2616  CG  LEU B 157      -4.856 -37.593  32.345  1.00 37.92           C
ATOM   2617  CD1 LEU B 157      -4.264 -38.470  31.275  1.00 35.90           C
ATOM   2618  CD2 LEU B 157      -4.113 -36.230  32.473  1.00 33.76           C
ATOM   2619  C   LEU B 157      -8.360 -36.091  32.726  1.00 53.70           C
ATOM   2620  O   LEU B 157      -9.363 -36.783  32.978  1.00 51.93           O
ATOM   2621  N   ASP B 158      -8.390 -34.914  32.097  1.00 61.20           N
ATOM   2622  CA  ASP B 158      -9.628 -34.209  31.755  1.00 78.08           C
ATOM   2623  CB  ASP B 158      -9.350 -33.003  30.843  1.00 84.18           C
ATOM   2624  CG  ASP B 158      -8.884 -31.769  31.615  1.00 95.22           C
ATOM   2625  OD1 ASP B 158      -8.596 -31.873  32.833  1.00 97.74           O
ATOM   2626  OD2 ASP B 158      -8.802 -30.685  30.995  1.00 95.93           O
ATOM   2627  C   ASP B 158     -10.658 -35.131  31.111  1.00 85.53           C
ATOM   2628  O   ASP B 158     -10.329 -35.882  30.178  1.00 73.99           O
ATOM   2629  N   ASP B 159     -11.879 -35.082  31.667  1.00106.13           N
ATOM   2630  CA  ASP B 159     -13.075 -35.791  31.164  1.00114.77           C
ATOM   2631  CB  ASP B 159     -13.894 -36.395  32.324  1.00115.90           C
ATOM   2632  CG  ASP B 159     -13.266 -37.659  32.905  1.00118.18           C
ATOM   2633  OD1 ASP B 159     -13.763 -38.769  32.597  1.00115.14           O
ATOM   2634  OD2 ASP B 159     -12.282 -37.543  33.672  1.00109.41           O
ATOM   2635  C   ASP B 159     -13.973 -34.855  30.331  1.00115.95           C
ATOM   2636  O   ASP B 159     -13.494 -34.012  29.566  1.00111.75           O
ATOM   2637  OXT ASP B 159     -15.205 -34.905  30.395  1.00111.63           O
ATOM   2638 FE    FE B 163      -8.039 -15.022  54.923  1.00 25.17          FE
ATOM   2639 FE    FE B 164      -6.108 -18.258  54.086  0.60 60.64          FE
ATOM   2640  O   HOH W   1     -28.220   7.727  45.620  1.00 31.77           O
ATOM   2641  O   HOH W   2      -8.388   3.305  56.824  1.00 30.41           O
ATOM   2642  O   HOH W   3     -12.255   5.632  56.467  1.00 34.81           O
ATOM   2643  O   HOH W   4       5.678 -12.294  30.048  1.00 38.70           O
ATOM   2644  O   HOH W   6     -16.575   7.216  26.781  1.00 41.12           O
ATOM   2645  O   HOH W   7       7.170 -16.783  60.407  1.00 49.47           O
ATOM   2646  O   HOH W   8      -1.011 -33.920  50.750  1.00 28.59           O
ATOM   2647  O   HOH W   9      -8.312 -25.287  57.607  1.00 47.19           O
ATOM   2648  O   HOH W  10       7.522 -11.426  20.330  1.00 40.95           O
ATOM   2649  O   HOH W  11     -33.821  -0.921  35.882  1.00 24.98           O
ATOM   2650  O   HOH W  13     -22.175 -13.818  38.220  1.00 27.48           O
ATOM   2651  O   HOH W  14     -11.557   7.609  66.444  1.00 40.72           O
ATOM   2652  O   HOH W  15     -41.127 -11.772  46.997  1.00 52.90           O
ATOM   2653  O   HOH W  16     -15.011   1.975  17.804  1.00 35.04           O
ATOM   2654  O   HOH W  17     -28.918   9.792  33.772  1.00 32.62           O
ATOM   2655  O   HOH W  18     -14.791  -4.554  32.236  1.00 29.97           O
ATOM   2656  O   HOH W  19      -3.707 -22.725  33.828  1.00 25.65           O
ATOM   2657  O   HOH W  20      -1.284  -5.625  37.555  1.00 27.20           O
ATOM   2658  O   HOH W  21       9.774 -28.887  52.569  1.00 36.14           O
ATOM   2659  O   HOH W  22      -4.912 -12.467  54.882  1.00 46.19           O
ATOM   2660  O   HOH W  23     -25.823  12.121  41.619  1.00 34.39           O
ATOM   2661  O   HOH W  24       5.442 -30.107  36.288  1.00 33.63           O
ATOM   2662  O   HOH W  26     -22.446   6.497  51.409  1.00 46.95           O
ATOM   2663  O   HOH W  27     -11.562   1.220  47.210  1.00 26.84           O
ATOM   2664  O   HOH W  28       2.503  -4.182  38.307  1.00 35.92           O
ATOM   2665  O   HOH W  29      -6.047 -26.852  61.869  1.00 58.80           O
ATOM   2666  O   HOH W  30      -7.643 -28.934  38.630  1.00 33.65           O
ATOM   2667  O   HOH W  31     -22.778  -3.677  52.895  1.00 25.99           O
ATOM   2668  O   HOH W  32     -37.496  10.410  40.551  1.00 26.40           O
ATOM   2669  O   HOH W  33      -6.034  -5.824  74.309  1.00 40.59           O
ATOM   2670  O   HOH W  35       4.514 -15.801  67.579  1.00 47.73           O
ATOM   2671  O   HOH W  36      10.496 -37.589  45.950  1.00 22.21           O
ATOM   2672  O   HOH W  37     -14.880   0.733  66.123  1.00 32.49           O
ATOM   2673  O   HOH W  38      -5.648  -1.296  49.109  1.00 31.13           O
ATOM   2674  O   HOH W  39       1.175 -11.562  39.327  1.00 27.21           O
ATOM   2675  O   HOH W  40     -29.149  -7.768  48.056  1.00 37.29           O
ATOM   2676  O   HOH W  42       5.453 -36.285  56.500  1.00 30.84           O
ATOM   2677  O   HOH W  43     -20.348  -6.912  61.397  1.00 37.17           O
ATOM   2678  O   HOH W  45       1.654  -8.790  59.927  1.00 31.93           O
ATOM   2679  O   HOH W  46       6.582 -22.269  34.885  1.00 45.50           O
ATOM   2680  O   HOH W  47       0.788 -14.868  20.497  1.00 35.71           O
ATOM   2681  O   HOH W  48     -26.975  13.944  33.676  1.00 49.06           O
ATOM   2682  O   HOH W  52       2.376  -6.114  33.641  1.00 44.73           O
ATOM   2683  O   HOH W  54     -28.258   6.581  28.585  1.00 28.33           O
ATOM   2684  O   HOH W  55      13.546 -39.574  53.199  1.00 55.51           O
ATOM   2685  O   HOH W  59      -6.982  -1.496  52.250  1.00 26.33           O
ATOM   2686  O   HOH W  60      -8.778   1.617  26.679  1.00 32.89           O
ATOM   2687  O   HOH W  63      -8.343 -18.314  28.421  1.00 19.72           O
ATOM   2688  O   HOH W  64      -7.214 -22.317  64.464  1.00 34.85           O
ATOM   2689  O   HOH W  65      -6.996 -28.164  54.518  1.00 38.82           O
ATOM   2690  O   HOH W  66     -16.598 -20.412  38.199  1.00 43.88           O
ATOM   2691  O   HOH W  67      -5.525  -6.099  12.645  1.00 43.69           O
ATOM   2692  O   HOH W  68     -22.430  -7.174  22.380  1.00 35.16           O
ATOM   2693  O   HOH W  69      -0.595  -9.524  56.281  1.00 39.93           O
ATOM   2694  O   HOH W  72       2.566 -23.042  29.383  1.00 35.17           O
ATOM   2695  O   HOH W  73      -9.879 -19.290  17.947  1.00 46.86           O
ATOM   2696  O   HOH W  75       6.495 -28.300  58.075  1.00 28.38           O
ATOM   2697  O   HOH W  76      -3.819 -37.666  42.375  1.00 25.58           O
ATOM   2698  O   HOH W  77     -24.000  12.354  38.764  1.00 43.24           O
ATOM   2699  O   HOH W  78      -1.322 -23.543  30.280  1.00 30.41           O
ATOM   2700  O   HOH W  79      -3.080 -21.990  31.179  1.00 29.00           O
ATOM   2701  O   HOH W  84       1.983 -15.025  68.829  1.00 35.50           O
ATOM   2702  O   HOH W  85     -13.385   7.234  68.512  1.00 49.13           O
ATOM   2703  O   HOH W  89       7.652 -34.017  61.486  1.00 42.24           O
ATOM   2704  O   HOH W  90     -37.597  -3.762  44.222  1.00 22.61           O
ATOM   2705  O   HOH W  91     -23.493 -14.741  40.703  1.00 36.48           O
ATOM   2706  O   HOH W  93     -22.005  -3.114  55.485  1.00 29.34           O
ATOM   2707  O   HOH W  96     -15.830   4.519  19.168  1.00 48.35           O
ATOM   2708  O   HOH W  97       1.550  -8.773  10.062  1.00 67.17           O
ATOM   2709  O   HOH W  98       7.265 -30.743  41.014  1.00 23.76           O
ATOM   2710  O   HOH W 101      -6.794 -20.533  25.125  1.00 49.15           O
ATOM   2711  O   HOH W 104     -25.990  -9.343  49.843  1.00 33.27           O
ATOM   2712  O   HOH W 107     -40.092 -13.236  54.936  1.00 51.84           O
ATOM   2713  O   HOH W 116     -16.706 -13.017  64.097  1.00 58.07           O
ATOM   2714  O   HOH W 119     -28.341  -6.818  32.236  1.00 41.29           O
ATOM   2715  O   HOH W 120     -38.841  13.162  32.874  1.00 62.53           O
ATOM   2716  O   HOH W 121       1.297 -24.846  27.968  1.00 32.05           O
ATOM   2717  O   HOH W 128      -9.448  -0.616  30.339  1.00 40.70           O
ATOM   2718  O   HOH W 132     -12.845 -17.014  22.585  1.00 46.44           O
ATOM   2719  O   HOH W 133     -31.249  -2.299  27.541  1.00 37.34           O
ATOM   2720  O   HOH W 140     -25.373  -3.765  54.359  1.00 38.60           O
ATOM   2721  O   HOH W 141     -12.215  -1.922  33.968  1.00 29.69           O
ATOM   2722  O   HOH W 154     -12.321   2.510  36.968  1.00 27.11           O
ATOM   2723  O   HOH W 160      -8.507   2.027  75.872  1.00 56.86           O
ATOM   2724  O   HOH W 164     -30.725   7.347  45.508  1.00 29.38           O
ATOM   2725  O   HOH W 166       3.610 -32.389  59.751  1.00 42.06           O
ATOM   2726  O   HOH W 177      13.751 -35.780  51.141  1.00 42.37           O
ATOM   2727  O   HOH W 178     -30.425  14.580  33.393  1.00 42.04           O
ATOM   2728  O   HOH W 179      12.249 -26.859  44.903  1.00 40.46           O
ATOM   2729  O   HOH W 180     -24.644  -5.003  23.204  1.00 32.27           O
ATOM   2730  O   HOH W 181     -21.042  -2.613  37.151  1.00 26.96           O
ATOM   2731  O   HOH W 182      -4.532 -14.770  54.470  1.00 31.05           O
ATOM   2732  O   HOH W 183      -2.578 -21.072  49.438  1.00 30.28           O
ATOM   2733  O   HOH W 184      -9.939  -7.368  42.068  1.00 27.54           O
ATOM   2734  O   HOH W 185      -8.506  -5.192  44.778  1.00 23.54           O
ATOM   2735  O   HOH W 186      -7.190  -7.249  43.148  1.00 28.35           O
ATOM   2736  O   HOH W 187      -5.128  -8.504  41.851  1.00 22.61           O
ATOM   2737  O   HOH W 188      -7.363  -9.989  44.666  1.00 28.58           O
ATOM   2738  O   HOH W 189      -2.920  -1.165  42.636  1.00 30.45           O
ATOM   2739  O   HOH W 190      -1.161  -2.865  44.125  1.00 28.72           O
ATOM   2740  O   HOH W 191     -12.469  -4.900  32.135  1.00 54.81           O
